# Supplementary material for: The arrhythmogenic cardiomyopathy-specific coding and non-coding transcriptome in human cardiac stromal cells
Source: BMC Genomics. 2018 Jun 25;19:491. doi: 10.1186/s12864-018-4876-6 (PMC6019788; doi:10.1186/s12864-018-4876-6)
Supplement: Supplementary file 1 — miRNA expression results. Contains the complete data and results from the miRNA expression profiling. (XLSX 82 kb) [file 12864_2018_4876_MOESM1_ESM.xlsx]

## Sheet: Results.miRNA
idx	assay_id	symbol	feature_name	mature_miRNA_name	sequence	mature_miRNA_names	mature_miRNA_accs	mature_miRNA_acc	pre-miRNA_id	pre-miRNA_acc	evidence	prefam_id	prefam_acc	chrom_name	chrom_start	chrom_end	chrom_strand	TLDA_card	rawp_ACMvsCTRL	M_ACMvsCTRL	BHp_ACMvsCTRL	dCq_ACM	dCq_CTRL	prop_not.NA_ACM	prop_not.NA_CTRL	ACM4	ACM1	ACM5	CTRL1	CTRL2	CTRL3	significant
260	2400	hsa-miR-520c-3p	hsa-miR-520c-3p-002400	hsa-miR-520c-3p	AAAGUGCUUCCUUUUAGAGGGU	hsa-miR-520c-3p;ppy-miR-520c-3p	MIMAT0002846;MIMAT0015970	MIMAT0002846	hsa-mir-520c	MI0003158	experimental	mir-515	MIPF0000020	chr19	54210707	54210793	+	B	5.53022e-05	6.8471	0.0115028	29.8804	36.7275	1	1	30.1822	30.5833	28.8758	39.4753	35.4276	35.2796	TRUE
38	413	hsa-miR-29b	hsa-miR-29b-4373288	hsa-miR-29b-3p	UAGCACCAUUUGAAAUCAGUGUU	aja-miR-29b::bta-miR-29b::ccr-miR-29b::cfa-miR-29b::cgr-miR-29b-3p::eca-miR-29b::gga-miR-29b-3p::hsa-miR-29b-3p::mml-miR-29b-3p::mmu-miR-29b-3p::rno-miR-29b-3p::ssc-miR-29b::xtr-miR-29b	MIMAT0000100::MIMAT0000127::MIMAT0000801::MIMAT0001097::MIMAT0002137::MIMAT0003573::MIMAT0003828::MIMAT0006168::MIMAT0006625::MIMAT0012941::MIMAT0023886::MIMAT0026287::MIMAT0031135	MIMAT0000100	hsa-mir-29b-1;hsa-mir-29b-2	MI0000105;MI0000107	experimental	mir-29	MIPF0000009	chr7;chr1	-130562218;-207975788	-130562298;-207975868	-	A	0.000192447	3.02294	0.0200144	28.6076	31.6306	1	1	28.7464	28.8326	28.244	31.9946	31.1169	31.7802	TRUE
342	2841	hsa-miR-1183	hsa-miR-1183-002841	hsa-miR-1183	CACUGUAGGUGAUGGUGAGAGUGGGCA	hsa-miR-1183;ptr-miR-1183;ppy-miR-1183	MIMAT0005828;MIMAT0007951;MIMAT0016147	MIMAT0005828	hsa-mir-1183	MI0006276	experimental	mir-1183	MIPF0000668	chr7	21510676	21510764	+	B	0.000590111	4.00848	0.0409144	30.6608	34.6693	1	1	31.0886	31.1411	29.7527	36.4307	34.3799	33.1972	TRUE
161	539	hsa-miR-324-5p	hsa-miR-324-5p-4373052	hsa-miR-324-5p	CGCAUCCCCUAGGGCAUUGGUGU	bta-miR-324::cfa-miR-324::eca-miR-324-5p::hsa-miR-324-5p::mml-miR-324-5p::mmu-miR-324-5p::ppy-miR-324-5p::rno-miR-324-5p::ssc-miR-324	MIMAT0000553::MIMAT0000555::MIMAT0000761::MIMAT0006266::MIMAT0009285::MIMAT0009896::MIMAT0013033::MIMAT0013957::MIMAT0015827	MIMAT0000761	hsa-mir-324	MI0000813	experimental	mir-324	MIPF0000165	chr17	-7126616	-7126698	-	A	0.00137056	2.99583	0.0648572	30.5942	33.59	1	1	29.8252	31.0785	30.8789	34.6657	33.7228	32.3816	FALSE
152	528	hsa-miR-301a	hsa-miR-301a-4373064	hsa-miR-301a-3p	CAGUGCAAUAGUAUUGUCAAAGC	aca-miR-301a-3p::ccr-miR-301a::cfa-miR-301a::cgr-miR-301a-3p::eca-miR-301a::hsa-miR-301a-3p::ipu-miR-301a::mdo-miR-301-3p::mml-miR-301a-3p::mmu-miR-301a-3p::oan-miR-301-3p::ptr-miR-301a::rno-miR-301a-3p::tgu-miR-301-3p::xtr-miR-301	MIMAT0000379::MIMAT0000552::MIMAT0000688::MIMAT0003635::MIMAT0006257::MIMAT0006910::MIMAT0008084::MIMAT0009853::MIMAT0012739::MIMAT0013032::MIMAT0014595::MIMAT0021916::MIMAT0023891::MIMAT0026288::MIMAT0029494	MIMAT0000688	hsa-mir-301a	MI0000745	experimental	mir-130	MIPF0000034	chr17	-57228497	-57228582	-	A	0.00155907	2.64798	0.0648572	29.2297	31.8777	1	1	28.9081	29.4708	29.3102	30.7371	32.3134	32.5825	FALSE
17	2422	hsa-miR-18a	hsa-miR-18a-4395533	hsa-miR-18a-5p	UAAGGUGCAUCUAGUGCAGAUAG	aca-miR-18a-5p::ccr-miR-18a::cgr-miR-18a-5p::eca-miR-18a::hsa-miR-18a-5p::mmu-miR-18a-5p::ola-miR-18::pma-miR-18a-5p::rno-miR-18a-5p::xtr-miR-18a-5p	MIMAT0000072::MIMAT0000528::MIMAT0000787::MIMAT0003652::MIMAT0013085::MIMAT0019387::MIMAT0021817::MIMAT0022532::MIMAT0023817::MIMAT0026246	MIMAT0000072	hsa-mir-18a	MI0000072	experimental	mir-17	MIPF0000001	chr13	92003005	92003075	+	A	0.00228277	2.40861	0.0773356	28.6463	31.0549	1	1	28.3361	29.168	28.4349	31.738	31.2644	30.1624	FALSE
315	1984	hsa-miR-590-5p	hsa-miR-590-5p-4395176	hsa-miR-590-5p	GAGCUUAUUCAUAAAAGUGCAG	ggo-miR-590::hsa-miR-590-5p::mml-miR-590-5p::mmu-miR-590-5p::ppy-miR-590-5p	MIMAT0003258::MIMAT0004895::MIMAT0006450::MIMAT0016032::MIMAT0024206	MIMAT0003258	hsa-mir-590	MI0003602	experimental	mir-590	MIPF0000418	chr7	73605528	73605624	+	A	0.00260264	2.14443	0.0773356	27.9998	30.1442	1	1	27.7709	28.0558	28.1727	30.7595	30.0625	29.6107	FALSE
213	2243	hsa-miR-378	hsa-miR-378-002243	mmu-miR-378a-3p	ACUGGACUUGGAGUCAGAAGG	mmu-miR-378a-3p;rno-miR-378a-3p;mml-miR-378a;ptr-miR-378a;eca-miR-378	MIMAT0003151;MIMAT0003379;MIMAT0006307;MIMAT0008130;MIMAT0013068	MIMAT0003151	mmu-mir-378a	MI0000795	experimental	mir-378	MIPF0000168	chr18	-61397835	-61397900	-	B	0.00458217	2.24452	0.106945	27.6933	29.9378	1	1	27.2933	28.508	27.2786	30.8183	29.5794	29.4158	FALSE
19	395	hsa-miR-19a	hsa-miR-19a-4373099	hsa-miR-19a-3p	UGUGCAAAUCUAUGCAAAACUGA	age-miR-19a::bta-miR-19a::cfa-miR-19a::cgr-miR-19a::dre-miR-19a-3p::eca-miR-19a::fru-miR-19a::gga-miR-19a-3p::ggo-miR-19a::hsa-miR-19a-3p::lca-miR-19a::lla-miR-19a::mdo-miR-19a-3p::mml-miR-19a-3p::mmu-miR-19a-3p::mne-miR-19a::oan-miR-19a-3p::ppa-miR-19a::ppy-miR-19a::ptr-miR-19a::rno-miR-19a-3p::sla-miR-19a::ssc-miR-19a::tni-miR-19a::xtr-miR-19a	MIMAT0000073::MIMAT0000651::MIMAT0000789::MIMAT0001112::MIMAT0001782::MIMAT0002128::MIMAT0002661::MIMAT0002668::MIMAT0002675::MIMAT0002682::MIMAT0002689::MIMAT0002696::MIMAT0002703::MIMAT0002710::MIMAT0002717::MIMAT0002724::MIMAT0002920::MIMAT0002921::MIMAT0003566::MIMAT0004168::MIMAT0004336::MIMAT0006650::MIMAT0007148::MIMAT0013086::MIMAT0023839	MIMAT0000073	hsa-mir-19a	MI0000073	experimental	mir-19	MIPF0000011	chr13	92003145	92003226	+	A	0.00462742	2.4561	0.106945	25.7626	28.2187	1	1	25.4486	26.4162	25.4229	28.8774	28.9094	26.8692	FALSE
21	580	hsa-miR-20a	hsa-miR-20a-4373286	hsa-miR-20a-5p	UAAAGUGCUUAUAGUGCAGGUAG	bta-miR-20a::ccr-miR-20a-5p::cfa-miR-20a::cgr-miR-20a::dre-miR-20a-5p::eca-miR-20a::fru-miR-20::gga-miR-20a-5p::hsa-miR-20a-5p::mdo-miR-20a-5p::mmu-miR-20a-5p::rno-miR-20a-5p::tgu-miR-20a-5p::tni-miR-20::xtr-miR-20a-5p	MIMAT0000075::MIMAT0000529::MIMAT0000602::MIMAT0001111::MIMAT0001786::MIMAT0003083::MIMAT0003084::MIMAT0003527::MIMAT0003669::MIMAT0004169::MIMAT0006651::MIMAT0013088::MIMAT0014553::MIMAT0023847::MIMAT0026265	MIMAT0000075	hsa-mir-20a	MI0000076	experimental	mir-17	MIPF0000001	chr13	92003319	92003389	+	A	0.00698727	2.19349	0.145335	24.5637	26.7571	1	1	24.5558	25.3079	23.8273	27.7081	26.6851	25.8783	FALSE
8	451	hsa-miR-126*	hsa-miR-126#-000451	hsa-miR-126-5p	CAUUAUUACUUUUGGUACGCG	mmu-miR-126a-5p;hsa-miR-126-5p;rno-miR-126a-5p;dre-miR-126a-5p;xtr-miR-126-5p;gga-miR-126-5p;bta-miR-126-5p;cfa-miR-126;oan-miR-126-5p;dre-miR-126b-5p;mdo-miR-126-5p;eca-miR-126-5p;ssc-miR-126-5p;aca-miR-126-5p;ola-miR-126-5p;ccr-miR-126-5p;ipu-miR-126b	MIMAT0000137;MIMAT0000444;MIMAT0000831;MIMAT0003157;MIMAT0003587;MIMAT0003723;MIMAT0004328;MIMAT0006730;MIMAT0007125;MIMAT0011307;MIMAT0012743;MIMAT0013176;MIMAT0018377;MIMAT0021730;MIMAT0022602;MIMAT0026206;MIMAT0029401	MIMAT0000444	hsa-mir-126	MI0000471	experimental	mir-126	MIPF0000115	chr9	139565054	139565138	+	B	0.0101841	2.27987	0.188421	30.7059	32.9858	1	1	29.3416	31.7317	31.0443	33.7093	33.1339	32.1141	FALSE
237	2364	hsa-miR-493	hsa-miR-493-4395475	hsa-miR-493-3p	UGAAGGUCUACUGUGUGCCAGG	bta-miR-493::hsa-miR-493-3p::mml-miR-493-3p::oar-miR-493-3p::ppy-miR-493::ssc-miR-493-3p	MIMAT0003161::MIMAT0006355::MIMAT0009333::MIMAT0015914::MIMAT0019238::MIMAT0025378	MIMAT0003161	hsa-mir-493	MI0003132	experimental	mir-493	MIPF0000230	chr14	101335397	101335485	+	A	0.0108704	2.10768	0.188421	30.5298	32.6375	1	1	30.6659	29.9185	31.005	31.5188	33.8399	32.5537	FALSE
20	396	hsa-miR-19b	hsa-miR-19b-4373098	hsa-miR-19b-3p	UGUGCAAAUCCAUGCAAAACUGA	age-miR-19b::bta-miR-19b::cgr-miR-19b-3p::dre-miR-19b-3p::eca-miR-19b::fru-miR-19b::gga-miR-19b-3p::ggo-miR-19b::hsa-miR-19b-3p::lca-miR-19b::lla-miR-19b::mdo-miR-19b-3p::mml-miR-19b::mmu-miR-19b-3p::mne-miR-19b::oan-miR-19b-3p::oar-miR-19b::pma-miR-19b-3p::ppa-miR-19b::ppy-miR-19b::ptr-miR-19b::rno-miR-19b-3p::sla-miR-19b::ssc-miR-19b::tgu-miR-19b-3p::tni-miR-19b::xla-miR-19b::xtr-miR-19b	MIMAT0000074::MIMAT0000513::MIMAT0000788::MIMAT0001110::MIMAT0001347::MIMAT0001783::MIMAT0002663::MIMAT0002670::MIMAT0002677::MIMAT0002684::MIMAT0002691::MIMAT0002698::MIMAT0002705::MIMAT0002712::MIMAT0002719::MIMAT0002726::MIMAT0002922::MIMAT0002923::MIMAT0003567::MIMAT0004170::MIMAT0004337::MIMAT0006856::MIMAT0013087::MIMAT0013950::MIMAT0014517::MIMAT0019393::MIMAT0023841::MIMAT0030041	MIMAT0000074	hsa-mir-19b-1;hsa-mir-19b-2	MI0000074;MI0000075	experimental	mir-19	MIPF0000011	chr13;chrX	92003446;-133303701	92003532;-133303796	+;-	A	0.0125696	1.67977	0.189912	22.8658	24.5456	1	1	22.6991	23.2065	22.692	24.9074	24.9173	23.8122	FALSE
284	2445	hsa-miR-27a*	hsa-miR-27a#-002445	hsa-miR-27a-5p	AGGGCUUAGCUGCUUGUGAGCA	hsa-miR-27a-5p;mmu-miR-27a-5p;rno-miR-27a-5p;bta-miR-27a-5p;cgr-miR-27a-5p;mml-miR-27a-5p	MIMAT0004501;MIMAT0004633;MIMAT0004715;MIMAT0012532;MIMAT0023874;MIMAT0026600	MIMAT0004501	hsa-mir-27a	MI0000085	experimental	mir-27	MIPF0000036	chr19	-13947254	-13947331	-	B	0.0128586	1.98321	0.189912	30.4723	32.4555	1	1	30.2122	31.3176	29.887	32.3978	33.4306	31.5381	FALSE
60	442	hsa-miR-106b	hsa-miR-106b-4373155	hsa-miR-106b-5p	UAAAGUGCUGACAGUGCAGAU	age-miR-106b::bta-miR-106b::cfa-miR-106b::eca-miR-106b::ggo-miR-106b::hsa-miR-106b-5p::lla-miR-106b::mml-miR-106b-5p::mmu-miR-106b-5p::mne-miR-106b::oar-miR-106b::ppa-miR-106b::ppy-miR-106b::ptr-miR-106b::rno-miR-106b-5p::sla-miR-106b	MIMAT0000386::MIMAT0000680::MIMAT0000825::MIMAT0002758::MIMAT0002761::MIMAT0002763::MIMAT0002766::MIMAT0002769::MIMAT0002772::MIMAT0002775::MIMAT0002777::MIMAT0002780::MIMAT0006695::MIMAT0009218::MIMAT0013054::MIMAT0030028	MIMAT0000680	hsa-mir-106b	MI0000734	experimental	mir-17	MIPF0000001	chr7	-99691616	-99691697	-	A	0.0145937	1.52882	0.189912	26.8188	28.3476	1	1	26.6658	27.1512	26.6393	28.6195	28.457	27.9664	FALSE
195	565	hsa-miR-376a	hsa-miR-376a-4373026	hsa-miR-376a-3p	AUCAUAGAGGAAAAUCCACGU	bta-miR-376a::cfa-miR-376a::eca-miR-376a::hsa-miR-376a-3p::mml-miR-376a-3p::oar-miR-376a-3p::ppy-miR-376a::ptr-miR-376a::ssc-miR-376a-3p	MIMAT0000729::MIMAT0006303::MIMAT0006722::MIMAT0008126::MIMAT0009946::MIMAT0013143::MIMAT0015716::MIMAT0015864::MIMAT0019287	MIMAT0000729	hsa-mir-376a-1;hsa-mir-376a-2	MI0000784;MI0003529	experimental	mir-368	MIPF0000091	chr14	101507119;101506406	101507186;101506485	+	A	0.0146086	2.18614	0.189912	27.7753	29.9614	1	1	27.1781	27.9115	28.2362	30.1026	31.3335	28.4481	FALSE
252	2376	hsa-miR-543	hsa-miR-543-002376	hsa-miR-543	AAACAUUCGCGGUGCACUUCUU	mmu-miR-543-3p;hsa-miR-543;cfa-miR-543;ptr-miR-543;bta-miR-543;mml-miR-543-3p;eca-miR-543;ppy-miR-543	MIMAT0003168;MIMAT0004954;MIMAT0006720;MIMAT0008215;MIMAT0009344;MIMAT0012787;MIMAT0013169;MIMAT0015993	MIMAT0004954	hsa-mir-543	MI0005565	experimental	mir-329	MIPF0000110	chr14	101498324	101498401	+	B	0.0185642	2.08426	0.216506	32.9303	35.0145	1	1	32.4621	34.1898	32.139	36.2486	34.5891	34.2059	FALSE
174	2258	hsa-miR-340	hsa-miR-340-4395369	hsa-miR-340-5p	UUAUAAAGCAAUGAGACUGAUU	cfa-miR-340::cgr-miR-340-5p::eca-miR-340-5p::hsa-miR-340-5p::mml-miR-340-5p::mmu-miR-340-5p::ppy-miR-340::ptr-miR-340::rno-miR-340-5p::ssc-miR-340	MIMAT0004650::MIMAT0004651::MIMAT0004692::MIMAT0006281::MIMAT0008109::MIMAT0009892::MIMAT0013066::MIMAT0013891::MIMAT0015843::MIMAT0023920	MIMAT0004692	hsa-mir-340	MI0000802	experimental	mir-340	MIPF0000191	chr5	-179442303	-179442397	-	A	0.0190816	2.69083	0.216506	30.5974	33.2882	1	1	30.4103	30.6061	30.7758	35.7926	31.261	32.8111	FALSE
277	2438	hsa-miR-21*	hsa-miR-21#-002438	hsa-miR-21-3p	CAACACCAGUCGAUGGGCUGU	hsa-miR-21-3p	MIMAT0004494	MIMAT0004494	hsa-mir-21	MI0000077	experimental	mir-21	MIPF0000060	chr17	57918627	57918698	+	B	0.019777	-2.6746	0.216506	32.37	29.6954	1	1	32.4264	30.8882	33.7955	29.7512	31.4677	27.8674	FALSE
372	2122	hsa-miR-376c	hsa-miR-376c-4395233	hsa-miR-376c-3p	AACAUAGAGGAAAUUCCACGU	eca-miR-376c::hsa-miR-376c-3p::mml-miR-376c-3p::oar-miR-376c-3p::ppy-miR-376c::ptr-miR-376c	MIMAT0000720::MIMAT0006305::MIMAT0008128::MIMAT0013145::MIMAT0015866::MIMAT0019280	MIMAT0000720	hsa-mir-376c	MI0000776	experimental	mir-368	MIPF0000091	chr14	101506027	101506092	+	A	0.0213659	1.82723	0.222205	26.5304	28.3577	1	1	25.9437	26.4682	27.1794	28.5358	29.3608	27.1764	FALSE
237	2316	hsa-miR-34a*	hsa-miR-34a#-002316	hsa-miR-34a-3p	CAAUCAGCAAGUAUACUGCCCU	hsa-miR-34a-3p	MIMAT0004557	MIMAT0004557	hsa-mir-34a	MI0000268	experimental	mir-34	MIPF0000039	chr1	-9211727	-9211836	-	B	0.0271019	1.49069	0.262934	30.2847	31.7754	1	1	30.7203	30.6713	29.4625	31.7842	32.1926	31.3493	FALSE
239	1663	hsa-miR-495	hsa-miR-495-4381078	hsa-miR-495-3p	AAACAAACAUGGUGCACUUCUU	bta-miR-495::cfa-miR-495::eca-miR-495::hsa-miR-495-3p::mml-miR-495-3p::mmu-miR-495-3p::oar-miR-495-3p::ppy-miR-495::ptr-miR-495::rno-miR-495	MIMAT0002817::MIMAT0003456::MIMAT0005320::MIMAT0006357::MIMAT0006721::MIMAT0008169::MIMAT0009335::MIMAT0013165::MIMAT0015916::MIMAT0019274	MIMAT0002817	hsa-mir-495	MI0003135	experimental	mir-329	MIPF0000110	chr14	101500092	101500173	+	A	0.0290959	1.80139	0.262934	28.4088	30.2102	1	1	27.862	28.7383	28.6261	29.4645	31.7461	29.42	FALSE
30	407	hsa-miR-26b	hsa-miR-26b-4395167	hsa-miR-26b-5p	UUCAAGUAAUUCAGGAUAGGU	ggo-miR-26b::hsa-miR-26b-5p::mml-miR-26b-5p::mmu-miR-26b-5p::oar-miR-26b::ppy-miR-26b::ptr-miR-26b::rno-miR-26b-5p	MIMAT0000083::MIMAT0000534::MIMAT0000797::MIMAT0006166::MIMAT0008077::MIMAT0015733::MIMAT0024091::MIMAT0030052	MIMAT0000083	hsa-mir-26b	MI0000084	experimental	mir-26	MIPF0000043	chr2	219267369	219267445	+	A	0.0307239	1.4592	0.262934	28.2491	29.7083	1	1	28.5982	28.575	27.5742	30.4187	29.4022	29.3041	FALSE
133	2097	hsa-miR-222*	hsa-miR-222#-002097	hsa-miR-222-5p	CUCAGUAGCCAGUGUAGAUCCU	hsa-miR-222-5p	MIMAT0004569	MIMAT0004569	hsa-mir-222	MI0000299	experimental	mir-221	MIPF0000051	chrX	-45606421	-45606530	-	B	0.0330369	1.89777	0.262934	28.9835	30.8813	1	1	30.1037	29.1074	27.7395	32.1332	30.5755	29.9353	FALSE
4	417	hsa-miR-30a-5p	hsa-miR-30a-5p-000417	hsa-miR-30a-5p	UGUAAACAUCCUCGACUGGAAG	hsa-miR-30a-5p;mmu-miR-30a-5p;rno-miR-30a-5p;gga-miR-30a-5p;mml-miR-30a-5p;ptr-miR-30a-5p;ggo-miR-30a-5p;ppy-miR-30a-5p;ppa-miR-30a-5p;xtr-miR-30a-5p;mdo-miR-30a-5p;ssc-miR-30a-5p;aca-miR-30a-5p	MIMAT0000087;MIMAT0000128;MIMAT0000808;MIMAT0001135;MIMAT0002369;MIMAT0002371;MIMAT0002373;MIMAT0002375;MIMAT0002377;MIMAT0003574;MIMAT0004093;MIMAT0010193;MIMAT0021920	MIMAT0000087	hsa-mir-30a	MI0000088	experimental	mir-30	MIPF0000005	chr6	-72113254	-72113324	-	B	0.033122	1.84197	0.262934	29.6295	31.4714	1	1	30.3259	29.7849	28.7775	32.7605	30.0769	31.5769	FALSE
151	600	hsa-miR-299-5p	hsa-miR-299-5p-4373188	hsa-miR-299-5p	UGGUUUACCGUCCCACAUACAU	bta-miR-299::cfa-miR-299::hsa-miR-299-5p::mml-miR-299-5p::mmu-miR-299a-5p::oar-miR-299-5p::ppy-miR-299-5p::ptr-miR-299::rno-miR-299a-5p	MIMAT0000377::MIMAT0000687::MIMAT0002890::MIMAT0000901::MIMAT0006255::MIMAT0009274::MIMAT0009885::MIMAT0012801::MIMAT0015813::MIMAT0019251	MIMAT0002890	hsa-mir-299	MI0000744	experimental	mir-299	MIPF0000186	chr14	101490131	101490193	+	A	0.0335653	1.36912	0.262934	30.7877	32.1568	1	1	30.7702	30.4295	31.1633	31.7057	31.9146	32.8502	FALSE
241	2332	hsa-miR-409-3p	hsa-miR-409-3p-002332	hsa-miR-409-3p	GAAUGUUGCUCGGUGAACCCCU	mmu-miR-409-3p;hsa-miR-409-3p;mml-miR-409-3p;ptr-miR-409;eca-miR-409-3p;ppy-miR-409-3p;cgr-miR-409-3p	MIMAT0001090;MIMAT0001639;MIMAT0006315;MIMAT0008136;MIMAT0013152;MIMAT0015876;MIMAT0023951	MIMAT0001639	hsa-mir-409	MI0001735	experimental	mir-154	MIPF0000018	chr14	101531637	101531715	+	B	0.0341309	1.91622	0.262934	25.6827	27.599	1	1	25.3514	26.2879	25.4089	26.7897	29.4465	26.5607	FALSE
192	563	hsa-miR-374a	hsa-miR-374a-4373028	hsa-miR-374a-5p	UUAUAAUACAACCUGAUAAGUG	bta-miR-374a::eca-miR-374a::hsa-miR-374a-5p::mml-miR-374a-5p::oar-miR-374a::ppy-miR-374a::ptr-miR-374a::ssc-miR-374a-5p	MIMAT0000727::MIMAT0004342::MIMAT0006300::MIMAT0008123::MIMAT0013213::MIMAT0013913::MIMAT0015862::MIMAT0030062	MIMAT0000727	hsa-mir-374a	MI0000782	experimental	mir-374	MIPF0000288	chrX	-73507121	-73507192	-	A	0.0366441	1.33187	0.267915	27.6513	28.9832	1	1	27.752	27.7103	27.4917	29.6067	29.0758	28.2671	FALSE
135	2100	hsa-miR-136*	hsa-miR-136#-002100	hsa-miR-136-3p	CAUCAUCGUCUCAAAUGAGUCU	hsa-miR-136-3p;rno-miR-136-3p	MIMAT0004606;MIMAT0004733	MIMAT0004606	hsa-mir-136	MI0000475	experimental	mir-136	MIPF0000099	chr14	101351039	101351120	+	B	0.0373536	2.37634	0.267915	31.6017	33.978	1	1	31.4627	32.4306	30.9117	32.0027	36.4511	33.4803	FALSE
355	2202	hsa-miR-889	hsa-miR-889-4395313	hsa-miR-889-3p	UUAAUAUCGGACAACCAUUGU	eca-miR-889::hsa-miR-889-3p::mml-miR-889-3p::ppy-miR-889::ptr-miR-889	MIMAT0004921::MIMAT0006528::MIMAT0008331::MIMAT0013175::MIMAT0016124											A	0.0396997	1.49832	0.269283	31.9378	33.4361	1	1	31.255	31.9067	32.6517	33.3881	34.3168	32.6034	FALSE
142	521	hsa-miR-218	hsa-miR-218-4373081	hsa-miR-218-5p	UUGUGCUUGAUCUAACCAUGU	age-miR-218::cfa-miR-218::eca-miR-218::gga-miR-218-5p::ggo-miR-218::hsa-miR-218-5p::lca-miR-218::lla-miR-218::mdo-miR-218-5p::mml-miR-218-5p::mmu-miR-218-5p::mne-miR-218::oan-miR-218-5p::oar-miR-218a::ola-miR-218a::ppa-miR-218::ppy-miR-218::ptr-miR-218::rno-miR-218a-5p::sla-miR-218::ssc-miR-218::ssc-miR-218-5p::tgu-miR-218-5p::xtr-miR-218	MIMAT0000275::MIMAT0000663::MIMAT0000888::MIMAT0001144::MIMAT0002565::MIMAT0002566::MIMAT0002567::MIMAT0002568::MIMAT0002569::MIMAT0002570::MIMAT0002571::MIMAT0002572::MIMAT0002573::MIMAT0002574::MIMAT0003631::MIMAT0004133::MIMAT0006672::MIMAT0006815::MIMAT0012928::MIMAT0014522::MIMAT0022529::MIMAT0022961::MIMAT0025371::MIMAT0030045	MIMAT0000275	hsa-mir-218-1;hsa-mir-218-2	MI0000294;MI0000295	experimental	mir-218	MIPF0000026	chr4;chr5	20529898;-168195151	20530007;-168195260	+;-	A	0.0401335	1.37162	0.269283	25.7114	27.083	1	1	25.757	25.5966	25.7806	27.9995	26.9289	26.3205	FALSE
223	1280	hsa-miR-455-5p	hsa-miR-455-5p-4378098	hsa-miR-455-5p	UAUGUGCCUUUGGACUACAUCG	cfa-miR-455::cgr-miR-455-5p::hsa-miR-455-5p::mml-miR-455-5p::mmu-miR-455-5p::ppy-miR-455-5p::rno-miR-455-5p::ssc-miR-455-5p	MIMAT0003150::MIMAT0003485::MIMAT0005316::MIMAT0006339::MIMAT0006603::MIMAT0015899::MIMAT0022957::MIMAT0023964	MIMAT0003150	hsa-mir-455	MI0003513	experimental	mir-455	MIPF0000129	chr9	116971714	116971809	+	A	0.0453443	1.29665	0.287955	29.5183	30.8149	1	1	29.6374	29.7966	29.1209	31.5988	30.5504	30.2956	FALSE
205	1610	hsa-miR-411	hsa-miR-411-4381013	hsa-miR-411-5p	UAGUAGACCGUAUAGCGUACG	eca-miR-411::hsa-miR-411-5p::mml-miR-411-5p::mmu-miR-411-5p::ppy-miR-411::ptr-miR-411::rno-miR-411-5p	MIMAT0003329::MIMAT0004747::MIMAT0005312::MIMAT0006317::MIMAT0008138::MIMAT0013154::MIMAT0015878	MIMAT0003329	hsa-mir-411	MI0003675	experimental	mir-379	MIPF0000126	chr14	101489662	101489757	+	A	0.0456851	1.63776	0.287955	27.2847	28.9225	1	1	26.7974	27.1827	27.874	28.494	30.4289	27.8445	FALSE
86	2234	hsa-miR-140-3p	hsa-miR-140-3p-4395345	hsa-miR-140-3p	UACCACAGGGUAGAACCACGG	aca-miR-140-3p::eca-miR-140-3p::hsa-miR-140-3p::mml-miR-140-3p::mmu-miR-140-3p::ppy-miR-140-3p::rno-miR-140-3p	MIMAT0000152::MIMAT0000574::MIMAT0004597::MIMAT0006198::MIMAT0012927::MIMAT0015764::MIMAT0021766	MIMAT0004597	hsa-mir-140	MI0000456	experimental	mir-140	MIPF0000085	chr16	69966984	69967083	+	A	0.0481375	-1.78357	0.292176	31.3923	29.6087	1	1	31.595	32.7317	29.85	28.8027	30.6325	29.3909	FALSE
143	2113	hsa-miR-31*	hsa-miR-31#-002113	hsa-miR-31-3p	UGCUAUGCCAACAUAUUGCCAU	hsa-miR-31-3p	MIMAT0004504	MIMAT0004504	hsa-mir-31	MI0000089	experimental	mir-31	MIPF0000064	chr9	-21512114	-21512184	-	B	0.0522719	1.44235	0.292176	25.4047	26.847	1	1	25.2293	26.5459	24.4387	27.1269	27.1986	26.2155	FALSE
227	2301	hsa-miR-22*	hsa-miR-22#-002301	hsa-miR-22-5p	AGUUCUUCAGUGGCAAGCUUUA	rno-miR-22-5p;bta-miR-22-5p;hsa-miR-22-5p;mmu-miR-22-5p;oan-miR-22-5p;gga-miR-22-5p;ssc-miR-22-5p	MIMAT0003152;MIMAT0003826;MIMAT0004495;MIMAT0004629;MIMAT0006961;MIMAT0007287;MIMAT0015709	MIMAT0004495	hsa-mir-22	MI0000078	experimental	mir-22	MIPF0000053	chr17	-1617197	-1617281	-	B	0.0530997	1.95805	0.292176	31.6281	33.5861	1	1	31.9033	32.8554	30.1255	35.3617	32.605	32.7916	FALSE
32	409	hsa-miR-27b	hsa-miR-27b-4373068	hsa-miR-27b-3p	UUCACAGUGGCUAAGUUCUGC	bta-miR-27b::cfa-miR-27b::cgr-miR-27b-3p::eca-miR-27b::gga-miR-27b-3p::ggo-miR-27b::hsa-miR-27b-3p::ipu-miR-27b::mdo-miR-27b-3p::mml-miR-27b-3p::mmu-miR-27b-3p::oan-miR-27b-3p::pma-miR-27b-3p::ppy-miR-27b::ptr-miR-27b::rno-miR-27b-3p::sha-miR-27b::ssc-miR-27b-3p::tgu-miR-27-3p::xtr-miR-27b	MIMAT0000126::MIMAT0000419::MIMAT0000798::MIMAT0001187::MIMAT0003546::MIMAT0003571::MIMAT0004177::MIMAT0006167::MIMAT0006613::MIMAT0006957::MIMAT0008078::MIMAT0013114::MIMAT0013890::MIMAT0014534::MIMAT0015734::MIMAT0019415::MIMAT0022789::MIMAT0023877::MIMAT0024112::MIMAT0029488	MIMAT0000419	hsa-mir-27b	MI0000440	experimental	mir-27	MIPF0000036	chr9	97847727	97847823	+	A	0.0533476	1.4028	0.292176	28.5608	29.9636	1	1	28.6644	28.7519	28.2661	30.5308	28.6902	30.6697	FALSE
292	2677	hsa-miR-590-3P	hsa-miR-590-3P-002677	hsa-miR-590-3p	UAAUUUUAUGUAUAAGCUAGU	hsa-miR-590-3p;mmu-miR-590-3p;cfa-miR-590;ptr-miR-590;eca-miR-590-3p;ppy-miR-590-3p	MIMAT0004801;MIMAT0004896;MIMAT0006700;MIMAT0008261;MIMAT0013059;MIMAT0016033	MIMAT0004801	hsa-mir-590	MI0003602	experimental	mir-590	MIPF0000418	chr7	73605528	73605624	+	B	0.0533782	2.00619	0.292176	30.9422	32.9484	1	1	31.0949	31.7088	30.0231	34.843	33.0965	30.9059	FALSE
207	2340	hsa-miR-423-5p	hsa-miR-423-5p-4395451	hsa-miR-423-5p	UGAGGGGCAGAGAGCGAGACUUU	bta-miR-423-5p::cfa-miR-423a::cgr-miR-423-5p::eca-miR-423-5p::hsa-miR-423-5p::mml-miR-423-5p::mmu-miR-423-5p::ppy-miR-423-5p::ssc-miR-423-5p	MIMAT0004748::MIMAT0004825::MIMAT0006321::MIMAT0006742::MIMAT0012537::MIMAT0013039::MIMAT0013880::MIMAT0015882::MIMAT0023956	MIMAT0004748	hsa-mir-423	MI0001445	experimental	mir-423	MIPF0000329	chr17	28444097	28444190	+	A	0.0603173	-1.296	0.319894	32.3442	31.0482	1	1	32.2674	32.9675	31.7976	30.4015	30.7797	31.9634	FALSE
367	2883	hsa-miR-1274A	hsa-miR-1274A-002883		GUCCCUGUUCAGGCGCCA													B	0.0616394	-1.10922	0.319894	22.4978	21.3885	1	1	22.5167	22.3557	22.6209	20.8565	21.4854	21.8237	FALSE
334	1612	hsa-miR-655	hsa-miR-655-4381015	hsa-miR-655-3p	AUAAUACAUGGUUAACCUCUUU	eca-miR-655::hsa-miR-655-3p::ppy-miR-655	MIMAT0003331::MIMAT0013171::MIMAT0016089											A	0.0630561	1.54509	0.319894	31.2043	32.7494	1	1	30.4871	32.3872	30.7386	32.7451	33.8806	31.6224	FALSE
59	1094	RNU44	RNU44-001094	568907	CCTGGATGATGATAGCAAATGCTGACTGAACATGAAGGTCTTAATTAGCTCTAACTGACT	568907	NR_002750											B	0.0707117	2.33439	0.350191	24.36	26.6944	1	1	25.5228	25.7005	21.8567	28.9183	25.4373	25.7277	FALSE
246	2083	hsa-miR-502-3p	hsa-miR-502-3p-4395194	hsa-miR-502-3p	AAUGCACCUGGGCAAGGAUUCA	bta-miR-502a::cfa-miR-502::eca-miR-502-3p::ggo-miR-502a::hsa-miR-502-3p::mml-miR-502-3p::ppy-miR-501-3p::ppy-miR-502-3p	MIMAT0004775::MIMAT0006366::MIMAT0006761::MIMAT0009338::MIMAT0013226::MIMAT0015923::MIMAT0015925::MIMAT0024187	MIMAT0004775	hsa-mir-502	MI0003186	experimental	mir-500	MIPF0000139	chrX	49779206	49779291	+	A	0.0728834	-1.30467	0.352552	33.3751	32.0705	1	1	33.8448	34.0972	32.1834	31.8803	32.6959	31.6351	FALSE
82	1129	hsa-miR-137	hsa-miR-137-4373301	hsa-miR-137	UUAUUGCUUAAGAAUACGCGUAG	aca-miR-137a::bta-miR-137::ccr-miR-137::cgr-miR-137-3p::eca-miR-137::hsa-miR-137::ipu-miR-137::mml-miR-137-3p::mmu-miR-137-3p::oan-miR-137a-3p::ppy-miR-137::ptr-miR-137::rno-miR-137-3p::ssc-miR-137::tgu-miR-137-3p	MIMAT0000149::MIMAT0000429::MIMAT0000843::MIMAT0006193::MIMAT0006838::MIMAT0008033::MIMAT0009231::MIMAT0012953::MIMAT0014543::MIMAT0015759::MIMAT0021754::MIMAT0023763::MIMAT0025362::MIMAT0026217::MIMAT0029413	MIMAT0000429	hsa-mir-137	MI0000454	experimental	mir-137	MIPF0000106	chr1	-98511626	-98511727	-	A	0.0760921	1.20241	0.354029	27.7167	28.9191	1	1	28.4843	27.5446	27.1211	29.0934	29.5087	28.1552	FALSE
23	397	hsa-miR-21	hsa-miR-21-4373090	hsa-miR-21-5p	UAGCUUAUCAGACUGAUGUUGA	aca-miR-21-5p::age-miR-21::cfa-miR-21::cgr-miR-21-5p::eca-miR-21::gga-miR-21-5p::ggo-miR-21::hsa-miR-21-5p::mdo-miR-21-5p::mml-miR-21-5p::mmu-miR-21a-5p::mne-miR-21::oan-miR-21-5p::ppa-miR-21::ppy-miR-21::ptr-miR-21::rno-miR-21-5p::ssc-miR-21::tgu-miR-21-5p	MIMAT0000076::MIMAT0000530::MIMAT0000790::MIMAT0002165::MIMAT0002320::MIMAT0002321::MIMAT0002322::MIMAT0002323::MIMAT0002324::MIMAT0002325::MIMAT0002326::MIMAT0003774::MIMAT0004091::MIMAT0004417::MIMAT0006741::MIMAT0007160::MIMAT0013029::MIMAT0014527::MIMAT0021865	MIMAT0000076	hsa-mir-21	MI0000077	experimental	mir-21	MIPF0000060	chr17	57918627	57918698	+	A	0.0781961	1.33525	0.354029	24.3499	25.6852	1	1	24.1186	25.455	23.4762	26.6299	25.1343	25.2912	FALSE
352	2193	hsa-miR-886-5p	hsa-miR-886-5p-4395304		CGGGUCGGAGUUAGCUCAAGCGG													A	0.0782949	-1.26596	0.354029	26.6618	25.3958	1	1	26.0085	26.0238	27.9531	25.5722	25.5528	25.0625	FALSE
181	2117	hsa-miR-362-3p	hsa-miR-362-3p-4395228	hsa-miR-362-3p	AACACACCUAUUCAAGGAUUCA	eca-miR-362-3p::ggo-miR-362::hsa-miR-362-3p::mml-miR-362-3p::ppy-miR-362-3p::ptr-miR-362	MIMAT0004683::MIMAT0006289::MIMAT0008116::MIMAT0013211::MIMAT0015851::MIMAT0024241	MIMAT0004683	hsa-mir-362	MI0000762	experimental	mir-362	MIPF0000209	chrX	49773572	49773636	+	A	0.0822501	1.25217	0.358338	32.1692	33.4214	1	1	32.6758	32.3672	31.4647	32.9868	34.5464	32.731	FALSE
169	546	hsa-miR-335	hsa-miR-335-4373045	hsa-miR-335-5p	UCAAGAGCAAUAACGAAAAAUGU	bta-miR-335::cfa-miR-335::eca-miR-335::hsa-miR-335-5p::mml-miR-335-5p::mmu-miR-335-5p::ppy-miR-335::ptr-miR-335::rno-miR-335	MIMAT0000575::MIMAT0000765::MIMAT0000766::MIMAT0006274::MIMAT0006624::MIMAT0008104::MIMAT0009291::MIMAT0012942::MIMAT0015837	MIMAT0000765	hsa-mir-335	MI0000816	experimental	mir-335	MIPF0000196	chr7	130135952	130136045	+	A	0.0826934	2.10371	0.358338	30.3329	32.4366	1	1	29.9495	29.4041	31.6451	30.3026	31.9064	35.1009	FALSE
98	471	hsa-miR-148b	hsa-miR-148b-4373129	hsa-miR-148b-3p	UCAGUGCAUCACAGAACUUUGU	aca-miR-148b-3p::bta-miR-148b::cfa-miR-148b::cgr-miR-148b-3p::eca-miR-148b-3p::hsa-miR-148b-3p::mml-miR-148b-3p::mmu-miR-148b-3p::ppy-miR-148b::ptr-miR-148b::rno-miR-148b-3p::ssc-miR-148b-3p::xtr-miR-148b	MIMAT0000579::MIMAT0000580::MIMAT0000759::MIMAT0003605::MIMAT0003814::MIMAT0006209::MIMAT0006663::MIMAT0008042::MIMAT0012972::MIMAT0013901::MIMAT0015772::MIMAT0021783::MIMAT0023779	MIMAT0000759	hsa-mir-148b	MI0000811	experimental	mir-148	MIPF0000056	chr12	54731000	54731098	+	A	0.0864181	-1.72896	0.363632	32.9006	31.1716	1	1	32.1918	34.9266	31.5834	32.3395	30.0233	31.1522	FALSE
368	2884	hsa-miR-1274B	hsa-miR-1274B-002884		UCCCUGUUCGGGCGCCA													B	0.0874115	-0.995087	0.363632	21.3492	20.3541	1	1	21.6062	21.3198	21.1215	20.0726	20.8449	20.1448	FALSE
198	1138	hsa-miR-379	hsa-miR-379-4373349	hsa-miR-379-5p	UGGUAGACUAUGGAACGUAGG	bta-miR-379::cfa-miR-379::cgr-miR-379::eca-miR-379::ggo-miR-379::hsa-miR-379-5p::mml-miR-379-5p::mmu-miR-379-5p::ppy-miR-379::ptr-miR-379::rno-miR-379-5p	MIMAT0000733::MIMAT0000743::MIMAT0003192::MIMAT0006308::MIMAT0006715::MIMAT0008131::MIMAT0009306::MIMAT0013147::MIMAT0015869::MIMAT0023945::MIMAT0024110	MIMAT0000733	hsa-mir-379	MI0000787	experimental	mir-379	MIPF0000126	chr14	101488403	101488469	+	A	0.0912964	1.43715	0.372346	28.1298	29.5669	1	1	27.8046	28.2389	28.3457	29.6576	31.1347	27.9085	FALSE
119	2367	hsa-miR-193b	hsa-miR-193b-4395478	hsa-miR-193b-3p	AACUGGCCCUCAAAGUCCCGCU	hsa-miR-193b-3p::mml-miR-193b-3p::ppy-miR-193b::ptr-miR-193b	MIMAT0002819::MIMAT0006227::MIMAT0008059::MIMAT0015789	MIMAT0002819	hsa-mir-193b	MI0003137	experimental	mir-193	MIPF0000082	chr16	14397824	14397906	+	A	0.0942742	-1.09106	0.376367	25.7994	24.7084	1	1	26.1394	26.3687	24.8901	24.5517	25.1754	24.398	FALSE
286	2642	hsa-miR-151-5P	hsa-miR-151-5P-002642	hsa-miR-151a-5p	UCGAGGAGCUCACAGUCUAGU	rno-miR-151-5p;bta-miR-151-5p;mmu-miR-151-5p;hsa-miR-151a-5p;mml-miR-151-5p;cfa-miR-151;eca-miR-151-5p;ssc-miR-151-5p;ppy-miR-151a-5p;cgr-miR-151-5p	MIMAT0000613;MIMAT0003523;MIMAT0004536;MIMAT0004697;MIMAT0006212;MIMAT0006615;MIMAT0013004;MIMAT0013882;MIMAT0015775;MIMAT0023782	MIMAT0004697	hsa-mir-151a	MI0000809	experimental	mir-28	MIPF0000057	chr8	-141742663	-141742752	-	B	0.0968865	1.42329	0.376367	29.7788	31.202	1	1	29.6897	31.0923	28.5542	32.388	30.9407	30.2774	FALSE
24	398	hsa-miR-22	hsa-miR-22-4373079	hsa-miR-22-3p	AAGCUGCCAGUUGAAGAACUGU	age-miR-22::aja-miR-22::cfa-miR-22::cgr-miR-22-3p::eca-miR-22::gga-miR-22-3p::hsa-miR-22-3p::lca-miR-22::lla-miR-22::mml-miR-22::mmu-miR-22-3p::mne-miR-22::oan-miR-22-3p::ppa-miR-22::ppy-miR-22::ptr-miR-22::rno-miR-22-3p::sla-miR-22::ssc-miR-22-3p::xtr-miR-22-3p	MIMAT0000077::MIMAT0000531::MIMAT0000791::MIMAT0002327::MIMAT0002328::MIMAT0002329::MIMAT0002330::MIMAT0002331::MIMAT0002332::MIMAT0002333::MIMAT0002334::MIMAT0002335::MIMAT0003672::MIMAT0006733::MIMAT0006962::MIMAT0007288::MIMAT0013031::MIMAT0015710::MIMAT0023857::MIMAT0031141	MIMAT0000077	hsa-mir-22	MI0000078	experimental	mir-22	MIPF0000053	chr17	-1617197	-1617281	-	A	0.0977108	1.09511	0.376367	28.1829	29.278	1	1	27.5532	29.1043	27.8911	29.7179	28.7792	29.3368	FALSE
160	2161	hsa-miR-324-3p	hsa-miR-324-3p-4395272	hsa-miR-324-3p	ACUGCCCCAGGUGCUGCUGG	hsa-miR-324-3p::mml-miR-324-3p::ppy-miR-324-3p::ptr-miR-324	MIMAT0000762::MIMAT0006267::MIMAT0008098::MIMAT0015828	MIMAT0000762	hsa-mir-324	MI0000813	experimental	mir-324	MIPF0000165	chr17	-7126616	-7126698	-	A	0.101639	-0.91952	0.378525	29.623	28.7035	1	1	29.7254	29.756	29.3877	28.3824	28.8495	28.8785	FALSE
204	1274	hsa-miR-410	hsa-miR-410-4378093	hsa-miR-410-3p	AAUAUAACACAGAUGGCCUGU	bta-miR-410::cfa-miR-410::cgr-miR-410-3p::eca-miR-410::hsa-miR-410-3p::mml-miR-410-3p::mmu-miR-410-3p::oar-miR-410-3p::ppy-miR-410::ptr-miR-410::rno-miR-410-3p	MIMAT0001091::MIMAT0002171::MIMAT0005311::MIMAT0006316::MIMAT0006728::MIMAT0008137::MIMAT0009311::MIMAT0013153::MIMAT0015877::MIMAT0019334::MIMAT0023953											A	0.102284	1.39627	0.378525	30.3774	31.7737	1	1	29.5517	29.8047	31.7759	31.5954	32.9881	30.7376	FALSE
224	2293	hsa-miR-214*	hsa-miR-214#-002293	hsa-miR-214-5p	UGCCUGUCUACACUUGCUGUGC	hsa-miR-214-5p;mmu-miR-214-5p;aca-miR-214-5p;cgr-miR-214-5p;mml-miR-214-5p;mdo-miR-214-5p;tgu-miR-214-5p	MIMAT0004564;MIMAT0004664;MIMAT0021871;MIMAT0023851;MIMAT0026588;MIMAT0026679;MIMAT0027021	MIMAT0004564	hsa-mir-214	MI0000290	experimental	mir-214	MIPF0000062	chr1	-172107938	-172108047	-	B	0.103731	1.05597	0.378525	31.0746	32.1306	1	1	31.2523	31.853	30.1186	32.301	32.0891	32.0016	FALSE
73	454	hsa-miR-130a	hsa-miR-130a-4373145	hsa-miR-130a-3p	CAGUGCAAUGUUAAAAGGGCAU	bta-miR-130a::ccr-miR-130a::cfa-miR-130a::cgr-miR-130a-3p::dre-miR-130a::eca-miR-130a::gga-miR-130c-3p::hsa-miR-130a-3p::mdo-miR-130c-3p::mmu-miR-130a-3p::oan-miR-130b-3p::ppy-miR-130a::ptr-miR-130a::rno-miR-130a-3p::ssc-miR-130a::tgu-miR-130c-3p::xtr-miR-130a	MIMAT0000141::MIMAT0000425::MIMAT0000836::MIMAT0001826::MIMAT0003591::MIMAT0006631::MIMAT0007159::MIMAT0007734::MIMAT0007758::MIMAT0008025::MIMAT0009223::MIMAT0013047::MIMAT0014581::MIMAT0015753::MIMAT0023755::MIMAT0026210::MIMAT0028515	MIMAT0000425	hsa-mir-130a	MI0000448	experimental	mir-130	MIPF0000034	chr11	57408671	57408759	+	A	0.106542	1.18614	0.381377	30.0236	31.2097	1	1	29.8072	30.6381	29.6253	32.513	30.6138	30.5024	FALSE
323	2431	hsa-miR-625	hsa-miR-625-4395542	hsa-miR-625-5p	AGGGGGAAAGUUCUAUAGUCC	hsa-miR-625-5p	MIMAT0003294	MIMAT0003294	hsa-mir-625	MI0003639	experimental	mir-625	MIPF0000534	chr14	65937820	65937904	+	A	0.108179	1.01139	0.381377	30.3341	31.3455	1	1	30.0169	30.9171	30.0682	31.6428	31.769	30.6246	FALSE
87	1187	hsa-miR-140-5p	hsa-miR-140-5p-4373374	hsa-miR-140-5p	CAGUGGUUUUACCCUAUGGUAG	ccr-miR-140-5p::cgr-miR-140-5p::dre-miR-140-5p::eca-miR-140-5p::fru-miR-140::hsa-miR-140-5p::mdo-miR-140-5p::mml-miR-140-5p::mmu-miR-140-5p::ola-miR-140-5p::pma-miR-140::pol-miR-140-5p::ppy-miR-140-5p::rno-miR-140-5p::tgu-miR-140-5p::tni-miR-140	MIMAT0000151::MIMAT0000431::MIMAT0000573::MIMAT0001836::MIMAT0003024::MIMAT0003025::MIMAT0006197::MIMAT0012745::MIMAT0012926::MIMAT0014557::MIMAT0015763::MIMAT0019471::MIMAT0022552::MIMAT0023767::MIMAT0025434::MIMAT0026220	MIMAT0000431	hsa-mir-140	MI0000456	experimental	mir-140	MIPF0000085	chr16	69966984	69967083	+	A	0.111512	0.895261	0.386005	25.4252	26.3205	1	1	25.2237	25.6905	25.3615	26.4178	26.5481	25.9955	FALSE
289	1286	hsa-miR-539	hsa-miR-539-4378103	hsa-miR-539-5p	GGAGAAAUUAUCCUUGGUGUGU	bta-miR-539::cfa-miR-539::hsa-miR-539-5p::mml-miR-539::mmu-miR-539-5p::ppy-miR-539::ptr-miR-539::rno-miR-539-5p	MIMAT0003163::MIMAT0003169::MIMAT0003176::MIMAT0006405::MIMAT0008214::MIMAT0009342::MIMAT0009909::MIMAT0015989	MIMAT0003163	hsa-mir-539	MI0003514	experimental	mir-154	MIPF0000018	chr14	101513658	101513735	+	A	0.113865	1.51456	0.386005	26.972	28.4865	1	1	26.5624	26.8783	27.4752	27.3613	30.74	27.3583	FALSE
336	2322	hsa-miR-671-3p	hsa-miR-671-3p-4395433	hsa-miR-671-3p	UCCGGUUCUCAGGGCUCCACC	aja-miR-671::cfa-miR-671::cgr-miR-671-3p::eca-miR-671-3p::ggo-miR-671::hsa-miR-671-3p::mml-miR-671-3p::mmu-miR-671-3p::ppy-miR-671-3p::ptr-miR-671::rno-miR-671::ssc-miR-671-3p	MIMAT0004819::MIMAT0004821::MIMAT0005326::MIMAT0006506::MIMAT0008314::MIMAT0009926::MIMAT0012949::MIMAT0016097::MIMAT0023997::MIMAT0024279::MIMAT0025382::MIMAT0031139	MIMAT0004819	hsa-mir-671	MI0003760	experimental	mir-671	MIPF0000358	chr7	150935507	150935624	+	A	0.116417	-0.936908	0.386005	31.1595	30.2226	1	1	31.7124	30.565	31.201	30.1783	30.5144	29.975	FALSE
231	1285	hsa-miR-487b	hsa-miR-487b-4378102	hsa-miR-487b-3p	AAUCGUACAGGGUCAUCCACUU	bta-miR-487b::cfa-miR-487b::eca-miR-487b::hsa-miR-487b-3p::mml-miR-487b-3p::mmu-miR-487b-3p::oar-miR-487b-3p::ppy-miR-487b::ptr-miR-487b::rno-miR-487b-3p	MIMAT0003180::MIMAT0003184::MIMAT0003200::MIMAT0003847::MIMAT0006347::MIMAT0006723::MIMAT0008162::MIMAT0013162::MIMAT0015906::MIMAT0019295											A	0.116915	1.39108	0.386005	29.4134	30.8045	1	1	28.5603	29.7008	29.9792	29.9384	32.6747	29.8005	FALSE
165	544	hsa-miR-330-3p	hsa-miR-330-3p-4373047	hsa-miR-330-3p	GCAAAGCACACGGCCUGCAGAGA	bta-miR-330::ggo-miR-330::hsa-miR-330-3p::mml-miR-330-3p::ppy-miR-330-3p::ptr-miR-330	MIMAT0000751::MIMAT0006271::MIMAT0008102::MIMAT0009290::MIMAT0015834::MIMAT0024088	MIMAT0000751	hsa-mir-330	MI0000803	experimental	mir-330	MIPF0000200	chr19	-46142252	-46142345	-	A	0.126309	-1.07516	0.405841	33.6501	32.5749	1	1	33.2208	34.4403	33.2892	32.9609	33.2422	31.5217	FALSE
325	2433	hsa-miR-628-5p	hsa-miR-628-5p-4395544	hsa-miR-628-5p	AUGCUGACAUAUUUACUAGAGG	bta-miR-628::cfa-miR-628::cgr-miR-628::eca-miR-628a::ggo-miR-628::hsa-miR-628-5p::mml-miR-628-5p::ppy-miR-628-5p::ssc-miR-628	MIMAT0004809::MIMAT0006474::MIMAT0009356::MIMAT0009921::MIMAT0012903::MIMAT0013953::MIMAT0016067::MIMAT0023989::MIMAT0024185	MIMAT0004809	hsa-mir-628	MI0003642	experimental	mir-628	MIPF0000529	chr15	-55665138	-55665232	-	A	0.126825	0.905398	0.405841	25.0086	25.914	1	1	24.7431	25.1428	25.1398	26.1758	25.2466	26.3194	FALSE
363	515	hsa-miR-212	hsa-miR-212-4373087	hsa-miR-212-3p	UAACAGUCUCCAGUCACGGCC	eca-miR-212::hsa-miR-212-3p::mdo-miR-212-3p	MIMAT0000269::MIMAT0004148::MIMAT0013030	MIMAT0000269	hsa-mir-212	MI0000288	not_experimental	mir-132	MIPF0000065	chr17	-1953565	-1953674	-	A	0.133417	0.958806	0.420464	31.5141	32.4729	1	1	31.7721	32.1095	30.6607	31.9859	32.5813	32.8515	FALSE
59	1094	RNU44	RNU44-4373384		CCUGGAUGAUGAUAGCAAAUGCUGACUGAACAUGAAGGUCUUAAUUAGCUCUAACUGACU	RNU44	NR_002750											A	0.140233	-0.940382	0.434541	24.055	23.1146	1	1	23.4846	25.0214	23.659	23.3675	22.8674	23.1089	FALSE
192	2174	hsa-miR-27b*	hsa-miR-27b#-002174	hsa-miR-27b-5p	AGAGCUUAGCUGAUUGGUGAAC	mmu-miR-27b-5p;hsa-miR-27b-5p;oan-miR-27b-5p;aca-miR-27b-5p;cgr-miR-27b-5p;tgu-miR-27-5p	MIMAT0004522;MIMAT0004588;MIMAT0006956;MIMAT0021907;MIMAT0023876;MIMAT0026991	MIMAT0004588	hsa-mir-27b	MI0000440	experimental	mir-27	MIPF0000036	chr9	97847727	97847823	+	B	0.142354	1.3653	0.434541	33.4754	34.8407	1	1	34.5962	34.5862	31.2438	34.9864	34.5616	34.9742	FALSE
62	1544	hsa-miR-550	hsa-miR-550-001544	hsa-miR-550a-3p	UGUCUUACUCCCUCAGGCACAU	hsa-miR-550a-3p	MIMAT0003257	MIMAT0003257	hsa-mir-550a-1;hsa-mir-550a-2;hsa-mir-550a-3	MI0003600;MI0003601;MI0003762	experimental	mir-550	MIPF0000334	chr7	30329410;32772593;-29720350	30329506;32772689;-29720444	+;-	B	0.146436	1.42903	0.434541	32.7969	34.226	1	1	31.8273	33.9934	32.5702	36.2497	32.7707	33.6575	FALSE
37	1338	rno-miR-7*	rno-miR-7#-001338	hsa-miR-7-1-3p	CAACAAAUCACAGUCUGCCAUA	hsa-miR-7-1-3p;mmu-miR-7a-1-3p;aja-miR-7	MIMAT0004553;MIMAT0004670;MIMAT0031143	MIMAT0004553	hsa-mir-7-1	MI0000263	experimental	mir-7	MIPF0000022	chr9	-86584663	-86584772	-	B	0.147252	1.00607	0.434541	31.2786	32.2847	1	1	30.9281	32.0054	30.9022	32.1253	33.293	31.4357	FALSE
21	1026	hsa-miR-432	hsa-miR-432-001026	hsa-miR-432-5p	UCUUGGAGUAGGUCAUUGGGUGG	oar-miR-432;hsa-miR-432-5p;mml-miR-432-5p;ptr-miR-432;bta-miR-432;cfa-miR-432;eca-miR-432;ppy-miR-432	MIMAT0001416;MIMAT0002814;MIMAT0006327;MIMAT0008146;MIMAT0009317;MIMAT0009904;MIMAT0013157;MIMAT0015888	MIMAT0002814	hsa-mir-432	MI0003133	experimental	mir-432	MIPF0000211	chr14	101350820	101350913	+	B	0.148329	0.949226	0.434541	29.0994	30.0486	1	1	28.6479	29.7161	28.9342	29.3299	30.9106	29.9054	FALSE
159	2227	hsa-miR-323-3p	hsa-miR-323-3p-4395338	hsa-miR-323a-3p	CACAUUACACGGUCGACCUCU	cfa-miR-323::eca-miR-323-3p::hsa-miR-323a-3p::mml-miR-323a-3p::mmu-miR-323-3p::oar-miR-323a-3p::ppy-miR-323-3p::ptr-miR-323::rno-miR-323-3p	MIMAT0000550::MIMAT0000551::MIMAT0000755::MIMAT0006265::MIMAT0006718::MIMAT0008097::MIMAT0013132::MIMAT0015826::MIMAT0019260	MIMAT0000755	hsa-mir-323a	MI0000807	experimental	mir-154	MIPF0000018	chr14	101492069	101492154	+	A	0.151924	0.946389	0.438891	28.3386	29.285	1	1	27.8965	28.5915	28.5277	28.7692	30.3413	28.7444	FALSE
16	2308	hsa-miR-17	hsa-miR-17-4395419	hsa-miR-17-5p	CAAAGUGCUUACAGUGCAGGUAG	aca-miR-17-5p::ccr-miR-17-5p::cgr-miR-17-5p::eca-miR-106a::eca-miR-17::hsa-miR-17-5p::mmu-miR-17-5p::oan-miR-17-5p::rno-miR-17-5p::ssc-miR-17-5p::tgu-miR-17a-5p	MIMAT0000070::MIMAT0000649::MIMAT0000786::MIMAT0007278::MIMAT0007755::MIMAT0013084::MIMAT0013194::MIMAT0017390::MIMAT0021803::MIMAT0023795::MIMAT0026236	MIMAT0000070	hsa-mir-17	MI0000071	experimental	mir-17	MIPF0000001	chr13	92002859	92002942	+	A	0.154228	0.879646	0.439443	22.6359	23.5156	1	1	22.6386	23.1726	22.0966	23.6591	24.0084	22.8793	FALSE
199	2182	hsa-miR-939	hsa-miR-939-002182	hsa-miR-939-5p	UGGGGAGCUGAGGCUCUGGGGGUG	hsa-miR-939-5p;mml-miR-939;ptr-miR-939	MIMAT0004982;MIMAT0006540;MIMAT0008346	MIMAT0004982	hsa-mir-939	MI0005761	experimental	mir-939	MIPF0000490	chr8	-145619364	-145619445	-	B	0.156737	0.96185	0.440559	28.6554	29.6173	1	1	28.106	28.9183	28.9419	29.5306	30.6225	28.6986	FALSE
376	2896	hsa-miR-1260	hsa-miR-1260-002896	hsa-miR-1260a	AUCCCACCUCUGCCACCA	hsa-miR-1260a;ppy-miR-1260a	MIMAT0005911;MIMAT0016184	MIMAT0005911	hsa-mir-1260a	MI0006394	experimental	mir-1260a	MIPF0001020	chr14	77732561	77732633	+	B	0.165474	-0.9713	0.453857	26.3641	25.3928	1	1	26.6697	26.4606	25.9619	24.2273	26.4375	25.5135	FALSE
347	2847	hsa-miR-1180	hsa-miR-1180-002847	hsa-miR-1180-3p	UUUCCGGCUCGCGUGGGUGUGU	hsa-miR-1180-3p;ppy-miR-1180;mml-miR-1180-3p	MIMAT0005825;MIMAT0016145;MIMAT0028265											B	0.174543	0.917769	0.453857	33.5558	34.4736	1	1	32.9424	34.4222	33.3028	35.0162	34.7834	33.6212	FALSE
11	1973	U6 snRNA	U6 snRNA-001973	715680	GTGCTCGCTTCGGCAGCACATATACTAAAATTGGAACGATACAGAGAAGATTAGCATGGCCCCTGCGCAAGGATGACACGCAAATTCGTGAAGCGTTCCATATTTT	715680	NR_004394											B	0.181227	0.924429	0.453857	21.4758	22.4002	1	1	22.2887	21.6218	20.517	22.4772	23.0685	21.655	FALSE
12	1973	U6 snRNA	U6 snRNA-001973	715680	GTGCTCGCTTCGGCAGCACATATACTAAAATTGGAACGATACAGAGAAGATTAGCATGGCCCCTGCGCAAGGATGACACGCAAATTCGTGAAGCGTTCCATATTTT	715680	NR_004394											B	0.181227	0.924429	0.453857	21.4758	22.4002	1	1	22.2887	21.6218	20.517	22.4772	23.0685	21.655	FALSE
35	1973	U6 snRNA	U6 snRNA-001973	715680	GTGCTCGCTTCGGCAGCACATATACTAAAATTGGAACGATACAGAGAAGATTAGCATGGCCCCTGCGCAAGGATGACACGCAAATTCGTGAAGCGTTCCATATTTT	715680	NR_004394											B	0.181227	0.924429	0.453857	21.4758	22.4002	1	1	22.2887	21.6218	20.517	22.4772	23.0685	21.655	FALSE
36	1973	U6 snRNA	U6 snRNA-001973	715680	GTGCTCGCTTCGGCAGCACATATACTAAAATTGGAACGATACAGAGAAGATTAGCATGGCCCCTGCGCAAGGATGACACGCAAATTCGTGAAGCGTTCCATATTTT	715680	NR_004394											B	0.181227	0.924429	0.453857	21.4758	22.4002	1	1	22.2887	21.6218	20.517	22.4772	23.0685	21.655	FALSE
137	2306	hsa-miR-214	hsa-miR-214-4395417	hsa-miR-214-3p	ACAGCAGGCACAGACAGGCAGU	aca-miR-214-3p::aja-miR-214::bta-miR-214::cfa-miR-214::eca-miR-214::hsa-miR-214-3p::mmu-miR-214-3p::oan-miR-214-3p::tgu-miR-214-3p	MIMAT0000271::MIMAT0000661::MIMAT0003825::MIMAT0007171::MIMAT0009847::MIMAT0012963::MIMAT0014603::MIMAT0021872::MIMAT0031144	MIMAT0000271	hsa-mir-214	MI0000290	experimental	mir-214	MIPF0000062	chr1	-172107938	-172108047	-	A	0.184942	-0.808817	0.453857	26.0158	25.207	1	1	26.2371	26.5244	25.2859	24.8359	25.6685	25.1164	FALSE
115	2299	hsa-miR-191	hsa-miR-191-4395410	hsa-miR-191-5p	CAACGGAAUCCCAAAAGCAGCUG	aca-miR-191-5p::bta-miR-191::cgr-miR-191-5p::eca-miR-191::hsa-miR-191-5p::mml-miR-191-5p::mmu-miR-191-5p::ppy-miR-191::ptr-miR-191::rno-miR-191a-5p::ssc-miR-191	MIMAT0000221::MIMAT0000440::MIMAT0000866::MIMAT0003819::MIMAT0006223::MIMAT0008056::MIMAT0013079::MIMAT0013876::MIMAT0015785::MIMAT0021824::MIMAT0023822	MIMAT0000440	hsa-mir-191	MI0000465	experimental	mir-191	MIPF0000194	chr3	-49058051	-49058142	-	A	0.186366	-0.75539	0.453857	23.755	22.9996	1	1	23.5516	24.0709	23.6423	22.4602	23.3007	23.2378	FALSE
287	2355	hsa-miR-532-3p	hsa-miR-532-3p-4395466	hsa-miR-532-3p	CCUCCCACACCCAAGGCUUGCA	eca-miR-532-3p::hsa-miR-532-3p::mml-miR-532-3p::mmu-miR-532-3p::ppy-miR-532-3p::ptr-miR-532::rno-miR-532-3p::ssc-miR-532-3p	MIMAT0004780::MIMAT0004781::MIMAT0005323::MIMAT0006404::MIMAT0008213::MIMAT0013236::MIMAT0013941::MIMAT0015988	MIMAT0004780	hsa-mir-532	MI0003205	experimental	mir-188	MIPF0000113	chrX	49767754	49767844	+	A	0.186601	-0.799672	0.453857	28.5442	27.7445	1	1	28.6033	28.9613	28.0679	27.1319	27.7677	28.3338	FALSE
78	1186	hsa-miR-134	hsa-miR-134-4373299	hsa-miR-134-5p	UGUGACUGGUUGACCAGAGGGG	cfa-miR-134::cgr-miR-134::eca-miR-134::hsa-miR-134-5p::mml-miR-134-5p::mmu-miR-134-5p::ptr-miR-134::rno-miR-134-5p	MIMAT0000146::MIMAT0000447::MIMAT0000840::MIMAT0006190::MIMAT0008031::MIMAT0009883::MIMAT0013127::MIMAT0023760											A	0.18667	1.33004	0.453857	29.0948	30.4249	1	1	28.7895	29.5094	28.9856	29.6489	32.892	28.7337	FALSE
201	572	hsa-miR-382	hsa-miR-382-4373019	hsa-miR-382-5p	GAAGUUGUUCGUGGUGGAUUCG	bta-miR-382::cgr-miR-382::eca-miR-382::hsa-miR-382-5p::mml-miR-382-5p::mmu-miR-382-5p::oar-miR-382-5p::ptr-miR-382::rno-miR-382-5p	MIMAT0000737::MIMAT0000747::MIMAT0003201::MIMAT0006311::MIMAT0008134::MIMAT0009308::MIMAT0013150::MIMAT0019306::MIMAT0023947	MIMAT0000737	hsa-mir-382	MI0000790	experimental	mir-154	MIPF0000018	chr14	101520643	101520718	+	A	0.191273	0.942614	0.453857	28.8477	29.7904	1	1	28.2521	28.4595	29.8317	29.8823	30.671	28.8178	FALSE
163	543	hsa-miR-328	hsa-miR-328-4373049	hsa-miR-328-3p	CUGGCCCUCUCUGCCCUUCCGU	bta-miR-328::cfa-miR-328::cgr-miR-328::eca-miR-328::hsa-miR-328-3p::mmu-miR-328-3p::ppy-miR-328::ptr-miR-328::rno-miR-328a-3p::ssc-miR-328	MIMAT0000564::MIMAT0000565::MIMAT0000752::MIMAT0006688::MIMAT0008100::MIMAT0009287::MIMAT0012929::MIMAT0013949::MIMAT0015831::MIMAT0023914											A	0.191594	-0.895557	0.453857	30.2276	29.332	1	1	30.3373	31.0134	29.332	28.8701	28.9383	30.1876	FALSE
328	1592	hsa-miR-642	hsa-miR-642-4380995	hsa-miR-642a-5p	GUCCCUCUCCAAAUGUGUCUUG	hsa-miR-642a-5p::mml-miR-642::ptr-miR-642	MIMAT0003312::MIMAT0006483::MIMAT0008296	MIMAT0003312	hsa-mir-642a	MI0003657	experimental	mir-642	MIPF0000468	chr19	46178186	46178282	+	A	0.197101	-0.777886	0.453857	33.2939	32.516	1	1	33.2531	33.3131	33.3155	32.5124	33.2616	31.7742	FALSE
165	2139	hsa-miR-93*	hsa-miR-93#-002139	hsa-miR-93-3p	ACUGCUGAGCUAGCACUUCCCG	hsa-miR-93-3p;mmu-miR-93-3p;mml-miR-93-3p	MIMAT0004509;MIMAT0004636;MIMAT0026602	MIMAT0004509	hsa-mir-93	MI0000095	experimental	mir-17	MIPF0000001	chr7	-99691391	-99691470	-	B	0.201446	0.723	0.453857	29.6456	30.3686	1	1	29.6475	30.0893	29.2001	30.6343	30.3581	30.1136	FALSE
224	2338	hsa-miR-483-5p	hsa-miR-483-5p-4395449	hsa-miR-483-5p	AAGACGGGAGGAAAGAAGGGAG	ggo-miR-483::hsa-miR-483-5p	MIMAT0004761::MIMAT0024191	MIMAT0004761	hsa-mir-483	MI0002467	experimental	mir-483	MIPF0000180	chr11	-2155364	-2155439	-	A	0.207831	0.8735	0.453857	32.489	33.3625	1	1	33.6672	31.5021	32.2977	33.11	33.1563	33.8212	FALSE
133	508	hsa-miR-204	hsa-miR-204-4373094	hsa-miR-204-5p	UUCCCUUUGUCAUCCUAUGCCU	aca-miR-204a-5p::bta-miR-204::cfa-miR-204::cgr-miR-204::dre-miR-204::eca-miR-204b::fru-miR-204a::gga-miR-204::gga-miR-211::ggo-miR-204::hsa-miR-204-5p::ipu-miR-204::mdo-miR-204::mml-miR-204-5p::mmu-miR-204-5p::mne-miR-204::oan-miR-204-5p::pma-miR-204-5p::ppa-miR-204::ppy-miR-204::ptr-miR-204::rno-miR-204-5p::sla-miR-204::ssc-miR-204::tgu-miR-204::tni-miR-204a::xtr-miR-204	MIMAT0000237::MIMAT0000265::MIMAT0000877::MIMAT0001156::MIMAT0001279::MIMAT0002164::MIMAT0002535::MIMAT0002536::MIMAT0002537::MIMAT0002538::MIMAT0002539::MIMAT0002540::MIMAT0003101::MIMAT0003102::MIMAT0003368::MIMAT0003696::MIMAT0004127::MIMAT0004338::MIMAT0006235::MIMAT0006598::MIMAT0006841::MIMAT0013112::MIMAT0014570::MIMAT0019515::MIMAT0021853::MIMAT0023844::MIMAT0029459	MIMAT0000265	hsa-mir-204	MI0000284	experimental	mir-204	MIPF0000042	chr9	-73424891	-73425000	-	A	0.207876	-0.755675	0.453857	28.4624	27.7067	1	1	28.6018	29.0467	27.7387	28.0661	27.5392	27.5149	FALSE
123	497	hsa-miR-197	hsa-miR-197-4373102	hsa-miR-197-3p	UUCACCACCUUCUCCACCCAGC	age-miR-197::bta-miR-197::cfa-miR-197::eca-miR-197::ggo-miR-197::hsa-miR-197-3p::mml-miR-197-3p::ppa-miR-197::ppy-miR-197::ptr-miR-197	MIMAT0000227::MIMAT0002600::MIMAT0002601::MIMAT0002603::MIMAT0002604::MIMAT0006230::MIMAT0006698::MIMAT0009257::MIMAT0012959::MIMAT0024180	MIMAT0000227	hsa-mir-197	MI0000239	experimental	mir-197	MIPF0000123	chr1	110141515	110141589	+	A	0.208467	-0.796168	0.453857	29.2427	28.4465	1	1	29.1262	30.1762	28.4256	28.4915	28.231	28.6169	FALSE
214	2254	hsa-miR-151-3p	hsa-miR-151-3p-002254	hsa-miR-151a-3p	CUAGACUGAAGCUCCUUGAGG	hsa-miR-151a-3p;bta-miR-151-3p;mml-miR-151-3p;ptr-miR-151;ppy-miR-151a-3p	MIMAT0000757;MIMAT0003524;MIMAT0006213;MIMAT0008045;MIMAT0015776	MIMAT0000757	hsa-mir-151a	MI0000809	experimental	mir-28	MIPF0000057	chr8	-141742663	-141742752	-	B	0.212247	-1.48277	0.453857	27.3836	25.9008	1	1	27.2933	28.1949	26.6625	28.9687	24.5357	24.198	FALSE
119	1986	hsa-miR-766	hsa-miR-766-001986	hsa-miR-766-3p	ACUCCAGCCCCACAGCCUCAGC	hsa-miR-766-3p;ptr-miR-766;ppy-miR-766;ggo-miR-766	MIMAT0003888;MIMAT0008321;MIMAT0016106;MIMAT0024224	MIMAT0003888	hsa-mir-766	MI0003836	experimental	mir-766	MIPF0000677	chrX	-118780701	-118780811	-	B	0.212936	0.735703	0.453857	31.0498	31.7855	1	1	30.7635	31.7984	30.5874	31.9679	31.5708	31.8178	FALSE
107	1006	RNU48	RNU48-4373383		GAUGACCCCAGGUAACUCUGAGUGUGUCGCUGAUGCCAUCACCGCAGCGCUCUGACC	RNU48	NR_002745											A	0.215083	-0.790456	0.453857	22.0314	21.2409	1	1	22.1337	22.8691	21.0914	20.9528	21.3521	21.4179	FALSE
5	420	hsa-miR-30d	hsa-miR-30d-000420	hsa-miR-30d-5p	UGUAAACAUCCCCGACUGGAAG	hsa-miR-30d-5p;mmu-miR-30d-5p;rno-miR-30d-5p;gga-miR-30d;dre-miR-30d;ptr-miR-30d;ggo-miR-30d;mne-miR-30d;ppa-miR-30d;fru-miR-30d;tni-miR-30d;xtr-miR-30d;mml-miR-30d-5p;eca-miR-30d;ppy-miR-30d;aca-miR-30d-5p	MIMAT0000245;MIMAT0000515;MIMAT0000807;MIMAT0001129;MIMAT0001806;MIMAT0002617;MIMAT0002618;MIMAT0002619;MIMAT0002620;MIMAT0002949;MIMAT0002950;MIMAT0003657;MIMAT0006171;MIMAT0013006;MIMAT0015738;MIMAT0021926	MIMAT0000245	hsa-mir-30d	MI0000255	experimental	mir-30	MIPF0000005	chr8	-135817119	-135817188	-	B	0.220708	1.43491	0.453857	28.3247	29.7596	1	1	25.4668	29.7803	29.7268	30.3769	30.463	28.4388	FALSE
11	1973	MammU6	MammU6-4395470		GUGCUCGCUUCGGCAGCACAUAUACUAAAAUUGGAACGAUACAGAGAAGAUUAGCAUGGCCCCUGCGCAAGGAUGACACGCAAAUUCGUGAAGCGUUCCAUAUUUU	U6 snRNA	NR_004394											A	0.221177	0.754077	0.453857	19.7083	20.4624	1	1	20.1655	19.2523	19.7072	20.788	20.9305	19.6688	FALSE
12	1973	MammU6	MammU6-4395470		GUGCUCGCUUCGGCAGCACAUAUACUAAAAUUGGAACGAUACAGAGAAGAUUAGCAUGGCCCCUGCGCAAGGAUGACACGCAAAUUCGUGAAGCGUUCCAUAUUUU	U6 snRNA	NR_004394											A	0.221177	0.754077	0.453857	19.7083	20.4624	1	1	20.1655	19.2523	19.7072	20.788	20.9305	19.6688	FALSE
35	1973	MammU6	MammU6-4395470		GUGCUCGCUUCGGCAGCACAUAUACUAAAAUUGGAACGAUACAGAGAAGAUUAGCAUGGCCCCUGCGCAAGGAUGACACGCAAAUUCGUGAAGCGUUCCAUAUUUU	U6 snRNA	NR_004394											A	0.221177	0.754077	0.453857	19.7083	20.4624	1	1	20.1655	19.2523	19.7072	20.788	20.9305	19.6688	FALSE
36	1973	MammU6	MammU6-4395470		GUGCUCGCUUCGGCAGCACAUAUACUAAAAUUGGAACGAUACAGAGAAGAUUAGCAUGGCCCCUGCGCAAGGAUGACACGCAAAUUCGUGAAGCGUUCCAUAUUUU	U6 snRNA	NR_004394											A	0.221177	0.754077	0.453857	19.7083	20.4624	1	1	20.1655	19.2523	19.7072	20.788	20.9305	19.6688	FALSE
173	2257	hsa-miR-339-5p	hsa-miR-339-5p-4395368	hsa-miR-339-5p	UCCCUGUCCUCCAGGAGCUCACG	cgr-miR-339::hsa-miR-339-5p::mml-miR-339-5p::mmu-miR-339-5p::ppy-miR-339-5p::rno-miR-339-5p	MIMAT0000583::MIMAT0000584::MIMAT0000764::MIMAT0006279::MIMAT0015842::MIMAT0023919	MIMAT0000764	hsa-mir-339	MI0000815	experimental	mir-339	MIPF0000193	chr7	-1062569	-1062662	-	A	0.221323	0.717204	0.453857	30.3437	31.0609	1	1	30.2302	30.6496	30.1515	31.7628	30.7067	30.7134	FALSE
351	2194	hsa-miR-886-3p	hsa-miR-886-3p-4395305		CGCGGGUGCUUACUGACCCUU													A	0.222518	-0.927249	0.453857	26.5367	25.6094	1	1	25.3912	26.1217	28.0971	25.852	25.6599	25.3163	FALSE
248	1048	hsa-miR-503	hsa-miR-503-4373228	hsa-miR-503-5p	UAGCAGCGGGAACAGUUCUGCAG	ggo-miR-503::hsa-miR-503-5p::mml-miR-503-5p::ppy-miR-503::ptr-miR-503	MIMAT0002874::MIMAT0006367::MIMAT0008176::MIMAT0015926::MIMAT0024203	MIMAT0002874	hsa-mir-503	MI0003188	experimental	mir-503	MIPF0000183	chrX	-133680358	-133680428	-	A	0.224592	-0.765522	0.453857	34.716	33.9505	1	1	34.569	35.1459	34.4331	34.8917	33.4771	33.4826	FALSE
2	379	hsa-let-7c	hsa-let-7c-4373167	hsa-let-7c-5p	UGAGGUAGUAGGUUGUAUGGUU	aca-let-7c-5p::bta-let-7c::cfa-let-7c::dre-let-7c::eca-let-7c::gga-let-7c-5p::hhi-let-7c::hsa-let-7c-5p::ipu-let-7c::mml-let-7c-5p::mmu-let-7c-5p::oan-let-7c-5p::oar-let-7c::pol-let-7a-5p::ppy-let-7c::ptr-let-7c::rno-let-7c-5p::ssc-let-7c::tgu-let-7c-5p::xtr-let-7c	MIMAT0000064::MIMAT0000523::MIMAT0000776::MIMAT0001104::MIMAT0001761::MIMAT0002151::MIMAT0003644::MIMAT0004332::MIMAT0006153::MIMAT0006669::MIMAT0007938::MIMAT0013181::MIMAT0014520::MIMAT0014964::MIMAT0015723::MIMAT0021696::MIMAT0025416::MIMAT0028958::MIMAT0029376::MIMAT0030345											A	0.224747	-1.01675	0.453857	32.0084	30.9917	1	1	31.8775	33.7256	30.4222	31.0571	31.3245	30.5935	FALSE
375	2895	hsa-miR-720	hsa-miR-720-002895		UCUCGCUGGGGCCUCCA													B	0.241021	-0.694766	0.478544	22.0929	21.3981	1	1	22.036	22.5625	21.6801	20.8407	21.9514	21.4021	FALSE
274	2432	hsa-miR-625*	hsa-miR-625#-002432	hsa-miR-625-3p	GACUAUAGAACUUUCCCCCUCA	hsa-miR-625-3p	MIMAT0004808	MIMAT0004808	hsa-mir-625	MI0003639	experimental	mir-625	MIPF0000534	chr14	65937820	65937904	+	B	0.241573	0.796708	0.478544	28.1265	28.9232	1	1	28.0652	29.0389	27.2754	28.5942	29.7271	28.4483	FALSE
3	416	hsa-miR-30a-3p	hsa-miR-30a-3p-000416	hsa-miR-30a-3p	CUUUCAGUCGGAUGUUUGCAGC	hsa-miR-30a-3p;mmu-miR-30a-3p;rno-miR-30a-3p;gga-miR-30a-3p;mml-miR-30a-3p;ptr-miR-30a-3p;ggo-miR-30a-3p;ppy-miR-30a-3p;ppa-miR-30a-3p;dre-miR-30e-3p;oan-miR-30a-3p;ssc-miR-30a-3p;aca-miR-30a-3p;cgr-miR-30a-3p;ipu-miR-30e	MIMAT0000088;MIMAT0000129;MIMAT0000809;MIMAT0001136;MIMAT0002370;MIMAT0002372;MIMAT0002374;MIMAT0002376;MIMAT0002378;MIMAT0003402;MIMAT0006914;MIMAT0015300;MIMAT0021921;MIMAT0023895;MIMAT0029500	MIMAT0000088	hsa-mir-30a	MI0000088	experimental	mir-30	MIPF0000005	chr6	-72113254	-72113324	-	B	0.249155	0.71723	0.481596	26.89	27.6073	1	1	26.5914	27.584	26.4947	28.1302	27.7828	26.9088	FALSE
95	1097	hsa-miR-146b-5p	hsa-miR-146b-5p-4373178	hsa-miR-146b-5p	UGAGAACUGAAUUCCAUAGGCU	cfa-miR-146b::eca-miR-146b-5p::hsa-miR-146b-5p::mdo-miR-146b-5p::mml-miR-146b-5p::mmu-miR-146b-5p::oan-miR-146b-5p::pma-miR-146-5p::ppy-miR-146b-5p::ptr-miR-146b	MIMAT0002809::MIMAT0003475::MIMAT0006204::MIMAT0006667::MIMAT0007007::MIMAT0008039::MIMAT0012747::MIMAT0012891::MIMAT0015768::MIMAT0019478	MIMAT0002809	hsa-mir-146b	MI0003129	experimental	mir-146	MIPF0000103	chr10	104196269	104196341	+	A	0.250865	0.698812	0.481596	28.2616	28.9604	1	1	28.4064	28.9508	27.4276	29.1494	28.7177	29.0141	FALSE
222	2244	hsa-miR-455-3p	hsa-miR-455-3p-4395355	hsa-miR-455-3p	GCAGUCCAUGGGCAUAUACAC	aca-miR-455-3p::ggo-miR-455::hsa-miR-455-3p::mml-miR-455-3p::ppy-miR-455-3p::ptr-miR-455::ssc-miR-455-3p	MIMAT0004784::MIMAT0006340::MIMAT0008157::MIMAT0013960::MIMAT0015900::MIMAT0021965::MIMAT0024222	MIMAT0004784	hsa-mir-455	MI0003513	experimental	mir-455	MIPF0000129	chr9	116971714	116971809	+	A	0.252425	-1.04647	0.481596	30.5272	29.4808	1	1	31.2606	31.2047	29.1164	27.9776	29.4234	31.0414	FALSE
85	2289	hsa-miR-139-5p	hsa-miR-139-5p-4395400		UCUACAGUGCACGUGUCUCCAG	cgr-miR-139-5p::eca-miR-139-5p::ggo-miR-139::mml-miR-139-5p::mmu-miR-139-5p::ppy-miR-139-5p::rno-miR-139-5p::ssc-miR-139-5p	MIMAT0000656::MIMAT0000845::MIMAT0002159::MIMAT0006195::MIMAT0012983::MIMAT0015761::MIMAT0023765::MIMAT0024106											A	0.253473	-0.798126	0.481596	31.3061	30.508	1	1	30.9453	32.5976	30.3755	30.7441	30.1008	30.6792	FALSE
99	2255	hsa-miR-149	hsa-miR-149-4395366	hsa-miR-149-5p	UCUGGCUCCGUGUCUUCACUCCC	bta-miR-149-5p::cfa-miR-149::eca-miR-149::ggo-miR-149::hsa-miR-149-5p::mml-miR-149-5p::mmu-miR-149-5p::ppy-miR-149::ptr-miR-149::ssc-miR-149	MIMAT0000159::MIMAT0000450::MIMAT0006210::MIMAT0008043::MIMAT0009884::MIMAT0012973::MIMAT0015773::MIMAT0018379::MIMAT0024144::MIMAT0024570	MIMAT0000450	hsa-mir-149	MI0000478	experimental	mir-149	MIPF0000274	chr2	241395418	241395506	+	A	0.25469	-0.751673	0.481596	28.8066	28.0549	1	1	29.7672	28.784	27.8687	27.8983	27.7152	28.5514	FALSE
158	2277	hsa-miR-320	hsa-miR-320-4395388	hsa-miR-320a	AAAAGCUGGGUUGAGAGGGCGA	bta-miR-320a::cfa-miR-320::cgr-miR-320a::ggo-miR-320a::hsa-miR-320a::mml-miR-320a::mmu-miR-320-3p::ppy-miR-320a::ptr-miR-320a::rno-miR-320-3p	MIMAT0000510::MIMAT0000666::MIMAT0000903::MIMAT0003534::MIMAT0006263::MIMAT0006658::MIMAT0008093::MIMAT0015821::MIMAT0023906::MIMAT0024080	MIMAT0000510	hsa-mir-320a	MI0000542	experimental	mir-320	MIPF0000163	chr8	-22102475	-22102556	-	A	0.263884	-0.601805	0.494485	24.3371	23.7353	1	1	24.3206	24.6464	24.0444	23.6355	23.7331	23.8374	FALSE
308	2349	hsa-miR-574-3p	hsa-miR-574-3p-4395460	hsa-miR-574-3p	CACGCUCAUGCACACACCCACA	cfa-miR-574::ggo-miR-574::hsa-miR-574-3p::mmu-miR-574-3p::ssc-miR-574	MIMAT0003239::MIMAT0004894::MIMAT0006673::MIMAT0013951::MIMAT0024162	MIMAT0003239	hsa-mir-574	MI0003581	experimental	mir-574	MIPF0000419	chr4	38869653	38869748	+	A	0.276527	-0.693436	0.513549	25.0907	24.3972	1	1	25.5922	25.6012	24.0786	24.1639	24.1978	24.83	FALSE
28	403	hsa-miR-25	hsa-miR-25-4373071	hsa-miR-25-3p	CAUUGCACUUGUCUCGGUCUGA	aja-miR-25::bta-miR-25::ccr-miR-25::cfa-miR-25::cgr-miR-25-3p::dre-miR-25::eca-miR-25::fru-miR-25::ggo-miR-25::hsa-miR-25-3p::ipu-miR-25::lla-miR-25::mdo-miR-25::mml-miR-25::mmu-miR-25-3p::mne-miR-25::ppa-miR-25::ppy-miR-25::rno-miR-25-3p::tni-miR-25::xtr-miR-25	MIMAT0000081::MIMAT0000652::MIMAT0000795::MIMAT0001793::MIMAT0002760::MIMAT0002765::MIMAT0002768::MIMAT0002774::MIMAT0002779::MIMAT0002782::MIMAT0002914::MIMAT0002915::MIMAT0003674::MIMAT0003853::MIMAT0004179::MIMAT0006697::MIMAT0013057::MIMAT0023870::MIMAT0026280::MIMAT0029484::MIMAT0031142	MIMAT0000081	hsa-mir-25	MI0000082	experimental	mir-25	MIPF0000013	chr7	-99691183	-99691266	-	A	0.280523	0.709433	0.516362	29.186	29.8954	1	1	28.9169	29.7564	28.8847	30.4547	30.3989	28.8326	FALSE
238	2317	hsa-miR-181a-2*	hsa-miR-181a-2#-002317	hsa-miR-181a-2-3p	ACCACUGACCGUUGACUGUACC	hsa-miR-181a-2-3p	MIMAT0004558	MIMAT0004558	hsa-mir-181a-2	MI0000269	experimental	mir-181	MIPF0000007	chr9	127454721	127454830	+	B	0.287714	0.866862	0.524951	31.7864	32.6533	1	1	31.3662	32.2236	31.7694	34.3929	32.2893	31.2775	FALSE
110	2271	hsa-miR-185	hsa-miR-185-4395382	hsa-miR-185-5p	UGGAGAGAAAGGCAGUUCCUGA	bta-miR-185::cfa-miR-185::cgr-miR-185-5p::ggo-miR-185::hsa-miR-185-5p::mml-miR-185-5p::mmu-miR-185-5p::ppy-miR-185::ptr-miR-185::rno-miR-185-5p::ssc-miR-185	MIMAT0000214::MIMAT0000455::MIMAT0000862::MIMAT0006219::MIMAT0006660::MIMAT0007759::MIMAT0008053::MIMAT0009247::MIMAT0015781::MIMAT0023811::MIMAT0024086	MIMAT0000455	hsa-mir-185	MI0000482	experimental	mir-185	MIPF0000202	chr22	20020662	20020743	+	A	0.321447	0.656558	0.5814	30.3974	31.0539	1	1	30.0337	30.7597	30.3987	32.1681	30.8158	30.1779	FALSE
101	475	hsa-miR-152	hsa-miR-152-4395170	hsa-miR-152-3p	UCAGUGCAUGACAGAACUUGG	cfa-miR-152::cgr-miR-152-3p::ggo-miR-152::hsa-miR-152-3p::mml-miR-152-3p::mmu-miR-152-3p::oar-miR-152::ppy-miR-152::ptr-miR-152::rno-miR-152-3p::ssc-miR-152	MIMAT0000162::MIMAT0000438::MIMAT0000854::MIMAT0006214::MIMAT0006738::MIMAT0008046::MIMAT0013887::MIMAT0023785::MIMAT0024099::MIMAT0024356::MIMAT0030035											A	0.326546	0.520649	0.585531	27.3028	27.8235	1	1	27.1772	27.4079	27.3233	28.0187	27.8959	27.5557	FALSE
209	1516	hsa-miR-425	hsa-miR-425-4380926	hsa-miR-425-5p	AAUGACACGAUCACUCCCGUUGA	cfa-miR-425::cgr-miR-425-5p::hsa-miR-425-5p::mdo-miR-425-5p::mml-miR-425::mmu-miR-425-5p::oan-miR-425-5p::ppy-miR-425::ptr-miR-425::rno-miR-425-5p::ssc-miR-425-5p::xtr-miR-425-5p	MIMAT0003393::MIMAT0003640::MIMAT0004750::MIMAT0005314::MIMAT0006324::MIMAT0006639::MIMAT0007154::MIMAT0008144::MIMAT0013917::MIMAT0015885::MIMAT0023958::MIMAT0026697	MIMAT0003393	hsa-mir-425	MI0001448	experimental	mir-425	MIPF0000242	chr3	-49057581	-49057667	-	A	0.329925	-0.742834	0.586533	29.6713	28.9285	1	1	28.5847	31.1635	29.2659	28.4695	29.6324	28.6836	FALSE
121	494	hsa-miR-195	hsa-miR-195-4373105	hsa-miR-195-5p	UAGCAGCACAGAAAUAUUGGC	eca-miR-195::ggo-miR-195::hsa-miR-195-5p::mml-miR-195-5p::mmu-miR-195a-5p::ppa-miR-195::ppy-miR-195::ptr-miR-195::rno-miR-195-5p::ssc-miR-195	MIMAT0000225::MIMAT0000461::MIMAT0000870::MIMAT0002316::MIMAT0002317::MIMAT0006228::MIMAT0008060::MIMAT0013027::MIMAT0013928::MIMAT0015790	MIMAT0000461	hsa-mir-195	MI0000489	experimental	mir-15	MIPF0000006	chr17	-6920934	-6921020	-	A	0.345401	0.786805	0.608843	28.9183	29.7051	1	1	28.2495	29.8921	28.6133	28.7054	28.9854	31.4245	FALSE
243	2428	hsa-miR-500	hsa-miR-500-4395539	hsa-miR-500a-5p	UAAUCCUUGCUACCUGGGUGAGA	bta-miR-500::eca-miR-500::hsa-miR-500a-5p::mml-miR-500a-5p::mml-miR-500b-5p::ppy-miR-500::ptr-miR-500	MIMAT0004773::MIMAT0006363::MIMAT0008173::MIMAT0009337::MIMAT0013223::MIMAT0015922::MIMAT0028236	MIMAT0004773	hsa-mir-500a	MI0003184	experimental	mir-500	MIPF0000139	chrX	49773039	49773122	+	A	0.349158	-0.599764	0.610293	30.2533	29.6536	1	1	29.8295	31.3628	29.5677	29.8698	29.6382	29.4527	FALSE
15	391	hsa-miR-16	hsa-miR-16-4373121	hsa-miR-16-5p	UAGCAGCACGUAAAUAUUGGCG	age-miR-16::cfa-miR-16::cgr-miR-16-5p::eca-miR-16::ggo-miR-16::hsa-miR-16-5p::lla-miR-16::mdo-miR-16-5p::mml-miR-16-5p::mmu-miR-16-5p::mne-miR-16::oan-miR-16a-5p::ppa-miR-16::ptr-miR-16::rno-miR-16-5p::sla-miR-16::ssc-miR-16	MIMAT0000069::MIMAT0000527::MIMAT0000785::MIMAT0002639::MIMAT0002641::MIMAT0002643::MIMAT0002645::MIMAT0002647::MIMAT0002651::MIMAT0002655::MIMAT0002657::MIMAT0004145::MIMAT0006648::MIMAT0007166::MIMAT0007754::MIMAT0012955::MIMAT0023793	MIMAT0000069	hsa-mir-16-1;hsa-mir-16-2	MI0000070;MI0000115	experimental	mir-15	MIPF0000006	chr13;chr3	-50623109;160122533	-50623197;160122613	-;+	A	0.357548	0.497043	0.616531	23.8259	24.3229	1	1	23.7236	23.9533	23.8008	24.348	24.6856	23.9352	FALSE
221	2323	hsa-miR-454	hsa-miR-454-4395434	hsa-miR-454-3p	UAGUGCAAUAUUGCUUAUAGGGU	aca-miR-454-3p::bta-miR-454::eca-miR-454::gga-miR-454-3p::hsa-miR-454-3p::ipu-miR-454b::mml-miR-454-3p::oan-miR-454-3p::ptr-miR-454::sha-miR-454::tgu-miR-454-3p	MIMAT0003885::MIMAT0006338::MIMAT0007157::MIMAT0007292::MIMAT0008156::MIMAT0009326::MIMAT0013042::MIMAT0014580::MIMAT0021963::MIMAT0022815::MIMAT0029511	MIMAT0003885	hsa-mir-454	MI0003820	experimental	mir-454	MIPF0000174	chr17	-57215119	-57215233	-	A	0.358655	0.541892	0.616531	26.9407	27.4826	1	1	26.8043	27.1348	26.883	27.1201	28.316	27.0116	FALSE
147	2099	hsa-miR-224	hsa-miR-224-4395210	hsa-miR-224-5p	CAAGUCACUAGUGGUUCCGUU	eca-miR-224::hsa-miR-224-5p	MIMAT0000281::MIMAT0013206	MIMAT0000281	hsa-mir-224	MI0000301	experimental	mir-224	MIPF0000088	chrX	-151127050	-151127130	-	A	0.373079	0.492345	0.631907	28.2559	28.7482	1	1	27.7766	28.5616	28.4295	28.6266	29.072	28.5461	FALSE
176	2619	hsa-let-7b	hsa-let-7b-4395446	hsa-let-7b-5p	UGAGGUAGUAGGUUGUGUGGUU	bta-let-7b::ccr-let-7b::cfa-let-7b::cgr-let-7b::dre-let-7b::fru-let-7b::gga-let-7b::hsa-let-7b-5p::mdo-let-7b::mml-let-7b-5p::mmu-let-7b-5p::oan-let-7b-5p::pol-let-7b-5p::ppy-let-7b::ptr-let-7b::rno-let-7b-5p::tgu-let-7b-5p::tni-let-7b	MIMAT0000063::MIMAT0000522::MIMAT0000775::MIMAT0001102::MIMAT0001760::MIMAT0003016::MIMAT0003017::MIMAT0004162::MIMAT0004331::MIMAT0006152::MIMAT0006897::MIMAT0007937::MIMAT0009836::MIMAT0014509::MIMAT0015722::MIMAT0023717::MIMAT0025414::MIMAT0026190	MIMAT0000063	hsa-let-7b	MI0000063	experimental	let-7	MIPF0000002	chr22	46509566	46509648	+	A	0.373676	-0.708683	0.631907	26.4602	25.7516	1	1	27.1985	27.3961	24.7861	25.2007	25.5389	26.5151	FALSE
182	1273	hsa-miR-362-5p	hsa-miR-362-5p-4378092	hsa-miR-362-5p	AAUCCUUGGAACCUAGGUGUGAGU	bta-miR-362-5p::cfa-miR-362::eca-miR-362-5p::hsa-miR-362-5p::mml-miR-362-5p::oar-miR-362::ppy-miR-362-5p	MIMAT0000705::MIMAT0006288::MIMAT0009298::MIMAT0009886::MIMAT0013210::MIMAT0015850::MIMAT0030060	MIMAT0000705	hsa-mir-362	MI0000762	experimental	mir-362	MIPF0000209	chrX	49773572	49773636	+	A	0.38253	-0.738172	0.641663	31.3797	30.6415	1	1	31.3795	32.4432	30.3164	29.2726	32.1087	30.5433	FALSE
39	587	hsa-miR-29c	hsa-miR-29c-4395171	hsa-miR-29c-3p	UAGCACCAUUUGAAAUCGGUUA	aja-miR-29c::bta-miR-29c::ccr-miR-29a::cfa-miR-29c::dre-miR-29a::eca-miR-29c::fru-miR-29a::ggo-miR-29c::hsa-miR-29c-3p::mml-miR-29c-3p::mmu-miR-29c-3p::ppy-miR-29c::ptr-miR-29c::rno-miR-29c-3p::ssc-miR-29c::tni-miR-29a	MIMAT0000536::MIMAT0000681::MIMAT0000803::MIMAT0001802::MIMAT0002166::MIMAT0003053::MIMAT0003054::MIMAT0003829::MIMAT0006169::MIMAT0006705::MIMAT0008082::MIMAT0012964::MIMAT0015735::MIMAT0024084::MIMAT0026286::MIMAT0031149	MIMAT0000681	hsa-mir-29c	MI0000735	experimental	mir-29	MIPF0000009	chr1	-207975197	-207975284	-	A	0.386005	-0.674976	0.642312	29.9994	29.3245	1	1	30.169	31.4074	28.4218	29.7496	29.0815	29.1423	FALSE
6	422	hsa-miR-30e-3p	hsa-miR-30e-3p-000422	hsa-miR-30e-3p	CUUUCAGUCGGAUGUUUACAGC	mmu-miR-30e-3p;hsa-miR-30e-3p;rno-miR-30e-3p;cfa-miR-30e;oan-miR-30e-3p;ssc-miR-30e-3p;tgu-miR-30a-3p;aca-miR-30e-3p;cgr-miR-30e-3p	MIMAT0000249;MIMAT0000693;MIMAT0004720;MIMAT0006627;MIMAT0007204;MIMAT0013873;MIMAT0014535;MIMAT0021929;MIMAT0023901	MIMAT0000693	hsa-mir-30e	MI0000749	experimental	mir-30	MIPF0000005	chr1	41220027	41220118	+	B	0.390918	0.543568	0.645325	27.7159	28.2595	1	1	28.1866	28.2162	26.7448	28.8163	28.0164	27.9457	FALSE
180	554	hsa-miR-361-5p	hsa-miR-361-5p-4373035	hsa-miR-361-5p	UUAUCAGAAUCUCCAGGGGUAC	bta-miR-361::cfa-miR-361::cgr-miR-361::eca-miR-361-5p::ggo-miR-361::hsa-miR-361-5p::mml-miR-361-5p::mmu-miR-361-5p::ppy-miR-361-5p::rno-miR-361-5p::ssc-miR-361-5p	MIMAT0000703::MIMAT0000704::MIMAT0003117::MIMAT0003830::MIMAT0006286::MIMAT0006751::MIMAT0013208::MIMAT0013933::MIMAT0015848::MIMAT0023933::MIMAT0024136	MIMAT0000703	hsa-mir-361	MI0000760	experimental	mir-361	MIPF0000172	chrX	-85158641	-85158712	-	A	0.4004	0.661994	0.655357	31.063	31.725	1	1	31.6103	30.7342	30.8446	30.3212	31.5403	33.3136	FALSE
14	390	hsa-miR-15b	hsa-miR-15b-4373122	hsa-miR-15b-5p	UAGCAGCACAUCAUGGUUUACA	age-miR-15b::bta-miR-15b::cgr-miR-15b-5p::eca-miR-15b::ggo-miR-15b::hsa-miR-15b-5p::lla-miR-15b::mml-miR-15b-5p::mmu-miR-15b-5p::mne-miR-15b::ppa-miR-15b::ppy-miR-15b::ptr-miR-15b::rno-miR-15b-5p::ssc-miR-15b	MIMAT0000124::MIMAT0000417::MIMAT0000784::MIMAT0002125::MIMAT0002202::MIMAT0002203::MIMAT0002204::MIMAT0002205::MIMAT0002206::MIMAT0002207::MIMAT0002208::MIMAT0002209::MIMAT0003792::MIMAT0012954::MIMAT0023791	MIMAT0000417	hsa-mir-15b	MI0000438	experimental	mir-15	MIPF0000006	chr3	160122376	160122473	+	A	0.403297	0.601577	0.655357	26.7865	27.3881	1	1	27.4647	27.2639	25.6311	27.8072	26.3845	27.9726	FALSE
201	2185	hsa-miR-335*	hsa-miR-335#-002185	hsa-miR-335-3p	UUUUUCAUUAUUGCUCCUGACC	hsa-miR-335-3p;mmu-miR-335-3p;mml-miR-335-3p	MIMAT0004703;MIMAT0004704;MIMAT0026853	MIMAT0004703	hsa-mir-335	MI0000816	experimental	mir-335	MIPF0000196	chr7	130135952	130136045	+	B	0.40777	0.50897	0.65749	32.2216	32.7306	1	1	32.2384	31.9946	32.4318	32.3138	32.1615	33.7165	FALSE
333	2822	hsa-miR-1285	hsa-miR-1285-002822	hsa-miR-1285-3p	UCUGGGCAACAAAGUGAGACCU	hsa-miR-1285-3p;ptr-miR-1285;ppy-miR-1285b	MIMAT0005876;MIMAT0008004;MIMAT0016208	MIMAT0005876	hsa-mir-1285-1;hsa-mir-1285-2	MI0006346;MI0006347	experimental	mir-1285	MIPF0000559	chr7;chr2	-91833329;-70480050	-91833412;-70480137	-	B	0.419076	0.823929	0.669967	34.2742	35.0981	1	1	36.0609	34.3692	32.3925	34.4062	36.7694	34.1187	FALSE
51	577	hsa-miR-98	hsa-miR-98-4373009	hsa-miR-98-5p	UGAGGUAGUAAGUUGUAUUGUU	age-miR-98::bta-miR-98::cfa-miR-98::cgr-miR-98::eca-miR-98::ggo-miR-98::hsa-miR-98-5p::mml-miR-98::mmu-miR-98-5p::oan-miR-98::ppa-miR-98::ppy-miR-98::ptr-miR-98::rno-miR-98-5p::ssc-miR-98::xtr-miR-98	MIMAT0000096::MIMAT0000545::MIMAT0000819::MIMAT0002404::MIMAT0002405::MIMAT0002406::MIMAT0002407::MIMAT0002408::MIMAT0002409::MIMAT0003581::MIMAT0003809::MIMAT0006756::MIMAT0007178::MIMAT0013247::MIMAT0013905::MIMAT0024015	MIMAT0000096	hsa-mir-98	MI0000100	experimental	let-7	MIPF0000002	chrX	-53583184	-53583302	-	A	0.424743	0.620254	0.669967	31.9498	32.57	1	1	31.1284	32.3666	32.3543	33.7125	31.0452	32.9523	FALSE
188	2275	hsa-miR-370	hsa-miR-370-4395386	hsa-miR-370-3p	GCCUGCUGGGGUGGAACCUGGU	bta-miR-370::cfa-miR-370::eca-miR-370::hsa-miR-370-3p::mml-miR-370-3p::mmu-miR-370-3p::ppy-miR-370::ptr-miR-370::rno-miR-370-3p::ssc-miR-370	MIMAT0000722::MIMAT0001095::MIMAT0003122::MIMAT0006295::MIMAT0008120::MIMAT0009300::MIMAT0009889::MIMAT0013142::MIMAT0015857::MIMAT0025373											A	0.425562	0.629856	0.669967	28.2649	28.8948	1	1	28.0714	28.6655	28.0579	27.9302	30.6909	28.0632	FALSE
156	531	hsa-miR-302b	hsa-miR-302b-4378071	hsa-miR-302b-3p	UAAGUGCUUCCAUGUUUUAGUAG	aca-miR-302::bta-miR-302b::eca-miR-302b::gga-miR-302b-3p::hsa-miR-302b-3p::mml-miR-302b::mmu-miR-302b-3p::ppy-miR-302b::ptr-miR-302b	MIMAT0000715::MIMAT0003357::MIMAT0003374::MIMAT0006260::MIMAT0008087::MIMAT0009280::MIMAT0012912::MIMAT0015817::MIMAT0021919	MIMAT0000715	hsa-mir-302b	MI0000772	experimental	mir-302	MIPF0000071	chr4	-113569641	-113569713	-	A	0.432656	-0.805774	0.669967	34.5582	33.7525	1	1	36.5958	34.0704	33.0086	32.3572	35.3165	33.5836	FALSE
179	2186	hsa-miR-345	hsa-miR-345-4395297	hsa-miR-345-5p	GCUGACUCCUAGUCCAGGGCUC	hsa-miR-345-5p::ppy-miR-345::ptr-miR-345	MIMAT0000772::MIMAT0008111::MIMAT0015846	MIMAT0000772	hsa-mir-345	MI0000825	experimental	mir-345	MIPF0000189	chr14	100774196	100774293	+	A	0.434391	-0.425567	0.669967	27.5036	27.0781	1	1	27.1777	28.01	27.3231	27.1452	26.9395	27.1495	FALSE
212	1028	hsa-miR-433	hsa-miR-433-4373205	hsa-miR-433-3p	AUCAUGAUGGGCUCCUCGGUGU	bta-miR-433::cfa-miR-433::eca-miR-433::hsa-miR-433-3p::mml-miR-433-3p::mmu-miR-433-3p::oar-miR-433-3p::ppy-miR-433::ptr-miR-433::rno-miR-433-3p	MIMAT0001420::MIMAT0001627::MIMAT0001628::MIMAT0006328::MIMAT0006712::MIMAT0008147::MIMAT0009318::MIMAT0013158::MIMAT0015889::MIMAT0019242											A	0.434834	-0.552729	0.669967	31.539	30.9862	1	1	30.3907	31.5181	32.7081	30.473	31.6001	30.8857	FALSE
172	2184	hsa-miR-339-3p	hsa-miR-339-3p-4395295	hsa-miR-339-3p	UGAGCGCCUCGACGACAGAGCCG	ggo-miR-339::hsa-miR-339-3p::mml-miR-339-3p	MIMAT0004702::MIMAT0006280::MIMAT0024161	MIMAT0004702	hsa-mir-339	MI0000815	experimental	mir-339	MIPF0000193	chr7	-1062569	-1062662	-	A	0.440399	-0.437352	0.670525	29.3862	28.9488	1	1	29.1655	28.962	30.031	28.8257	29.251	28.7698	FALSE
130	2087	hsa-miR-505*	hsa-miR-505#-002087	hsa-miR-505-5p	GGGAGCCAGGAAGUAUUGAUGU	hsa-miR-505-5p;cfa-miR-505	MIMAT0004776;MIMAT0009908	MIMAT0004776	hsa-mir-505	MI0003190	experimental	mir-505	MIPF0000217	chrX	-139006307	-139006390	-	B	0.442358	0.727737	0.670525	33.0728	33.8005	1	1	32.6837	34.2758	32.2588	35.8978	33.0105	32.4933	FALSE
93	468	hsa-miR-146a	hsa-miR-146a-4373132	hsa-miR-146a-5p	UGAGAACUGAAUUCCAUGGGUU	cfa-miR-146a::cgr-miR-146a::eca-miR-146a::gga-miR-146a-5p::hsa-miR-146a-5p::mdo-miR-146a-5p::mml-miR-146a-5p::mmu-miR-146a-5p::ppy-miR-146a::ptr-miR-146a::rno-miR-146a-5p::ssc-miR-146a-5p::tgu-miR-146c	MIMAT0000158::MIMAT0000449::MIMAT0000852::MIMAT0001163::MIMAT0006203::MIMAT0006684::MIMAT0008038::MIMAT0012746::MIMAT0013065::MIMAT0014609::MIMAT0015767::MIMAT0022963::MIMAT0023774	MIMAT0000449	hsa-mir-146a	MI0000477	experimental	mir-146	MIPF0000103	chr5	159912359	159912457	+	A	0.444867	0.440951	0.670525	20.8567	21.2977	1	1	20.9871	21.1434	20.4397	21.9319	21.1768	20.7843	FALSE
107	1006	RNU48	RNU48-001006	568908	GATGACCCCAGGTAACTCTGAGTGTGTCGCTGATGCCATCACCGCAGCGCTCTGACC	568908	NR_002745											B	0.461128	0.485373	0.690033	23.8335	24.3189	1	1	23.8987	24.786	22.8158	24.8619	24.1222	23.9725	FALSE
31	408	hsa-miR-27a	hsa-miR-27a-4373287	hsa-miR-27a-3p	UUCACAGUGGCUAAGUUCCGC	aca-miR-27a-3p::ccr-miR-27a::cgr-miR-27a-3p::eca-miR-27a::hsa-miR-27a-3p::mdo-miR-27a-3p::mmu-miR-27a-3p::oan-miR-27a-3p::oar-miR-27a::rno-miR-27a-3p::ssc-miR-27a::xtr-miR-27a	MIMAT0000084::MIMAT0000537::MIMAT0000799::MIMAT0002148::MIMAT0003570::MIMAT0004174::MIMAT0007063::MIMAT0012988::MIMAT0021906::MIMAT0023875::MIMAT0026282::MIMAT0030053	MIMAT0000084	hsa-mir-27a	MI0000085	experimental	mir-27	MIPF0000036	chr19	-13947254	-13947331	-	A	0.465795	0.413779	0.692038	25.3793	25.793	1	1	25.5911	25.8481	24.6986	26.0166	25.646	25.7166	FALSE
68	452	hsa-miR-127-3p	hsa-miR-127-3p-4373147	hsa-miR-127-3p	UCGGAUCCGUCUGAGCUUGGCU	age-miR-127::bta-miR-127::cfa-miR-127::eca-miR-127::hsa-miR-127-3p::lla-miR-127::mml-miR-127-3p::mmu-miR-127-3p::mne-miR-127::ppy-miR-127::ptr-miR-127::rno-miR-127-3p::sla-miR-127::ssc-miR-127	MIMAT0000139::MIMAT0000446::MIMAT0000833::MIMAT0002281::MIMAT0002282::MIMAT0002283::MIMAT0002284::MIMAT0002285::MIMAT0002286::MIMAT0002287::MIMAT0003787::MIMAT0006713::MIMAT0013126::MIMAT0013932	MIMAT0000446	hsa-mir-127	MI0000472	experimental	mir-127	MIPF0000080	chr14	101349316	101349412	+	A	0.482469	0.474091	0.708405	26.382	26.8561	1	1	25.9416	27.0184	26.186	26.8636	27.8753	25.8294	FALSE
330	2352	hsa-miR-652	hsa-miR-652-4395463	hsa-miR-652-3p	AAUGGCGCCACUAGGGUUGUG	bta-miR-652::cgr-miR-652-3p::eca-miR-652::ggo-miR-652::hsa-miR-652-3p::mml-miR-652::mmu-miR-652-3p::ppy-miR-652::ptr-miR-652::rno-miR-652-3p	MIMAT0003322::MIMAT0003711::MIMAT0005342::MIMAT0006493::MIMAT0008302::MIMAT0013240::MIMAT0016085::MIMAT0023992::MIMAT0024153::MIMAT0024578	MIMAT0003322	hsa-mir-652	MI0003667	experimental	mir-652	MIPF0000333	chrX	109298557	109298654	+	A	0.483623	0.451652	0.708405	30.5642	31.0158	1	1	30.4071	30.87	30.4154	30.9375	32.0574	30.0526	FALSE
238	2365	hsa-miR-494	hsa-miR-494-4395476	hsa-miR-494-3p	UGAAACAUACACGGGAAACCUC	bta-miR-494::cfa-miR-494::eca-miR-494::ggo-miR-494::hsa-miR-494-3p::mml-miR-494-3p::mmu-miR-494-3p::ppy-miR-494::ptr-miR-494	MIMAT0002816::MIMAT0003182::MIMAT0006356::MIMAT0008168::MIMAT0009334::MIMAT0009905::MIMAT0013164::MIMAT0015915::MIMAT0024160											A	0.489493	-0.511563	0.711974	27.1253	26.6137	1	1	27.0454	26.713	27.6176	25.1422	27.7914	26.9076	FALSE
54	437	hsa-miR-100	hsa-miR-100-4373160	hsa-miR-100-5p	AACCCGUAGAUCCGAACUUGUG	aae-miR-100::aca-miR-100::aga-miR-100::age-miR-100::ame-miR-100::bbe-miR-100-5p::bma-miR-100b::bmo-miR-100::bta-miR-100::cqu-miR-100-5p::dre-miR-100::eca-miR-100::fru-miR-100::gga-miR-100-5p::ggo-miR-100::hsa-miR-100-5p::ipu-miR-100::lgi-miR-100::lla-miR-100::mml-miR-100-5p::mmu-miR-100-5p::mse-miR-100::nvi-miR-100::oan-miR-100-5p::pma-miR-100a-5p::ppa-miR-100::ppy-miR-100::ptr-miR-100::rno-miR-1…	MIMAT0000098::MIMAT0000655::MIMAT0000822::MIMAT0001178::MIMAT0001498::MIMAT0001813::MIMAT0002417::MIMAT0002418::MIMAT0002419::MIMAT0002420::MIMAT0002421::MIMAT0002422::MIMAT0002423::MIMAT0002424::MIMAT0003063::MIMAT0003064::MIMAT0003682::MIMAT0004420::MIMAT0007046::MIMAT0009215::MIMAT0009577::MIMAT0009623::MIMAT0012980::MIMAT0013596::MIMAT0013911::MIMAT0014113::MIMAT0014291::MIMAT0014387::MIMAT00…	MIMAT0000098	hsa-mir-100	MI0000102	experimental	mir-99	MIPF0000025	chr11	-122022937	-122023016	-	A	0.492905	0.369826	0.711974	22.4998	22.8696	1	1	22.9417	22.4414	22.1162	23.0104	22.8092	22.7891	FALSE
175	2623	hsa-miR-155	hsa-miR-155-4395459	hsa-miR-155-5p	UUAAUGCUAAUCGUGAUAGGGGU	bta-miR-155::cfa-miR-155::eca-miR-155::hsa-miR-155-5p::mml-miR-155::oan-miR-155-5p::ppy-miR-155::ptr-miR-155	MIMAT0000646::MIMAT0006216::MIMAT0006671::MIMAT0006988::MIMAT0008048::MIMAT0009241::MIMAT0013182::MIMAT0015777	MIMAT0000646	hsa-mir-155	MI0000681	experimental	mir-155	MIPF0000157	chr21	26946292	26946356	+	A	0.503849	0.415072	0.715101	25.2416	25.6567	1	1	25.2647	25.714	24.746	25.7449	26.4059	24.8192	FALSE
335	1515	hsa-miR-660	hsa-miR-660-4380925	hsa-miR-660-5p	UACCCAUUGCAUAUCGGAGUUG	cfa-miR-660::eca-miR-660::ggo-miR-660::hsa-miR-660-5p::mml-miR-660-5p::ppy-miR-660::ptr-miR-660	MIMAT0003338::MIMAT0006499::MIMAT0006760::MIMAT0008308::MIMAT0013241::MIMAT0016092::MIMAT0024164	MIMAT0003338	hsa-mir-660	MI0003684	experimental	mir-188	MIPF0000113	chrX	49777849	49777945	+	A	0.505172	0.384146	0.715101	27.4714	27.8556	1	1	27.0644	28.2362	27.1136	27.6007	27.9849	27.9811	FALSE
228	2302	hsa-miR-425*	hsa-miR-425#-002302	hsa-miR-425-3p	AUCGGGAAUGUCGUGUCCGCCC	hsa-miR-425-3p;bta-miR-425-3p;ssc-miR-425-3p	MIMAT0001343;MIMAT0003833;MIMAT0013918	MIMAT0001343	hsa-mir-425	MI0001448	experimental	mir-425	MIPF0000242	chr3	-49057581	-49057667	-	B	0.505634	0.531379	0.715101	34.1565	34.6879	1	1	33.1323	35.0489	34.2883	35.4445	33.1622	35.4569	FALSE
92	2278	hsa-miR-145	hsa-miR-145-4395389	hsa-miR-145-5p	GUCCAGUUUUCCCAGGAAUCCCU	bta-miR-145::cfa-miR-145::eca-miR-145::hsa-miR-145-5p::ipu-miR-145::mdo-miR-145-5p::mmu-miR-145a-5p::pma-miR-145-5p::rno-miR-145-5p	MIMAT0000157::MIMAT0000437::MIMAT0000851::MIMAT0003542::MIMAT0004116::MIMAT0009863::MIMAT0013064::MIMAT0019476::MIMAT0029422	MIMAT0000437	hsa-mir-145	MI0000461	experimental	mir-145	MIPF0000079	chr5	148810209	148810296	+	A	0.508822	-0.414288	0.715101	25.4575	25.0432	1	1	26.091	25.2822	24.9993	24.1875	25.234	25.708	FALSE
22	1014	hsa-miR-20b	hsa-miR-20b-4373263	hsa-miR-20b-5p	CAAAGUGCUCAUAGUGCAGGUAG	eca-miR-20b::gga-miR-20b-5p::ggo-miR-20b::hsa-miR-20b-5p::mdo-miR-20b-5p::mml-miR-20b-5p::mmu-miR-20b-5p::oan-miR-20b-5p::ppy-miR-20b::ptr-miR-20b::rno-miR-20b-5p::tgu-miR-20b-5p::xla-miR-20::xtr-miR-20b	MIMAT0001348::MIMAT0001411::MIMAT0001413::MIMAT0003187::MIMAT0003211::MIMAT0003707::MIMAT0006164::MIMAT0006853::MIMAT0008069::MIMAT0013202::MIMAT0014591::MIMAT0015732::MIMAT0024227::MIMAT0028764	MIMAT0001413	hsa-mir-20b	MI0001519	experimental	mir-17	MIPF0000001	chrX	-133303839	-133303907	-	A	0.512338	0.528729	0.71521	32.5675	33.0962	1	1	32.5732	33.8252	31.3041	34.0561	31.9089	33.3237	FALSE
1	377	hsa-let-7a	hsa-let-7a-4373169	hsa-let-7a-5p	UGAGGUAGUAGGUUGUAUAGUU	aca-let-7a-5p::asu-let-7-5p::bbe-let-7a-5p::bfl-let-7a-5p::bma-let-7::bta-let-7a-5p::cbn-let-7::cbr-let-7::ccr-let-7a::cel-let-7-5p::cfa-let-7a::cgr-let-7a::crm-let-7::dre-let-7a::eca-let-7a::fru-let-7a::gga-let-7a-5p::gga-let-7j-5p::hsa-let-7a-5p::ipu-let-7a::lgi-let-7::mdo-let-7a-5p::mml-let-7a-5p::mmu-let-7a-5p::oar-let-7a::ola-let-7a::pma-let-7a::ppc-let-7::ppy-let-7a::ptr-let-7a::rno-let-7a-…	MIMAT0000001::MIMAT0000062::MIMAT0000463::MIMAT0000521::MIMAT0000774::MIMAT0001101::MIMAT0001181::MIMAT0001759::MIMAT0002928::MIMAT0002929::MIMAT0003667::MIMAT0003844::MIMAT0004141::MIMAT0006151::MIMAT0006594::MIMAT0007936::MIMAT0009462::MIMAT0009604::MIMAT0009644::MIMAT0011519::MIMAT0011657::MIMAT0012979::MIMAT0013865::MIMAT0014094::MIMAT0014519::MIMAT0015721::MIMAT0019564::MIMAT0021417::MIMAT00…	MIMAT0000062	hsa-let-7a-1;hsa-let-7a-2;hsa-let-7a-3	MI0000060;MI0000061;MI0000062	experimental	let-7	MIPF0000002	chr9;chr11;chr22	96938239;-122017230;46508629	96938318;-122017301;46508702	+;-	A	0.533178	0.430137	0.73934	28.2581	28.6882	1	1	28.636	29.1953	26.943	28.8873	28.232	28.9454	FALSE
205	2196	hsa-miR-99b*	hsa-miR-99b#-002196	hsa-miR-99b-3p	CAAGCUCGUGUCUGUGGGUCCG	mmu-miR-99b-3p;hsa-miR-99b-3p;rno-miR-99b-3p	MIMAT0004525;MIMAT0004678;MIMAT0004725	MIMAT0004678	hsa-mir-99b	MI0000746	experimental	mir-99	MIPF0000025	chr19	52195865	52195934	+	B	0.547594	-0.581402	0.746283	33.0779	32.4965	1	1	33.4141	31.6685	34.1513	30.8243	34.3896	32.2758	FALSE
64	2199	hsa-miR-125a-3p	hsa-miR-125a-3p-4395310	hsa-miR-125a-3p	ACAGGUGAGGUUCUUGGGAGCC	eca-miR-125a-3p::hsa-miR-125a-3p::mml-miR-125a-3p::mmu-miR-125a-3p::ppy-miR-125a-3p::ptr-miR-125a::rno-miR-125a-3p	MIMAT0004528::MIMAT0004602::MIMAT0004729::MIMAT0006182::MIMAT0007984::MIMAT0013009::MIMAT0015749	MIMAT0004602	hsa-mir-125a	MI0000469	experimental	mir-125	MIPF0000017	chr19	52196507	52196592	+	A	0.547646	0.389266	0.746283	32.0983	32.4876	1	1	33.1662	31.1098	32.019	32.2178	32.707	32.538	FALSE
67	2228	hsa-miR-126	hsa-miR-126-4395339	hsa-miR-126-3p	UCGUACCGUGAGUAAUAAUGCG	aca-miR-126-3p::cgr-miR-126::eca-miR-126-3p::hsa-miR-126-3p::mdo-miR-126-3p::mml-miR-126::mmu-miR-126a-3p::oan-miR-126-3p::ppy-miR-126::ptr-miR-126::rno-miR-126a-3p::ssc-miR-126-3p::tgu-miR-126-3p	MIMAT0000138::MIMAT0000445::MIMAT0000832::MIMAT0006183::MIMAT0007126::MIMAT0007985::MIMAT0013177::MIMAT0014544::MIMAT0015750::MIMAT0018378::MIMAT0021731::MIMAT0023745::MIMAT0026935	MIMAT0000445	hsa-mir-126	MI0000471	experimental	mir-126	MIPF0000115	chr9	139565054	139565138	+	A	0.548948	0.446119	0.746283	24.6307	25.0768	1	1	23.3895	25.4636	25.0389	23.9954	25.478	25.757	FALSE
149	527	hsa-miR-296-5p	hsa-miR-296-5p-4373066	hsa-miR-296-5p	AGGGCCCCCCCUCAAUCCUGU	hsa-miR-296-5p::mml-miR-296-5p::mmu-miR-296-5p::ppy-miR-296-5p::rno-miR-296-5p	MIMAT0000374::MIMAT0000690::MIMAT0000898::MIMAT0006251::MIMAT0015809	MIMAT0000690	hsa-mir-296	MI0000747	experimental	mir-296	MIPF0000159	chr20	-57392670	-57392749	-	A	0.554352	-0.466356	0.748736	32.4893	32.0229	1	1	32.9011	33.4498	31.117	33.203	31.1921	31.6737	FALSE
26	400	hsa-miR-23b	hsa-miR-23b-4373073	hsa-miR-23b-3p	AUCACAUUGCCAGGGAUUACC	aca-miR-23b-3p::ccr-miR-23b::cgr-miR-23b-3p::eca-miR-23b::gga-miR-23b-3p::hsa-miR-23b-3p::ipu-miR-23b::mdo-miR-23b-3p::mml-miR-23b-3p::mmu-miR-23b-3p::rno-miR-23b-3p::tgu-miR-23-3p::xtr-miR-23b	MIMAT0000125::MIMAT0000418::MIMAT0000793::MIMAT0001186::MIMAT0003673::MIMAT0004176::MIMAT0006165::MIMAT0013113::MIMAT0014566::MIMAT0021898::MIMAT0023865::MIMAT0026278::MIMAT0029482	MIMAT0000418	hsa-mir-23b	MI0000439	experimental	mir-23	MIPF0000027	chr9	97847490	97847586	+	A	0.560866	-0.568184	0.752646	32.1992	31.631	1	1	30.6012	34.3027	31.6935	30.5631	32.8855	31.4443	FALSE
177	2260	hsa-miR-342-3p	hsa-miR-342-3p-4395371	hsa-miR-342-3p	UCUCACACAGAAAUCGCACCCGU	cfa-miR-342::eca-miR-342-3p::hsa-miR-342-3p::mml-miR-342-3p::mmu-miR-342-3p::ppy-miR-342-3p::ptr-miR-342::rno-miR-342-3p	MIMAT0000589::MIMAT0000590::MIMAT0000753::MIMAT0006283::MIMAT0006709::MIMAT0008110::MIMAT0013137::MIMAT0015845	MIMAT0000753	hsa-mir-342	MI0000805	experimental	mir-342	MIPF0000190	chr14	100575992	100576090	+	A	0.569647	-0.322557	0.75941	27.8609	27.5384	1	1	27.6397	28.3627	27.5804	27.0607	27.5198	28.0346	FALSE
190	560	hsa-miR-372	hsa-miR-372-4373029	hsa-miR-372-3p	AAAGUGCUGCGACAUUUGAGCGU	hsa-miR-372-3p::mml-miR-372-3p::ppy-miR-372::ptr-miR-372	MIMAT0000724::MIMAT0006298::MIMAT0008122::MIMAT0015860											A	0.573208	-0.443289	0.75941	31.7842	31.3409	1	1	32.4623	32.011	30.8792	29.8404	32.5629	31.6193	FALSE
34	411	hsa-miR-28-5p	hsa-miR-28-5p-4373067	hsa-miR-28-5p	AAGGAGCUCACAGUCUAUUGAG	age-miR-28::bta-miR-28::eca-miR-28-5p::ggo-miR-28::hsa-miR-28-5p::lla-miR-28::mml-miR-28-5p::mmu-miR-28a-5p::mne-miR-28::ppa-miR-28::ppy-miR-28::ptr-miR-28::rno-miR-28-5p::sla-miR-28::ssc-miR-28-5p	MIMAT0000085::MIMAT0000653::MIMAT0000800::MIMAT0002136::MIMAT0002351::MIMAT0002352::MIMAT0002353::MIMAT0002354::MIMAT0002355::MIMAT0002356::MIMAT0002357::MIMAT0002358::MIMAT0002359::MIMAT0009272::MIMAT0013092	MIMAT0000085	hsa-mir-28	MI0000086	experimental	mir-28	MIPF0000057	chr3	188406569	188406654	+	A	0.57862	0.318899	0.761583	28.4078	28.7267	1	1	28.1991	28.9278	28.0964	28.9124	29.138	28.1297	FALSE
45	426	hsa-miR-34a	hsa-miR-34a-4395168	hsa-miR-34a-5p	UGGCAGUGUCUUAGCUGGUUGU	age-miR-34a::bta-miR-34a::ccr-miR-34::cfa-miR-34a::cgr-miR-34a::dre-miR-34a::eca-miR-34a::ggo-miR-34a::hsa-miR-34a-5p::ipu-miR-34a::lla-miR-34a::mml-miR-34a-5p::mmu-miR-34a-5p::mne-miR-34a::ppa-miR-34a::ppy-miR-34a::ptr-miR-34a::rno-miR-34a-5p::sla-miR-34a::ssc-miR-34a::tgu-miR-34a	MIMAT0000255::MIMAT0000542::MIMAT0000815::MIMAT0001269::MIMAT0002494::MIMAT0002495::MIMAT0002496::MIMAT0002497::MIMAT0002498::MIMAT0002499::MIMAT0002500::MIMAT0002501::MIMAT0002502::MIMAT0004340::MIMAT0006690::MIMAT0007757::MIMAT0012917::MIMAT0014598::MIMAT0023926::MIMAT0026292::MIMAT0029503	MIMAT0000255	hsa-mir-34a	MI0000268	experimental	mir-34	MIPF0000039	chr1	-9211727	-9211836	-	A	0.584962	0.389816	0.761583	27.2803	27.6701	1	1	26.8181	28.6043	26.4185	28.4014	27.1285	27.4804	FALSE
184	1020	hsa-miR-365	hsa-miR-365-4373194	hsa-miR-365a-3p	UAAUGCCCCUAAAAAUCCUUAU	aca-miR-365-3p::bta-miR-365-3p::ccr-miR-365::cfa-miR-365::cgr-miR-365-3p::dre-miR-365::eca-miR-365::fru-miR-365::gga-miR-365-3p::hsa-miR-365a-3p::hsa-miR-365b-3p::mdo-miR-365-3p::mml-miR-365-3p::mmu-miR-365-3p::oan-miR-365-3p::ppy-miR-365::ptr-miR-365::rno-miR-365-3p::ssc-miR-365-3p::tgu-miR-365-3p::tni-miR-365::xtr-miR-365	MIMAT0000710::MIMAT0000711::MIMAT0001540::MIMAT0001549::MIMAT0001875::MIMAT0002967::MIMAT0002968::MIMAT0003361::MIMAT0003637::MIMAT0004137::MIMAT0004341::MIMAT0006291::MIMAT0006823::MIMAT0008117::MIMAT0013038::MIMAT0013904::MIMAT0014582::MIMAT0015853::MIMAT0021948::MIMAT0022834::MIMAT0023936::MIMAT0026294	MIMAT0000710	hsa-mir-365a	MI0000767	experimental	mir-365	MIPF0000061	chr16	14403142	14403228	+	A	0.586843	0.302548	0.761583	27.1907	27.4932	1	1	27.1848	27.7388	26.6484	27.5907	27.6449	27.244	FALSE
111	2285	hsa-miR-186	hsa-miR-186-4395396	hsa-miR-186-5p	CAAAGAAUUCUCCUUUUGGGCU	bta-miR-186::cfa-miR-186::eca-miR-186::hsa-miR-186-5p::mml-miR-186-5p::mmu-miR-186-5p::oan-miR-186-5p::ppy-miR-186::rno-miR-186-5p	MIMAT0000215::MIMAT0000456::MIMAT0000863::MIMAT0003818::MIMAT0006220::MIMAT0006694::MIMAT0006931::MIMAT0012956::MIMAT0015782	MIMAT0000456	hsa-mir-186	MI0000483	experimental	mir-186	MIPF0000109	chr1	-71533314	-71533399	-	A	0.59315	0.284124	0.761583	25.3895	25.6736	1	1	25.2896	25.6589	25.2198	25.7915	25.9026	25.3266	FALSE
229	1278	hsa-miR-486-5p	hsa-miR-486-5p-4378096	hsa-miR-486-5p	UCCUGUACUGAGCUGCCCCGAG	bta-miR-486::cgr-miR-486-5p::eca-miR-486-5p::ggo-miR-486::hsa-miR-486-5p::mml-miR-486-5p::mmu-miR-3107-5p::mmu-miR-486-5p::ppy-miR-486-5p::ptr-miR-486::ssc-miR-486	MIMAT0002177::MIMAT0003130::MIMAT0006344::MIMAT0008160::MIMAT0009329::MIMAT0013186::MIMAT0013886::MIMAT0014943::MIMAT0015904::MIMAT0023967::MIMAT0024149	MIMAT0002177	hsa-mir-486	MI0002470	experimental	mir-486	MIPF0000220	chr8	-41517959	-41518026	-	A	0.593156	-0.513348	0.761583	32.9829	32.4695	1	1	32.3836	32.3387	34.2263	30.4429	32.7461	34.2196	FALSE
29	405	hsa-miR-26a	hsa-miR-26a-4395166	hsa-miR-26a-5p	UUCAAGUAAUCCAGGAUAGGCU	bta-miR-26a::ccr-miR-26a::cfa-miR-26a::dre-miR-26a::eca-miR-26a::fru-miR-26::ggo-miR-26a::hsa-miR-26a-5p::ipu-miR-26a::lla-miR-26a::mml-miR-26a-5p::mmu-miR-26a-5p::mne-miR-26a::oan-miR-26-5p::oar-miR-26a::pma-miR-26a-5p::ppa-miR-26a::ppy-miR-26a::ptr-miR-26a::rno-miR-26a-5p::ssc-miR-26a::tgu-miR-26-5p::tni-miR-26	MIMAT0000082::MIMAT0000533::MIMAT0000796::MIMAT0001794::MIMAT0002135::MIMAT0002344::MIMAT0002345::MIMAT0002346::MIMAT0002347::MIMAT0002348::MIMAT0002349::MIMAT0002350::MIMAT0003037::MIMAT0003038::MIMAT0003516::MIMAT0006595::MIMAT0006991::MIMAT0012975::MIMAT0014516::MIMAT0019408::MIMAT0026281::MIMAT0029485::MIMAT0030051	MIMAT0000082	hsa-mir-26a-1;hsa-mir-26a-2	MI0000083;MI0000750	experimental	mir-26	MIPF0000043	chr3;chr12	38010895;-58218392	38010971;-58218475	+;-	A	0.614364	0.303745	0.783973	26.3073	26.611	1	1	26.3876	27.0927	25.4417	26.8501	26.5782	26.4049	FALSE
75	457	hsa-miR-132	hsa-miR-132-4373143	hsa-miR-132-3p	UAACAGUCUACAGCCAUGGUCG	bta-miR-132::ccr-miR-132a::cgr-miR-132-3p::dre-miR-132-3p::eca-miR-132::fru-miR-132::hsa-miR-132-3p::ipu-miR-132b::mdo-miR-132-3p::mml-miR-132-3p::mmu-miR-132-3p::ppy-miR-132::rno-miR-132-3p::ssc-miR-132::tgu-miR-132::tni-miR-132::xtr-miR-132	MIMAT0000144::MIMAT0000426::MIMAT0000838::MIMAT0001829::MIMAT0003059::MIMAT0003060::MIMAT0003594::MIMAT0003812::MIMAT0004149::MIMAT0006188::MIMAT0013021::MIMAT0015755::MIMAT0018619::MIMAT0023759::MIMAT0025361::MIMAT0026213::MIMAT0029406	MIMAT0000426	hsa-mir-132	MI0000449	experimental	mir-132	MIPF0000065	chr17	-1953202	-1953302	-	A	0.621069	-0.343384	0.787697	28.2862	27.9428	1	1	28.3185	29.1911	27.3488	28.6341	26.9696	28.2246	FALSE
70	2216	hsa-miR-128	hsa-miR-128-4395327	hsa-miR-128-3p	UCACAGUGAACCGGUCUCUUU	aca-miR-128-3p::bta-miR-128::ccr-miR-128::cfa-miR-128::cgr-miR-128-3p::eca-miR-128::gga-miR-128-3p::hsa-miR-128-3p::ipu-miR-128::mdo-miR-128a-3p::mdo-miR-128b-3p::mml-miR-128b-3p::mmu-miR-128-3p::oan-miR-128-3p::ppy-miR-128::ptr-miR-128::rno-miR-128-3p::sha-miR-128::ssc-miR-128::tgu-miR-128-3p	MIMAT0000140::MIMAT0000424::MIMAT0000834::MIMAT0001123::MIMAT0002157::MIMAT0002230::MIMAT0002231::MIMAT0003541::MIMAT0004104::MIMAT0006184::MIMAT0006633::MIMAT0007006::MIMAT0013076::MIMAT0014513::MIMAT0021733::MIMAT0022798::MIMAT0023750::MIMAT0026208::MIMAT0028609::MIMAT0029402											A	0.629445	-0.333534	0.793482	31.4544	31.1209	1	1	32.7444	31.3268	30.2921	31.3891	30.9953	30.9784	FALSE
66	449	hsa-miR-125b	hsa-miR-125b-4373148	hsa-miR-125b-5p	UCCCUGAGACCCUAACUUGUGA	aae-miR-125-5p::aca-miR-125b::aga-miR-125::age-miR-125b::bbe-miR-125a-5p::bfl-miR-125a-5p::bta-miR-125b::ccr-miR-125b::cfa-miR-125b::cgr-miR-125b-5p::cqu-miR-125-5p::cte-miR-125::dan-miR-125::der-miR-125::dgr-miR-125::dme-miR-125-5p::dmo-miR-125::dpe-miR-125::dps-miR-125::dre-miR-125b::dse-miR-125::dsi-miR-125::dvi-miR-125::dwi-miR-125::dya-miR-125::eca-miR-125b-5p::fru-miR-125b::gga-miR-125b-5p:…	MIMAT0000136::MIMAT0000397::MIMAT0000423::MIMAT0000830::MIMAT0001105::MIMAT0001230::MIMAT0001500::MIMAT0001821::MIMAT0002120::MIMAT0002220::MIMAT0002221::MIMAT0002222::MIMAT0002223::MIMAT0002224::MIMAT0002225::MIMAT0002226::MIMAT0002227::MIMAT0002228::MIMAT0002280::MIMAT0003061::MIMAT0003062::MIMAT0003539::MIMAT0003586::MIMAT0004103::MIMAT0006670::MIMAT0007048::MIMAT0008371::MIMAT0008473::MIMAT00…	MIMAT0000423	hsa-mir-125b-1;hsa-mir-125b-2	MI0000446;MI0000470	experimental	mir-125	MIPF0000017	chr11;chr21	-121970465;17962557	-121970552;17962645	-;+	A	0.651841	-0.271711	0.814065	24.5543	24.2826	1	1	25.1107	24.9327	23.6195	23.9968	24.3106	24.5402	FALSE
311	2779	hsa-miR-1271	hsa-miR-1271-002779	hsa-miR-1271-5p	CUUGGCACCUAGCAAGCACUCA	hsa-miR-1271-5p;ptr-miR-1271;ppy-miR-1271;ggo-miR-1271;mml-miR-1271-5p	MIMAT0005796;MIMAT0007992;MIMAT0016195;MIMAT0024192;MIMAT0024315	MIMAT0005796	hsa-mir-1271	MI0003814	experimental	mir-1271	MIPF0000483	chr5	175794949	175795034	+	B	0.6536	-0.343252	0.814065	33.7651	33.4218	1	1	34.527	34.5582	32.21	33.3592	34.1863	32.7199	FALSE
126	2304	hsa-miR-199a-3p	hsa-miR-199a-3p-4395415	hsa-miR-199a-3p	ACAGUAGUCUGCACAUUGGUUA	bta-miR-199a-3p::eca-miR-199a-3p::eca-miR-199b-3p::hsa-miR-199a-3p::hsa-miR-199b-3p::mml-miR-199a-3p::mmu-miR-199a-3p::mmu-miR-199b-3p::ola-miR-199a-3p::pol-miR-199a-3p::ppy-miR-199a-3p::ptr-miR-199a-3p::ptr-miR-199b::rno-miR-199a-3p::ssc-miR-199a-3p	MIMAT0000230::MIMAT0000232::MIMAT0003746::MIMAT0004563::MIMAT0004667::MIMAT0004738::MIMAT0006232::MIMAT0008062::MIMAT0009192::MIMAT0012961::MIMAT0013781::MIMAT0013875::MIMAT0015793::MIMAT0022539::MIMAT0025441	MIMAT0000232	hsa-mir-199a-1;hsa-mir-199a-2	MI0000242;MI0000281	experimental	mir-199	MIPF0000040	chr19;chr1	-10928102;-172113675	-10928172;-172113784	-	A	0.66287	0.237321	0.820696	24.0803	24.3176	1	1	24.2269	24.4154	23.5986	24.6073	24.065	24.2807	FALSE
47	431	hsa-miR-92a	hsa-miR-92a-4395169	hsa-miR-92a-3p	UAUUGCACUUGUCCCGGCCUGU	aca-miR-92a::age-miR-92::bta-miR-92a::ccr-miR-92a::cfa-miR-92a::cgr-miR-92a-3p::dre-miR-92a::eca-miR-92a::fru-miR-92::ggo-miR-92::hsa-miR-92a-3p::ipu-miR-92a::lca-miR-92::lla-miR-92::mdo-miR-92a-3p::mml-miR-92a-3p::mne-miR-92::oan-miR-92a-3p::ppa-miR-92::ppy-miR-92::ptr-miR-92::sla-miR-92::ssc-miR-92a::tgu-miR-92-3p::tni-miR-92	MIMAT0000092::MIMAT0001808::MIMAT0002664::MIMAT0002671::MIMAT0002678::MIMAT0002685::MIMAT0002692::MIMAT0002699::MIMAT0002706::MIMAT0002713::MIMAT0002720::MIMAT0002803::MIMAT0002924::MIMAT0002925::MIMAT0004171::MIMAT0006653::MIMAT0006858::MIMAT0009383::MIMAT0013089::MIMAT0013908::MIMAT0014574::MIMAT0021993::MIMAT0024010::MIMAT0026323::MIMAT0029529	MIMAT0000092	hsa-mir-92a-1;hsa-mir-92a-2	MI0000093;MI0000094	experimental	mir-25	MIPF0000013	chr13;chrX	92003568;-133303568	92003645;-133303642	+;-	A	0.678124	0.268431	0.834614	27.3489	27.6174	1	1	27.2918	28.4122	26.3428	27.4613	27.9318	27.4589	FALSE
293	2678	hsa-miR-191*	hsa-miR-191#-002678	hsa-miR-191-3p	GCUGCGCUUGGAUUUCGUCCCC	hsa-miR-191-3p;mml-miR-191-3p	MIMAT0001618;MIMAT0026834	MIMAT0001618	hsa-mir-191	MI0000465	experimental	mir-191	MIPF0000194	chr3	-49058051	-49058142	-	B	0.695358	-0.2335	0.850791	34.5997	34.3662	1	1	34.1651	34.9016	34.7324	33.6128	34.3988	35.087	FALSE
340	2324	hsa-miR-744	hsa-miR-744-4395435	hsa-miR-744-5p	UGCGGGGCUAGGGCUAACAGCA	bta-miR-744::hsa-miR-744-5p::mmu-miR-744-5p::ppy-miR-744::ptr-miR-744::ssc-miR-744	MIMAT0004187::MIMAT0004945::MIMAT0008317::MIMAT0009369::MIMAT0015708::MIMAT0016102	MIMAT0004945	hsa-mir-744	MI0005559	experimental	mir-744	MIPF0000431	chr17	11985216	11985313	+	A	0.716468	-0.203804	0.871493	28.317	28.1132	1	1	28.1972	28.834	27.9199	28.122	28.5325	27.6852	FALSE
83	2284	hsa-miR-138	hsa-miR-138-4395395	hsa-miR-138-5p	AGCUGGUGUUGUGAAUCAGGCCG	bta-miR-138::cfa-miR-138a::eca-miR-138::ggo-miR-138::hsa-miR-138-5p::ipu-miR-138::mml-miR-138-5p::mmu-miR-138-5p::oan-miR-138-5p::pma-miR-138a::ppy-miR-138::ptr-miR-138::rno-miR-138-5p::sha-miR-138::tgu-miR-138-5p	MIMAT0000150::MIMAT0000430::MIMAT0000844::MIMAT0003813::MIMAT0006194::MIMAT0006654::MIMAT0007216::MIMAT0008034::MIMAT0012925::MIMAT0014515::MIMAT0015760::MIMAT0019469::MIMAT0022771::MIMAT0024098::MIMAT0029414	MIMAT0000430	hsa-mir-138-2;hsa-mir-138-1	MI0000455;MI0000476	experimental	mir-138	MIPF0000075	chr16;chr3	56892430;44155704	56892513;44155802	+	A	0.721149	-0.31268	0.872087	27.0852	26.7725	1	1	26.1857	28.2326	26.8373	24.9925	27.1818	28.1432	FALSE
170	2156	hsa-miR-337-5p	hsa-miR-337-5p-4395267	hsa-miR-337-5p	GAACGGCUUCAUACAGGAGUU	hsa-miR-337-5p::mml-miR-337-5p::ppy-miR-337-5p	MIMAT0004695::MIMAT0006275::MIMAT0015838	MIMAT0004695	hsa-mir-337	MI0000806	experimental	mir-337	MIPF0000195	chr14	101340830	101340922	+	A	0.725886	0.481224	0.872741	30.5534	31.0346	1	1	29.7303	29.8614	32.0683	29.8989	34.6282	28.5767	FALSE
117	2250	hsa-miR-193a-3p	hsa-miR-193a-3p-4395361	hsa-miR-193a-3p	AACUGGCCUACAAAGUCCCAGU	bta-miR-193a-3p::ccr-miR-193a::dre-miR-193a::eca-miR-193a-3p::fru-miR-193::gga-miR-193a-3p::hsa-miR-193a-3p::mml-miR-193a-3p::mmu-miR-193a-3p::ppy-miR-193a-3p::ptr-miR-193a::rno-miR-193-3p::ssc-miR-193a-3p::tni-miR-193	MIMAT0000223::MIMAT0000459::MIMAT0000868::MIMAT0001856::MIMAT0002969::MIMAT0002970::MIMAT0003795::MIMAT0006226::MIMAT0007740::MIMAT0008058::MIMAT0013026::MIMAT0013895::MIMAT0015788::MIMAT0026251	MIMAT0000459	hsa-mir-193a	MI0000487	experimental	mir-193	MIPF0000082	chr17	29887015	29887102	+	A	0.730906	0.29415	0.873727	30.3094	30.6036	1	1	30.6688	29.8587	30.4008	28.734	32.3442	30.7325	FALSE
339	2341	hsa-miR-708	hsa-miR-708-4395452	hsa-miR-708-5p	AAGGAGCUUACAAUCUAGCUGGG	bta-miR-708::cfa-miR-708::eca-miR-708::hsa-miR-708-5p::mml-miR-708-5p::mmu-miR-708-5p::ppy-miR-708::ptr-miR-708::rno-miR-708-5p::ssc-miR-708-5p	MIMAT0004828::MIMAT0004926::MIMAT0005331::MIMAT0006643::MIMAT0008315::MIMAT0009367::MIMAT0012785::MIMAT0012993::MIMAT0013945::MIMAT0016100	MIMAT0004926	hsa-mir-708	MI0005543	experimental	mir-708	MIPF0000397	chr11	-79113066	-79113153	-	A	0.737427	-0.407191	0.874105	28.5088	28.1016	1	1	27.7003	31.6821	26.144	28.9584	28.0768	27.2696	FALSE
65	2198	hsa-miR-125a-5p	hsa-miR-125a-5p-4395309	hsa-miR-125a-5p	UCCCUGAGACCCUUUAACCUGUGA	cgr-miR-125a-5p::eca-miR-125a-5p::hsa-miR-125a-5p::mml-miR-125a-5p::mmu-miR-125a-5p::ppy-miR-125a-5p::rno-miR-125a-5p	MIMAT0000135::MIMAT0000443::MIMAT0000829::MIMAT0006181::MIMAT0013008::MIMAT0015748::MIMAT0023741	MIMAT0000443	hsa-mir-125a	MI0000469	experimental	mir-125	MIPF0000017	chr19	52196507	52196592	+	A	0.739627	-0.174505	0.874105	25.5574	25.3829	1	1	25.5996	25.728	25.3446	25.1352	25.3297	25.6839	FALSE
3	2283	hsa-let-7d	hsa-let-7d-4395394	hsa-let-7d-5p	AGAGGUAGUAGGUUGCAUAGUU	bta-let-7d::cgr-let-7d-5p::eca-let-7d::hsa-let-7d-5p::mml-let-7d::mmu-let-7d-5p::oan-let-7d-5p::ppy-let-7d::ptr-let-7d::rno-let-7d-5p::ssc-let-7d-5p::tgu-let-7d-5p	MIMAT0000065::MIMAT0000383::MIMAT0000562::MIMAT0003810::MIMAT0006154::MIMAT0007234::MIMAT0007939::MIMAT0013110::MIMAT0014536::MIMAT0015724::MIMAT0023719::MIMAT0025356	MIMAT0000065	hsa-let-7d	MI0000065	experimental	let-7	MIPF0000002	chr9	96941116	96941202	+	A	0.748075	0.194132	0.879094	29.0295	29.2237	1	1	29.6265	29.2884	28.1737	28.7662	29.2626	29.6422	FALSE
193	1319	hsa-miR-374b	hsa-miR-374b-4381045	hsa-miR-374b-5p	AUAUAAUACAACCUGCUAAGUG	bta-miR-374b::cfa-miR-374b::cgr-miR-374-5p::eca-miR-374b::ggo-miR-374b::hsa-miR-374b-5p::mml-miR-374b-5p::mmu-miR-374b-5p::ptr-miR-374b::rno-miR-374-5p::ssc-miR-374b-5p	MIMAT0003208::MIMAT0003727::MIMAT0004955::MIMAT0006301::MIMAT0006754::MIMAT0008124::MIMAT0009302::MIMAT0013214::MIMAT0013915::MIMAT0023939::MIMAT0024126	MIMAT0004955	hsa-mir-374b	MI0005566	experimental	mir-374	MIPF0000288	chrX	-73438382	-73438453	-	A	0.756864	-0.171775	0.881024	25.6848	25.513	1	1	25.9438	25.623	25.4875	24.8867	25.8772	25.7752	FALSE
288	1518	hsa-miR-532-5p	hsa-miR-532-5p-4380928	hsa-miR-532-5p	CAUGCCUUGAGUGUAGGACCGU	bta-miR-532::cfa-miR-532::cgr-miR-532-5p::eca-miR-532-5p::hsa-miR-532-5p::mml-miR-532-5p::mmu-miR-532-5p::ppy-miR-532-5p::ssc-miR-532-5p	MIMAT0002888::MIMAT0002889::MIMAT0003848::MIMAT0006403::MIMAT0006758::MIMAT0013235::MIMAT0013940::MIMAT0015987::MIMAT0023981	MIMAT0002888	hsa-mir-532	MI0003205	experimental	mir-188	MIPF0000113	chrX	49767754	49767844	+	A	0.761783	0.172749	0.881024	27.441	27.6137	1	1	27.4387	27.9598	26.9245	27.154	28.0657	27.6215	FALSE
226	1277	hsa-miR-485-3p	hsa-miR-485-3p-4378095	hsa-miR-485-3p	GUCAUACACGGCUCUCCUCUCU	eca-miR-485-3p::hsa-miR-485-3p::mml-miR-485-3p::oar-miR-485-3p::ppy-miR-485-3p::ptr-miR-485	MIMAT0002176::MIMAT0006343::MIMAT0008159::MIMAT0013160::MIMAT0015903::MIMAT0019313	MIMAT0002176	hsa-mir-485	MI0002469	experimental	mir-485	MIPF0000201	chr14	101521756	101521828	+	A	0.762424	-0.177605	0.881024	29.9338	29.7562	1	1	29.905	29.8516	30.0449	30.6509	29.1869	29.4309	FALSE
206	2297	hsa-miR-422a	hsa-miR-422a-4395408	hsa-miR-422a	ACUGGACUUAGGGUCAGAAGGC	hsa-miR-422a::ptr-miR-422a	MIMAT0001339::MIMAT0008141	MIMAT0001339	hsa-mir-422a	MI0001444	experimental	mir-422	MIPF0000548	chr15	-64163129	-64163218	-	A	0.769783	-0.242316	0.884613	32.0737	31.8314	1	1	30.6165	33.4857	32.1188	31.4506	31.0492	32.9943	FALSE
91	2249	hsa-miR-143	hsa-miR-143-4395360	hsa-miR-143-3p	UGAGAUGAAGCACUGUAGCUC	aca-miR-143-3p::cfa-miR-143::cgr-miR-143::dre-miR-143::eca-miR-143::hsa-miR-143-3p::ipu-miR-143::mml-miR-143-3p::mmu-miR-143-3p::oan-miR-143-3p::oar-miR-143::ssc-miR-143-3p	MIMAT0000247::MIMAT0000435::MIMAT0001840::MIMAT0006201::MIMAT0006682::MIMAT0007144::MIMAT0013063::MIMAT0013879::MIMAT0021770::MIMAT0023772::MIMAT0029420::MIMAT0030032	MIMAT0000435	hsa-mir-143	MI0000459	experimental	mir-143	MIPF0000094	chr5	148808481	148808586	+	A	0.782355	0.155842	0.89412	27.0806	27.2365	1	1	27.3584	26.9164	26.9672	26.5463	27.4615	27.7017	FALSE
355	2863	hsa-miR-1290	hsa-miR-1290-002863	hsa-miR-1290	UGGAUUUUUGGAUCAGGGA	hsa-miR-1290;ptr-miR-1290	MIMAT0005880;MIMAT0008008	MIMAT0005880	hsa-mir-1290	MI0006352	experimental	mir-1290	MIPF0000610	chr1	-19223565	-19223642	-	B	0.78962	0.244177	0.894512	26.2023	26.4464	1	1	27.1584	27.5556	23.8928	26.8151	26.5592	25.965	FALSE
40	602	hsa-miR-30b	hsa-miR-30b-4373290	hsa-miR-30b-5p	UGUAAACAUCCUACACUCAGCU	aca-miR-30b-5p::bta-miR-30b-5p::ccr-miR-30b::cfa-miR-30b::cgr-miR-30b-5p::dre-miR-30b::eca-miR-30b::fru-miR-30b::gga-miR-30b-5p::hsa-miR-30b-5p::ipu-miR-30b::mdo-miR-30b-5p::mmu-miR-30b-5p::oan-miR-30b-5p::ppy-miR-30b::rno-miR-30b-5p::ssc-miR-30b-5p::tgu-miR-30e::tni-miR-30b::xtr-miR-30b	MIMAT0000130::MIMAT0000420::MIMAT0000806::MIMAT0001130::MIMAT0001804::MIMAT0002947::MIMAT0002948::MIMAT0003547::MIMAT0003576::MIMAT0006617::MIMAT0007043::MIMAT0007756::MIMAT0013005::MIMAT0015736::MIMAT0021922::MIMAT0023896::MIMAT0025411::MIMAT0026289::MIMAT0028550::MIMAT0029497	MIMAT0000420	hsa-mir-30b	MI0000441	experimental	mir-30	MIPF0000005	chr8	-135812763	-135812850	-	A	0.795061	0.142774	0.894512	26.293	26.4358	1	1	26.5747	26.6316	25.6727	26.4342	26.5912	26.2819	FALSE
146	2295	hsa-miR-223	hsa-miR-223-4395406	hsa-miR-223-3p	UGUCAGUUUGUCAAAUACCCCA	bta-miR-223::eca-miR-223::hsa-miR-223-3p::mmu-miR-223-3p	MIMAT0000280::MIMAT0000665::MIMAT0009270::MIMAT0013205	MIMAT0000280	hsa-mir-223	MI0000300	experimental	mir-223	MIPF0000067	chrX	65238712	65238821	+	A	0.7956	0.204863	0.894512	31.8333	32.0381	1	1	32.8872	32.6538	29.9588	32.1143	31.8401	32.1599	FALSE
104	480	hsa-miR-181a	hsa-miR-181a-4373117	hsa-miR-181a-5p	AACAUUCAACGCUGUCGGUGAGU	aca-miR-181a::cgr-miR-181a-5p::dre-miR-181a-5p::eca-miR-181a::fru-miR-181a-5p::gga-miR-181a-5p::ggo-miR-181a-5p::hsa-miR-181a-5p::lla-miR-181a-5p::mdo-miR-181a-5p::mml-miR-181a-5p::mmu-miR-181a-5p::mne-miR-181a-5p::oan-miR-181a-5p::oar-miR-181a::pma-miR-181a-5p::ppa-miR-181a-5p::ppy-miR-181a-5p::ptr-miR-181a-5p::rno-miR-181a-5p::sla-miR-181a::tgu-miR-181a-5p::tni-miR-181a-5p::xtr-miR-181a-5p	MIMAT0000210::MIMAT0000256::MIMAT0000858::MIMAT0001168::MIMAT0001623::MIMAT0002503::MIMAT0002504::MIMAT0002505::MIMAT0002506::MIMAT0002507::MIMAT0002508::MIMAT0002626::MIMAT0002631::MIMAT0003050::MIMAT0003111::MIMAT0003625::MIMAT0004154::MIMAT0006833::MIMAT0013178::MIMAT0014546::MIMAT0014973::MIMAT0019486::MIMAT0021809::MIMAT0023797	MIMAT0000256	hsa-mir-181a-2;hsa-mir-181a-1	MI0000269;MI0000289	experimental	mir-181	MIPF0000007	chr9;chr1	127454721;-198828173	127454830;-198828282	+;-	A	0.823421	-0.122181	0.920814	30.2789	30.1567	1	1	30.5884	30.3762	29.8722	29.9963	29.8581	30.6158	FALSE
33	2446	hsa-miR-28-3p	hsa-miR-28-3p-4395557	hsa-miR-28-3p	CACUAGAUUGUGAGCUCCUGGA	cfa-miR-28::cgr-miR-28-3p::eca-miR-28-3p::hsa-miR-28-3p::mml-miR-28-3p::rno-miR-28-3p::ssc-miR-28-3p	MIMAT0004502::MIMAT0004716::MIMAT0006675::MIMAT0013093::MIMAT0015211::MIMAT0023879::MIMAT0026575	MIMAT0004502	hsa-mir-28	MI0000086	experimental	mir-28	MIPF0000057	chr3	188406569	188406654	+	A	0.852152	-0.100546	0.941133	26.6441	26.5436	1	1	26.8378	26.6593	26.4352	26.4763	27.015	26.1395	FALSE
145	2276	hsa-miR-222	hsa-miR-222-4395387	hsa-miR-222-3p	AGCUACAUCUGGCUACUGGGU	bta-miR-222::cfa-miR-222::eca-miR-222::hsa-miR-222-3p::mml-miR-222-3p::mmu-miR-222-3p::oan-miR-222a-3p::ppy-miR-222::rno-miR-222-3p::sha-miR-222	MIMAT0000279::MIMAT0000670::MIMAT0000891::MIMAT0003530::MIMAT0006250::MIMAT0007133::MIMAT0009851::MIMAT0013204::MIMAT0015808::MIMAT0022796	MIMAT0000279	hsa-mir-222	MI0000299	experimental	mir-221	MIPF0000051	chrX	-45606421	-45606530	-	A	0.853932	0.112615	0.941133	20.7377	20.8503	1	1	21.1083	21.3361	19.7687	21.2592	20.6953	20.5964	FALSE
48	1090	hsa-miR-93	hsa-miR-93-4373302	hsa-miR-93-5p	CAAAGUGCUGUUCGUGCAGGUAG	cfa-miR-93::cgr-miR-93-5p::eca-miR-93::hsa-miR-93-5p::mmu-miR-93-5p::rno-miR-93-5p	MIMAT0000093::MIMAT0000540::MIMAT0000817::MIMAT0006696::MIMAT0013060::MIMAT0024013	MIMAT0000093	hsa-mir-93	MI0000095	experimental	mir-17	MIPF0000001	chr7	-99691391	-99691470	-	A	0.855164	0.112363	0.941133	26.7477	26.8601	1	1	27.0116	27.4047	25.8268	26.7238	27.3657	26.4907	FALSE
236	1630	hsa-miR-491-5p	hsa-miR-491-5p-4381053	hsa-miR-491-5p	AGUGGGGAACCCUUCCAUGAGG	bta-miR-491::eca-miR-491-5p::hsa-miR-491-5p::mml-miR-491-5p::mmu-miR-491-5p::ppy-miR-491-5p::ssc-miR-491	MIMAT0002807::MIMAT0003486::MIMAT0006352::MIMAT0009332::MIMAT0013116::MIMAT0015911::MIMAT0020592	MIMAT0002807	hsa-mir-491	MI0003126	experimental	mir-491	MIPF0000319	chr9	20716104	20716187	+	A	0.871168	-0.0863209	0.95248	30.0517	29.9653	1	1	30.0209	30.2479	29.8862	29.5234	30.1942	30.1784	FALSE
42	2279	hsa-miR-31	hsa-miR-31-4395390	hsa-miR-31-5p	AGGCAAGAUGCUGGCAUAGCU	bta-miR-31::eca-miR-31::hsa-miR-31-5p	MIMAT0000089::MIMAT0003548::MIMAT0013115	MIMAT0000089	hsa-mir-31	MI0000089	experimental	mir-31	MIPF0000064	chr9	-21512114	-21512184	-	A	0.874633	-0.0878316	0.95248	20.9091	20.8213	1	1	20.8288	21.2218	20.6768	20.892	21.3265	20.2454	FALSE
74	1562	hsa-miR-629	hsa-miR-629-001562	hsa-miR-629-3p	GUUCUCCCAACGUAAGCCCAGC	hsa-miR-629-3p	MIMAT0003298	MIMAT0003298	hsa-mir-629	MI0003643	experimental	mir-629	MIPF0001555	chr15	-70371711	-70371807	-	B	0.879598	0.0974293	0.952898	33.6402	33.7376	1	1	32.7546	34.6214	33.5444	33.6579	34.281	33.2739	FALSE
167	545	hsa-miR-331-3p	hsa-miR-331-3p-4373046	hsa-miR-331-3p	GCCCCUGGGCCUAUCCUAGAA	aja-miR-331::bta-miR-331-3p::cfa-miR-331::eca-miR-331::hsa-miR-331-3p::mml-miR-331-3p::mmu-miR-331-3p::ptr-miR-331::rno-miR-331-3p::ssc-miR-331-3p	MIMAT0000570::MIMAT0000571::MIMAT0000760::MIMAT0004339::MIMAT0006273::MIMAT0008103::MIMAT0009895::MIMAT0013188::MIMAT0013930::MIMAT0031150	MIMAT0000760	hsa-mir-331	MI0000812	experimental	mir-331	MIPF0000199	chr12	95702196	95702289	+	A	0.893002	-0.0729579	0.962406	25.4436	25.3707	1	1	25.9588	25.4162	24.9559	25.3033	25.4773	25.3314	FALSE
37	2112	hsa-miR-29a	hsa-miR-29a-4395223	hsa-miR-29a-3p	UAGCACCAUCUGAAAUCGGUUA	cfa-miR-29a::eca-miR-29a::hsa-miR-29a-3p::mmu-miR-29a-3p::rno-miR-29a-3p	MIMAT0000086::MIMAT0000535::MIMAT0000802::MIMAT0006626::MIMAT0012940	MIMAT0000086	hsa-mir-29a	MI0000087	experimental	mir-29	MIPF0000009	chr7	-130561506	-130561569	-	A	0.897917	-0.0713636	0.962716	20.8471	20.7757	1	1	21.0752	21.2252	20.2408	21.0971	20.7319	20.4981	FALSE
219	2329	hsa-miR-452	hsa-miR-452-4395440	hsa-miR-452-5p	AACUGUUUGCAGAGGAAACUGA	cfa-miR-452::ggo-miR-452::hsa-miR-452-5p::mml-miR-452-5p::ppy-miR-452::ptr-miR-452::ssc-miR-452	MIMAT0001635::MIMAT0006336::MIMAT0008154::MIMAT0009900::MIMAT0015897::MIMAT0024211::MIMAT0025374	MIMAT0001635	hsa-mir-452	MI0001733	experimental	mir-452	MIPF0000287	chrX	-151128100	-151128184	-	A	0.91809	-0.0879427	0.975707	30.6925	30.6046	1	1	29.367	30.9405	31.7702	29.0331	31.7459	31.0349	FALSE
52	435	hsa-miR-99a	hsa-miR-99a-4373008	hsa-miR-99a-5p	AACCCGUAGAUCCGAUCUUGUG	aca-miR-99a-5p::dre-miR-99::eca-miR-99a::gga-miR-99a-5p::ggo-miR-99a::hsa-miR-99a-5p::ipu-miR-99a::lla-miR-99a::mml-miR-99a-5p::mmu-miR-99a-5p::mne-miR-99a::ppa-miR-99a::ppy-miR-99a::ptr-miR-99a::rno-miR-99a-5p::ssc-miR-99a::xtr-miR-99	MIMAT0000097::MIMAT0000131::MIMAT0000820::MIMAT0001103::MIMAT0001812::MIMAT0002410::MIMAT0002411::MIMAT0002412::MIMAT0002413::MIMAT0002414::MIMAT0002415::MIMAT0002416::MIMAT0003582::MIMAT0013184::MIMAT0013896::MIMAT0021996::MIMAT0029532	MIMAT0000097	hsa-mir-99a	MI0000101	experimental	mir-99	MIPF0000025	chr21	17911409	17911489	+	A	0.921103	0.0625215	0.975707	24.2188	24.2813	1	1	24.9231	24.6391	23.0941	24.0365	24.5177	24.2897	FALSE
6	2282	hsa-let-7g	hsa-let-7g-4395393	hsa-let-7g-5p	UGAGGUAGUAGUUUGUACAGUU	aca-let-7g::bta-let-7g::cfa-let-7g::cgr-let-7g-5p::eca-let-7g::hsa-let-7g-5p::mml-let-7g-5p::mmu-let-7g-5p::oan-let-7g-5p::ppy-let-7g::ptr-let-7g::ssc-let-7g::tgu-let-7g-5p	MIMAT0000121::MIMAT0000414::MIMAT0003838::MIMAT0006157::MIMAT0006637::MIMAT0007038::MIMAT0007942::MIMAT0013075::MIMAT0013867::MIMAT0014528::MIMAT0015727::MIMAT0021706::MIMAT0023722	MIMAT0000414	hsa-let-7g	MI0000433	experimental	let-7	MIPF0000002	chr3	-52302294	-52302377	-	A	0.930088	-0.0508386	0.975707	27.1317	27.0809	1	1	27.742	27.3223	26.3307	27.1664	27.2285	26.8477	FALSE
41	419	hsa-miR-30c	hsa-miR-30c-4373060	hsa-miR-30c-5p	UGUAAACAUCCUACACUCUCAGC	bta-miR-30c::cgr-miR-30c::eca-miR-30c::ggo-miR-30c::hsa-miR-30c-5p::lla-miR-30c::mdo-miR-30c-5p::mml-miR-30c-5p::mmu-miR-30c-5p::mne-miR-30c::oan-miR-30c-5p::ola-miR-30c::ppy-miR-30c::ptr-miR-30c::rno-miR-30c-5p::ssc-miR-30c-5p::xtr-miR-30c	MIMAT0000244::MIMAT0000514::MIMAT0000804::MIMAT0002167::MIMAT0002614::MIMAT0002615::MIMAT0002616::MIMAT0003577::MIMAT0003850::MIMAT0006170::MIMAT0006911::MIMAT0012915::MIMAT0015737::MIMAT0022598::MIMAT0023898::MIMAT0024111::MIMAT0028502	MIMAT0000244	hsa-mir-30c-2;hsa-mir-30c-1	MI0000254;MI0000736	experimental	mir-30	MIPF0000005	chr6;chr1	-72086663;41222956	-72086734;41223044	-;+	A	0.932938	0.0437201	0.975707	24.7358	24.7795	1	1	24.9842	24.7961	24.427	24.8371	24.7197	24.7816	FALSE
341	1990	hsa-miR-758	hsa-miR-758-4395180	hsa-miR-758-3p	UUUGUGACCUGGUCCACUAACC	bta-miR-758::cfa-miR-758::eca-miR-758::hsa-miR-758-3p::ppy-miR-758::ptr-miR-758::rno-miR-758-3p	MIMAT0003879::MIMAT0005335::MIMAT0008318::MIMAT0009370::MIMAT0009925::MIMAT0013173::MIMAT0016103	MIMAT0003879	hsa-mir-758	MI0003757	experimental	mir-379	MIPF0000126	chr14	101492357	101492444	+	A	0.93666	-0.0452547	0.975707	31.2796	31.2343	1	1	30.964	31.736	31.1388	31.6638	31.4446	30.5946	FALSE
144	524	hsa-miR-221	hsa-miR-221-4373077	hsa-miR-221-3p	AGCUACAUUGUCUGCUGGGUUUC	cgr-miR-221-3p::dre-miR-221::eca-miR-221::fru-miR-221::gga-miR-221-3p::ggo-miR-221::hsa-miR-221-3p::mdo-miR-221-3p::mml-miR-221-3p::mmu-miR-221-3p::ola-miR-221::ppa-miR-221::ppy-miR-221::ptr-miR-221::rno-miR-221-3p::tgu-miR-221-3p::tni-miR-221::xtr-miR-221	MIMAT0000278::MIMAT0000669::MIMAT0000890::MIMAT0001108::MIMAT0001288::MIMAT0002583::MIMAT0002584::MIMAT0002585::MIMAT0002586::MIMAT0002906::MIMAT0002907::MIMAT0003700::MIMAT0004160::MIMAT0008076::MIMAT0013203::MIMAT0014512::MIMAT0022530::MIMAT0023859	MIMAT0000278	hsa-mir-221	MI0000298	experimental	mir-221	MIPF0000051	chrX	-45605585	-45605694	-	A	0.940508	0.0447051	0.975707	24.976	25.0207	1	1	25.2975	25.572	24.0586	25.1094	24.6931	25.2598	FALSE
53	436	hsa-miR-99b	hsa-miR-99b-4373007	hsa-miR-99b-5p	CACCCGUAGAACCGACCUUGCG	bta-miR-99b::cfa-miR-99b::eca-miR-99b::hsa-miR-99b-5p::mml-miR-99b-5p::mmu-miR-99b-5p::ptr-miR-99b::rno-miR-99b-5p::ssc-miR-99b	MIMAT0000132::MIMAT0000689::MIMAT0000821::MIMAT0004345::MIMAT0006018::MIMAT0006179::MIMAT0006607::MIMAT0008351::MIMAT0013018	MIMAT0000689	hsa-mir-99b	MI0000746	experimental	mir-99	MIPF0000025	chr19	52195865	52195934	+	A	0.947354	0.0456596	0.975707	28.1577	28.2033	1	1	27.7865	29.3891	27.2974	27.5869	28.1505	28.8727	FALSE
225	1821	hsa-miR-484	hsa-miR-484-4381032	hsa-miR-484	UCAGGCUCAGUCCCCUCCCGAU	bta-miR-484::cgr-miR-484::hsa-miR-484::mml-miR-484::mmu-miR-484::ppy-miR-484::ptr-miR-484::rno-miR-484	MIMAT0002174::MIMAT0003127::MIMAT0003535::MIMAT0005319::MIMAT0006341::MIMAT0008158::MIMAT0015901::MIMAT0023966	MIMAT0002174	hsa-mir-484	MI0002468	experimental	mir-484	MIPF0000219	chr16	15737151	15737229	+	A	0.954219	-0.0309587	0.975707	23.7457	23.7147	1	1	23.8189	24.1226	23.2954	23.7631	23.9365	23.4446	FALSE
4	2406	hsa-let-7e	hsa-let-7e-4395517	hsa-let-7e-5p	UGAGGUAGGAGGUUGUAUAGUU	cfa-let-7e::eca-let-7e::hsa-let-7e-5p::mml-let-7e-5p::mmu-let-7e-5p::ppy-let-7e::ptr-let-7e::rno-let-7e-5p::ssc-let-7e	MIMAT0000066::MIMAT0000524::MIMAT0000777::MIMAT0006155::MIMAT0006608::MIMAT0007940::MIMAT0013007::MIMAT0013866::MIMAT0015725	MIMAT0000066	hsa-let-7e	MI0000066	experimental	let-7	MIPF0000002	chr19	52196039	52196117	+	A	0.956583	0.0308494	0.975707	24.5374	24.5682	1	1	24.7295	25.0749	23.8076	24.367	24.6583	24.6794	FALSE
27	402	hsa-miR-24	hsa-miR-24-4373072	hsa-miR-24-3p	UGGCUCAGUUCAGCAGGAACAG	aca-miR-24-3p::bta-miR-24-3p::ccr-miR-24::dre-miR-24::eca-miR-24::fru-miR-24-3p::gga-miR-24-3p::ggo-miR-24::hsa-miR-24-3p::mml-miR-24-3p::mmu-miR-24-3p::mne-miR-24-3p::oan-miR-24-3p::ola-miR-24a::pma-miR-24::ppa-miR-24-3p::ppy-miR-24-3p::ptr-miR-24::rno-miR-24-3p::ssc-miR-24-3p::tgu-miR-24-3p::tni-miR-24::xtr-miR-24a-3p	MIMAT0000080::MIMAT0000219::MIMAT0000794::MIMAT0001188::MIMAT0001792::MIMAT0002134::MIMAT0002337::MIMAT0002339::MIMAT0002341::MIMAT0002343::MIMAT0002740::MIMAT0002751::MIMAT0003065::MIMAT0003066::MIMAT0003654::MIMAT0003840::MIMAT0006955::MIMAT0012987::MIMAT0014539::MIMAT0019405::MIMAT0021900::MIMAT0022545::MIMAT0026279	MIMAT0000080	hsa-mir-24-1;hsa-mir-24-2	MI0000080;MI0000081	experimental	mir-24	MIPF0000041	chr9;chr19	97848303;-13947101	97848370;-13947173	+;-	A	0.956943	0.0285284	0.975707	20.9699	20.9984	1	1	20.8635	21.3402	20.7059	21.2029	21.0049	20.7874	FALSE
116	491	hsa-miR-192	hsa-miR-192-4373108	hsa-miR-192-5p	CUGACCUAUGAAUUGACAGCC	cfa-miR-192::eca-miR-192::ggo-miR-192::hsa-miR-192-5p::mml-miR-192-5p::mmu-miR-192-5p::oan-miR-192-5p::ppy-miR-192::ptr-miR-192::rno-miR-192-5p::ssc-miR-192	MIMAT0000222::MIMAT0000517::MIMAT0000867::MIMAT0006224::MIMAT0006632::MIMAT0007016::MIMAT0008057::MIMAT0013049::MIMAT0013910::MIMAT0015786::MIMAT0024119	MIMAT0000222	hsa-mir-192	MI0000234	experimental	mir-192	MIPF0000063	chr11	-64658609	-64658718	-	A	0.976373	-0.019186	0.986064	31.4478	31.4286	1	1	30.8654	32.4093	31.0686	30.8986	31.1746	32.2124	FALSE
74	456	hsa-miR-130b	hsa-miR-130b-4373144	hsa-miR-130b-3p	CAGUGCAAUGAUGAAAGGGCAU	bta-miR-130b::cfa-miR-130b::cgr-miR-130b-3p::eca-miR-130b::hsa-miR-130b-3p::mml-miR-130b-3p::mmu-miR-130b-3p::ppy-miR-130b::ptr-miR-130b::rno-miR-130b-3p::ssc-miR-130b::xtr-miR-130b	MIMAT0000387::MIMAT0000691::MIMAT0000837::MIMAT0003593::MIMAT0006187::MIMAT0006659::MIMAT0008026::MIMAT0009224::MIMAT0012996::MIMAT0013922::MIMAT0015754::MIMAT0023757	MIMAT0000691	hsa-mir-130b	MI0000748	experimental	mir-130	MIPF0000034	chr22	22007593	22007674	+	A	0.976582	-0.0184682	0.986064	29.7463	29.7279	1	1	29.6037	30.3285	29.3068	30.5972	29.7002	28.8862	FALSE
56	439	hsa-miR-103	hsa-miR-103-4373158	hsa-miR-103a-3p	AGCAGCAUUGUACAGGGCUAUGA	age-miR-103::bta-miR-103::ccr-miR-103::cfa-miR-103::cgr-miR-103-3p::dre-miR-103::eca-miR-103::eca-miR-107a::fru-miR-103::gga-miR-103-3p::ggo-miR-103::hsa-miR-103a-3p::ipu-miR-103::lla-miR-103::mdo-miR-103-3p::mml-miR-103-3p::mmu-miR-103-3p::mne-miR-103::oan-miR-103-3p::pma-miR-103b-3p::ppa-miR-103::ppy-miR-103::ptr-miR-103::rno-miR-103-3p::ssc-miR-103::tgu-miR-103-3p::tni-miR-103::xtr-miR-103	MIMAT0000101::MIMAT0000546::MIMAT0000824::MIMAT0001145::MIMAT0001816::MIMAT0002154::MIMAT0002442::MIMAT0002443::MIMAT0002444::MIMAT0002445::MIMAT0002446::MIMAT0002447::MIMAT0002448::MIMAT0002449::MIMAT0003041::MIMAT0003042::MIMAT0003521::MIMAT0003663::MIMAT0004099::MIMAT0006687::MIMAT0006942::MIMAT0013061::MIMAT0013105::MIMAT0014523::MIMAT0019443::MIMAT0023731::MIMAT0026198::MIMAT0029388	MIMAT0000101	hsa-mir-103a-2;hsa-mir-103a-1	MI0000108;MI0000109	experimental	mir-103	MIPF0000024	chr20;chr5	3898141;-167987901	3898218;-167987978	+;-	A	0.989724	-0.00750956	0.994505	28.6069	28.5994	1	1	28.4269	29.331	28.0628	28.6244	29.0013	28.1726	FALSE
118	2281	hsa-miR-193a-5p	hsa-miR-193a-5p-4395392	hsa-miR-193a-5p	UGGGUCUUUGCGGGCGAGAUGA	bta-miR-193a-5p::cfa-miR-193a::eca-miR-193a-5p::gga-miR-193a-5p::hsa-miR-193a-5p::mml-miR-193a-5p::ppy-miR-193a-5p::ssc-miR-193a-5p::tgu-miR-193b-5p	MIMAT0003794::MIMAT0004614::MIMAT0006225::MIMAT0006735::MIMAT0013025::MIMAT0013894::MIMAT0014654::MIMAT0015787::MIMAT0026787	MIMAT0004614	hsa-mir-193a	MI0000487	experimental	mir-193	MIPF0000082	chr17	29887015	29887102	+	A	0.996331	-0.00279256	0.996331	27.2113	27.2085	1	1	27.6637	27.7486	26.2216	27.2161	27.4773	26.9323	FALSE
