# Supplementary material for: The arrhythmogenic cardiomyopathy-specific coding and non-coding transcriptome in human cardiac stromal cells
Source: BMC Genomics. 2018 Jun 25;19:491. doi: 10.1186/s12864-018-4876-6 (PMC6019788; doi:10.1186/s12864-018-4876-6)
Supplement: Supplementary file 3 — Gene expression results. Contains gene quantification data and results from the transcriptome profiling. (XLSX 4484 kb) [file 12864_2018_4876_MOESM3_ESM.xlsx]

## Sheet: Results.arvd
gene_id	gene_name	entrezid	gene_biotype	gene_seq_start	gene_seq_end	seq_name	seq_strand	seq_coord_system	symbol	gene_length	median_tx_length	M_ACMvsCTRL	rawp_ACMvsCTRL	BHp_ACMvsCTRL	flagged_ACMvsCTRL	count_CTRL	count_ACM	ACM1_p7	ACM2_p7	ACM3_p7	CTRL1_p5	CTRL2_p8	CTRL3_p6	significant_ACMvsCTRL
ENSG00000000003	TSPAN6	7105	protein_coding	100627109	100639991	X	-1	chromosome	TSPAN6	4535	1025	-0.30625	0.0116037	0.130737	FALSE	2011.07	1726.27	1881.45	1457.73	1839.65	1804.76	2204.4	2024.05	FALSE
ENSG00000000419	DPM1	8813	protein_coding	50934867	50958555	20	-1	chromosome	DPM1	1207	1074	-0.0203005	0.875759	0.967134	FALSE	2519.36	2848.57	3422.56	2085.56	3037.58	2032.34	3219.11	2306.63	FALSE
ENSG00000000457	SCYL3	57147	protein_coding	169849631	169894267	1	-1	chromosome	SCYL3	6883	2916	0.140273	0.473087	0.782632	FALSE	384.472	445.039	426.729	420.961	487.428	407.6	434.876	310.94	FALSE
ENSG00000000460	C1orf112	55732	protein_coding	169662007	169854080	1	1	chromosome	C1orf112	5967	2661	0.292766	0.330891	0.676376	FALSE	543.992	577.516	262.67	841.921	627.956	679.334	298.495	654.148	FALSE
ENSG00000000971	CFH	3075	protein_coding	196651878	196747504	1	1	chromosome	CFH	8145	1556	0.221569	0.439598	0.760908	FALSE	11660.9	19686.5	30999.4	7442.58	20617.4	10738	14284.9	9959.87	FALSE
ENSG00000001036	FUCA2	2519	protein_coding	143494811	143511690	6	-1	chromosome	FUCA2	2793	737	-0.262206	0.0942833	0.395513	FALSE	8577.21	7118.53	6941.99	7805.81	6607.79	8135.03	9625.59	7971.02	FALSE
ENSG00000001084	GCLC	2729	protein_coding	53497341	53616970	6	-1	chromosome	GCLC	8463	847	0.419345	0.00205417	0.0450561	FALSE	894.516	1299.85	1503.59	1112.54	1283.43	849.168	1026.72	807.663	FALSE
ENSG00000001167	NFYA	4800	protein_coding	41072945	41099976	6	1	chromosome	NFYA	3811	2735.5	-0.0636077	0.745868	0.920923	FALSE	2554.97	2421.71	1934.68	2697.76	2632.7	2412.77	2763.65	2488.5	FALSE
ENSG00000001460	STPG1	90529	protein_coding	24356999	24416934	1	-1	chromosome	STPG1	8511	791.5	0.0660206	0.821478	0.948369	FALSE	746.669	768.355	507.014	1120.96	677.092	570.641	829.438	839.93	FALSE
ENSG00000001461	NIPAL3	57185	protein_coding	24415794	24472976	1	1	chromosome	NIPAL3	9404	1711	0.095157	0.727016	0.912444	FALSE	3606.69	3914.56	3351.88	5073.18	3318.64	2866.79	4779.34	3173.94	FALSE
ENSG00000001497	LAS1L	81887	protein_coding	65512582	65534775	X	-1	chromosome	LAS1L	5589	2386	-0.166335	0.314175	0.662353	FALSE	3117.38	2671.46	2759.34	2570.27	2684.78	3053.61	2671.87	3626.66	FALSE
ENSG00000001561	ENPP4	22875	protein_coding	46129993	46146699	6	1	chromosome	ENPP4	4651	4651	1.40491	5.36506e-05	0.00335567	FALSE	46.729	371.919	315.902	740.891	58.963	28.3056	18.0126	93.8688	TRUE
ENSG00000001617	SEMA3F	6405	protein_coding	50155045	50189075	3	1	chromosome	SEMA3F	4826	936	0.247655	0.391792	0.724802	FALSE	2054.88	1955.77	856.077	3058.58	1952.66	2545.24	952.953	2666.46	FALSE
ENSG00000001629	ANKIB1	54467	protein_coding	92246234	92401384	7	1	chromosome	ANKIB1	7130	723	0.365902	0.00150963	0.0360848	FALSE	3503.76	4900.12	5353.75	4308.23	5038.39	2997	4262.13	3252.16	FALSE
ENSG00000001630	CYP51A1	1595	protein_coding	92112151	92142952	7	-1	chromosome	CYP51A1	4074	747	0.316858	0.2216	0.578024	FALSE	330.486	421.069	398.804	513.572	350.83	379.295	362.825	249.339	FALSE
ENSG00000001631	KRIT1	889	protein_coding	92198969	92246166	7	-1	chromosome	KRIT1	6204	702	0.312385	0.0247839	0.200534	FALSE	1126.89	1491.41	1445.12	1318.21	1710.91	1107.31	1243.73	1029.62	FALSE
ENSG00000002016	RAD52	5893	protein_coding	912077	990053	12	-1	chromosome	RAD52	4190	1191	0.237434	0.31967	0.667786	FALSE	256.869	298.474	216.419	359.621	319.383	260.411	253.034	257.161	FALSE
ENSG00000002079	MYH16		unitary_pseudogene	99238794	99311130	7	1	chromosome	MYH16	6346	481	-0.659145	0.054381	0.303392	FALSE	31.2274	10.3038	6.1086	12.0274	12.7753	13.5867	63.473	16.6226	FALSE
ENSG00000002330	BAD	572	protein_coding	64269830	64284704	11	-1	chromosome	BAD	1708	552	-0.1314	0.274249	0.627033	FALSE	1594.88	1328.9	1144.93	1567.18	1274.58	1801.37	1313.2	1670.08	FALSE
ENSG00000002549	LAP3	51056	protein_coding	17577192	17607972	4	1	chromosome	LAP3	3785	813	-0.269366	0.126186	0.449359	FALSE	6176.18	5281.77	6160.96	4784.52	4899.83	5218.42	6704.12	6606.01	FALSE
ENSG00000002586	CD99	4267	protein_coding	2691179	2741309	X	1	chromosome	CD99	3284	824	-0.373635	0.00455384	0.0760769	FALSE	29461.4	21023.8	18773.5	25924	18373.9	28903.4	26552.3	32928.4	FALSE
ENSG00000002587	HS3ST1	9957	protein_coding	11393150	11429765	4	-1	chromosome	HS3ST1	8166	496	-0.720077	0.0351975	0.242651	FALSE	204.096	58.4251	13.9625	27.6631	133.65	242.296	199.854	170.137	FALSE
ENSG00000002822	MAD1L1	8379	protein_coding	1815793	2233243	7	-1	chromosome	MAD1L1	7230	603	0.0793816	0.682421	0.889619	FALSE	1836.15	1711.95	1212.99	2196.21	1726.63	1942.9	1358.67	2206.89	FALSE
ENSG00000002834	LASP1	3927	protein_coding	38869859	38921770	17	1	chromosome	LASP1	7061	1482	-0.289163	0.000573138	0.0184247	FALSE	39020.8	31541.8	30678.3	31918.4	32028.7	38501.3	38024.6	40536.6	FALSE
ENSG00000002919	SNX11	29916	protein_coding	48103357	48123074	17	1	chromosome	SNX11	3606	965	-0.36686	0.0581542	0.315053	FALSE	2077.12	1562.3	1774.11	1531.09	1381.7	1847.79	1976.24	2407.34	FALSE
ENSG00000003056	M6PR	4074	protein_coding	8940363	8949955	12	-1	chromosome	M6PR	3777	648	0.16634	0.42768	0.753921	FALSE	8103.49	9443.83	11909.2	8574.37	7847.98	8634.34	8138.27	7537.86	FALSE
ENSG00000003096	KLHL13	90293	protein_coding	117897813	118117340	X	-1	chromosome	KLHL13	6983	3256	-0.290977	0.326499	0.673645	FALSE	453.024	406.516	589.916	267.009	362.623	483.459	625.295	250.317	FALSE
ENSG00000003137	CYP26B1	56603	protein_coding	72129238	72148038	2	-1	chromosome	CYP26B1	5015	4025	-0.0127469	0.970787	0.991203	FALSE	37.0658	31.7814	28.7977	36.0823	30.4642	74.7268	18.8703	17.6004	FALSE
ENSG00000003249	DBNDD1	79007	protein_coding	90004865	90020128	16	-1	chromosome	DBNDD1	4791	2079	-0.65038	0.0564039	0.309613	FALSE	1669.28	1141.13	760.084	269.415	2393.9	832.184	2735.34	1440.3	FALSE
ENSG00000003393	ALS2	57679	protein_coding	201700554	201781189	2	-1	chromosome	ALS2	10384	747.5	0.0057878	0.977139	0.993314	FALSE	2943.71	3296.34	3993.28	2296.04	3599.69	3118.14	3026.98	2686.02	FALSE
ENSG00000003400	CASP10	843	protein_coding	201182881	201229406	2	1	chromosome	CASP10	7598	1477	-0.213793	0.37107	0.71001	FALSE	777.394	707.179	730.414	502.747	888.377	721.226	736.801	874.153	FALSE
ENSG00000003402	CFLAR	8837	protein_coding	201116104	201176687	2	1	chromosome	CFLAR	22529	963	-0.0603403	0.772162	0.930435	FALSE	6158.11	6283.96	5346.77	5799.63	7705.49	5087.08	7962.43	5424.83	FALSE
ENSG00000003436	TFPI	7035	protein_coding	187464230	187565760	2	-1	chromosome	TFPI	11714	804	-0.737617	0.0111898	0.128504	FALSE	17826.6	9802.41	9442.15	8687.42	11277.7	23052.1	20680.2	9747.69	FALSE
ENSG00000003509	NDUFAF7	55471	protein_coding	37231631	37253403	2	1	chromosome	NDUFAF7	3651	845	0.457259	0.00207512	0.0453018	FALSE	560.182	846.762	991.338	693.984	854.964	504.972	633.872	541.701	FALSE
ENSG00000003756	RBM5	10181	protein_coding	50088908	50119021	3	1	chromosome	RBM5	10368	605	0.585309	0.000380409	0.0138078	FALSE	2229.08	3482.07	3508.08	3127.14	3810.98	2509.01	2116.05	2062.18	FALSE
ENSG00000003987	MTMR7	9108	protein_coding	17298030	17413528	8	-1	chromosome	MTMR7	5692	584	0.44168	0.0965182	0.399694	FALSE	53.4199	100.359	137.007	48.1098	115.961	40.76	82.3433	37.1564	FALSE
ENSG00000003989	SLC7A2	6542	protein_coding	17497088	17570573	8	1	chromosome	SLC7A2	7905	7560	-0.157603	0.58607	0.846759	FALSE	3393.7	2421.18	6752.62	96.2196	414.707	2061.78	5528.15	2591.17	FALSE
ENSG00000004059	ARF5	381	protein_coding	127588345	127591705	7	1	chromosome	ARF5	1871	566.5	-0.244584	0.0330521	0.23411	FALSE	4263.1	3271.65	2905.95	3720.09	3188.92	4579.84	3417.25	4792.2	FALSE
ENSG00000004139	SARM1	23098	protein_coding	28364356	28404049	17	1	chromosome	SARM1	11137	1005	0.525873	0.0312496	0.227311	FALSE	198.217	257.204	261.797	321.133	188.682	260.411	126.946	207.294	FALSE
ENSG00000004142	POLDIP2	26073	protein_coding	28347177	28357522	17	-1	chromosome	POLDIP2	2121	1822.5	-0.250091	0.139305	0.469713	FALSE	8730.28	6808.42	6395.7	7796.19	6233.38	7865.56	7633.06	10692.2	FALSE
ENSG00000004399	PLXND1	23129	protein_coding	129555175	129606818	3	-1	chromosome	PLXND1	9738	626	-0.828148	0.00100818	0.0271593	FALSE	20166.1	11970.1	11107.2	7188.8	17614.2	19393.9	22120.3	18984	FALSE
ENSG00000004455	AK2	204	protein_coding	33007940	33080996	1	-1	chromosome	AK2	5727	811	-0.364896	0.0113613	0.129216	FALSE	7842.95	5940.15	5889.56	5784	6146.9	7367.38	7262.51	8898.95	FALSE
ENSG00000004478	FKBP4	2288	protein_coding	2794953	2805423	12	1	chromosome	FKBP4	5180	498.5	-0.287053	0.0551246	0.305279	FALSE	7039.48	5315.56	5133.84	6462.35	4350.49	6897.51	6211.78	8009.16	FALSE
ENSG00000004487	KDM1A	23028	protein_coding	23019448	23083689	1	1	chromosome	KDM1A	5435	1857.5	-0.190067	0.281976	0.634804	FALSE	6613.97	5724.08	5619.91	5068.37	6483.97	6898.64	5804.35	7138.92	FALSE
ENSG00000004534	RBM6	10180	protein_coding	49940007	50100045	3	1	chromosome	RBM6	7302	841.5	0.236251	0.0534742	0.301142	FALSE	2534.23	3007.64	3056.92	2814.42	3151.57	2659.59	2393.96	2549.12	FALSE
ENSG00000004660	CAMKK1	84254	protein_coding	3860315	3894891	17	-1	chromosome	CAMKK1	7424	3535.5	0.380303	0.105544	0.416917	FALSE	373.366	428.297	348.19	683.159	253.541	378.163	253.034	488.9	FALSE
ENSG00000004700	RECQL	5965	protein_coding	21468911	21501669	12	-1	chromosome	RECQL	3778	766	0.23318	0.232933	0.592611	FALSE	2659.64	3377.92	3104.91	3123.53	3905.32	2043.66	3346.06	2589.21	FALSE
ENSG00000004766	CCDC132	55610	protein_coding	93232340	93361121	7	1	chromosome	CCDC132	9454	713.5	0.687987	2.14517e-07	4.7288e-05	FALSE	683.696	1290.6	1477.41	921.302	1473.09	570.641	844.877	635.57	FALSE
ENSG00000004776	HSPB6	126393	protein_coding	35754568	35758079	19	-1	chromosome	HSPB6	1722	1458	-0.630577	0.0524685	0.298809	FALSE	4353.11	2299.17	788.009	4839.84	1269.67	4338.68	3586.22	5134.43	FALSE
ENSG00000004777	ARHGAP33	115703	protein_coding	35774532	35788822	19	1	chromosome	ARHGAP33	5260	682	0.238565	0.392968	0.725356	FALSE	148.176	160.932	103.846	202.061	176.889	149.454	106.36	188.715	FALSE
ENSG00000004779	NDUFAB1	4706	protein_coding	23581002	23596356	16	-1	chromosome	NDUFAB1	1600	717	-0.20403	0.124294	0.446846	FALSE	3650.99	3127.53	3316.1	3251.02	2815.49	3495.17	3666.85	3790.93	FALSE
ENSG00000004799	PDK4	5166	protein_coding	95583499	95596491	7	-1	chromosome	PDK4	4519	691	0.6029	0.0778565	0.363417	FALSE	16.1541	39.1422	26.1797	52.9208	38.326	36.2312	3.43097	8.8002	FALSE
ENSG00000004838	ZMYND10	51364	protein_coding	50341110	50346852	3	-1	chromosome	ZMYND10	4009	707	0.313315	0.369794	0.709176	FALSE	9.13774	13.4719	9.59923	18.0412	12.7753	9.05779	8.57743	9.778	FALSE
ENSG00000004864	SLC25A13	10165	protein_coding	96120220	96322147	7	-1	chromosome	SLC25A13	3710	573	0.164681	0.508751	0.804496	FALSE	1769.68	2119.81	2472.24	1507.04	2380.14	1831.94	1466.74	2010.36	FALSE
ENSG00000004866	ST7	93655;7982	protein_coding	116953238	117230103	7	1	chromosome	ST7	6742	1018	-0.0835724	0.517103	0.809138	FALSE	1462.51	1355.07	1439.88	1383.16	1242.15	1530.77	1399.84	1456.92	FALSE
ENSG00000004897	CDC27	996	protein_coding	47117703	47189422	17	-1	chromosome	CDC27	6824	765	0.0318118	0.815679	0.946687	FALSE	7828.96	8890.25	9415.97	6785.88	10468.9	6960.91	8870.78	7655.19	FALSE
ENSG00000004961	HCCS	3052	protein_coding	11111301	11123078	X	1	chromosome	HCCS	2335	1072	-0.182872	0.289549	0.641328	FALSE	2568.53	2303.78	2660.73	2172.16	2078.45	2271.24	2705.32	2729.04	FALSE
ENSG00000004975	DVL2	1856	protein_coding	7225341	7234545	17	-1	chromosome	DVL2	5350	900	0.00331854	0.977705	0.993314	FALSE	2384.73	2137.45	2043.76	2526.97	1841.61	2695.82	1826.14	2632.24	FALSE
ENSG00000005007	UPF1	5976	protein_coding	18831938	18868236	19	1	chromosome	UPF1	8600	582	-0.407621	0.0137619	0.144126	FALSE	9094.57	6354.55	5366.84	7040.87	6655.94	8704.53	7935.84	10643.3	FALSE
ENSG00000005020	SKAP2	8935	protein_coding	26667062	26995239	7	-1	chromosome	SKAP2	5520	577	0.631472	0.00647557	0.0930464	FALSE	742.48	1265.42	1438.14	1297.76	1060.35	716.697	935.798	574.946	FALSE
ENSG00000005022	SLC25A5	292	protein_coding	119468400	119471319	X	1	chromosome	SLC25A5	1500	629	-0.32316	0.0403377	0.261811	FALSE	16995.7	12642.6	11937.1	12735.9	13254.9	17653.6	13801.1	19532.5	FALSE
ENSG00000005059	CCDC109B	55013	protein_coding	109560205	109688726	4	1	chromosome	CCDC109B	3566	1130	-0.108999	0.624857	0.864517	FALSE	1874.68	1581.4	1090.82	1974.91	1678.48	1813.82	1580.82	2229.38	FALSE
ENSG00000005075	POLR2J	5439	protein_coding	102473118	102478907	7	-1	chromosome	POLR2J	1355	858	-0.172758	0.31793	0.665993	FALSE	2054.19	1721.12	1589.11	2160.13	1414.13	1996.11	2004.55	2161.92	FALSE
ENSG00000005100	DHX33	56919	protein_coding	5440912	5469060	17	-1	chromosome	DHX33	5872	2416	0.0470675	0.701449	0.898638	FALSE	2869.56	2858.71	2799.48	2880.57	2896.07	2974.35	2513.19	3121.14	FALSE
ENSG00000005102	MEOX1	4222	protein_coding	43640388	43661954	17	-1	chromosome	MEOX1	2707	1667.5	0.248058	0.401197	0.732028	FALSE	11.7339	31.8192	86.3931	1.20274	7.86174	11.3222	18.0126	5.8668	FALSE
ENSG00000005108	THSD7A	221981	protein_coding	11370357	11832198	7	-1	chromosome	THSD7A	10929	1684	-0.847589	0.0143726	0.14753	FALSE	73.1595	28.5298	39.2696	16.8384	29.4815	98.5034	85.7743	35.2008	FALSE
ENSG00000005156	LIG3	3980	protein_coding	34980494	35009743	17	1	chromosome	LIG3	12919	768.5	0.107611	0.449112	0.765436	FALSE	1706.53	1709.98	1593.47	1996.56	1539.92	1648.52	1453.87	2017.2	FALSE
ENSG00000005175	RPAP3	79657	protein_coding	47661249	47706061	12	-1	chromosome	RPAP3	5381	621	0.427578	0.00275397	0.0541592	FALSE	1407.65	2075.27	2314.29	1656.18	2255.34	1282.81	1509.63	1430.52	FALSE
ENSG00000005187	ACSM3	6296	protein_coding	20610243	20797581	16	1	chromosome	ACSM3	7822	756	0.0410472	0.898363	0.972748	FALSE	8.1485	9.67776	14.8352	2.40549	11.7926	12.4545	5.14646	6.8446	FALSE
ENSG00000005189	AC004381.6	81691	protein_coding	20806429	20849668	16	1	chromosome	AC004381.6	4114	720	-0.012004	0.955809	0.987423	FALSE	413.776	332.235	191.985	547.249	257.472	447.228	243.599	550.501	FALSE
ENSG00000005194	CIAPIN1	57019	protein_coding	57428169	57447528	16	-1	chromosome	CIAPIN1	3509	910	-0.393287	0.000580479	0.0185712	FALSE	4057.63	2985.98	3042.08	2964.77	2951.1	4231.12	3653.13	4288.63	FALSE
ENSG00000005206	SPPL2B	56928	protein_coding	2328615	2354806	19	1	chromosome	SPPL2B	7130	883	0.282175	0.0611982	0.323361	FALSE	849.976	1047.68	1111.77	956.182	1075.09	908.043	788.266	853.619	FALSE
ENSG00000005238	FAM214B	80256	protein_coding	35104112	35116341	9	-1	chromosome	FAM214B	6409	3016	-0.212194	0.23678	0.595526	FALSE	5123.77	4556.92	4485.46	4602.9	4582.41	4149.6	6374.75	4846.95	FALSE
ENSG00000005243	COPZ2	51226	protein_coding	48026167	48038030	17	-1	chromosome	COPZ2	1851	638	-0.481894	0.0445277	0.275109	FALSE	3129.29	2098.98	2179.02	2553.43	1564.49	2587.13	3442.98	3357.76	FALSE
ENSG00000005249	PRKAR2B	5577	protein_coding	107044649	107161811	7	1	chromosome	PRKAR2B	4318	642	-0.117162	0.737036	0.917855	FALSE	250.401	251.47	162.314	126.288	465.808	101.9	307.072	342.23	FALSE
ENSG00000005302	MSL3	10943	protein_coding	11758159	11775753	X	1	chromosome	MSL3	6496	834	0.228201	0.231683	0.590928	FALSE	1695.41	2056.04	1712.15	2000.16	2455.81	1651.91	1807.26	1627.06	FALSE
ENSG00000005339	CREBBP	1387	protein_coding	3725054	3880726	16	-1	chromosome	CREBBP	15068	781	-0.0373948	0.746744	0.921216	FALSE	4492.77	4113.84	3609.31	4720.77	4011.45	4964.8	3990.22	4523.3	FALSE
ENSG00000005436	GCFC2	6936	protein_coding	75652000	75710989	2	-1	chromosome	GCFC2	5465	1066	0.172202	0.404869	0.73515	FALSE	709.312	843.057	952.942	681.956	894.273	649.896	666.466	811.574	FALSE
ENSG00000005448	WDR54	84058	protein_coding	74421678	74425755	2	1	chromosome	WDR54	2860	864	-0.333463	0.173628	0.523234	FALSE	1061.22	749.258	482.579	968.209	796.984	1021.27	918.643	1243.76	FALSE
ENSG00000005469	CROT	54677	protein_coding	87345681	87399795	7	1	chromosome	CROT	4979	1213	0.397582	0.0580084	0.3146	FALSE	878.739	1271.77	1643.21	1081.27	1090.82	814.069	974.396	847.752	FALSE
ENSG00000005483	KMT2E	55904	protein_coding	105014179	105114361	7	1	chromosome	KMT2E	9233	1133	0.213239	0.204525	0.561851	FALSE	3032.73	3513.13	3491.5	3625.07	3422.8	3498.57	2998.67	2600.95	FALSE
ENSG00000005486	RHBDD2	57414	protein_coding	75842602	75888926	7	1	chromosome	RHBDD2	2441	803	-0.285591	0.102722	0.410617	FALSE	2515.59	1913.11	1515.81	2496.9	1726.63	2573.54	2374.23	2598.99	FALSE
ENSG00000005700	IBTK	25998	protein_coding	82169983	82247754	6	-1	chromosome	IBTK	8722	4273	0.38799	0.0620095	0.325576	FALSE	3794.25	6259.89	8415.9	3604.63	6759.13	3435.17	4505.72	3441.85	FALSE
ENSG00000005801	ZNF195	7748	protein_coding	3339261	3379222	11	-1	chromosome	ZNF195	5709	597.5	0.315812	0.0960066	0.398854	FALSE	644.663	1019.94	1254.01	572.506	1233.31	525.352	820.002	588.635	FALSE
ENSG00000005810	MYCBP2	23077	protein_coding	77044655	77327050	13	-1	chromosome	MYCBP2	15945	845	0.429058	6.52912e-06	0.000697781	FALSE	4287.48	5779.68	5979.45	5696.2	5663.4	4267.35	4154.91	4440.19	FALSE
ENSG00000005812	FBXL3	26224	protein_coding	76992598	77027195	13	-1	chromosome	FBXL3	7082	827	0.0313437	0.838871	0.954635	FALSE	2085.51	2373.6	2723.56	1931.61	2465.64	1590.77	2733.63	1932.13	FALSE
ENSG00000005882	PDK2	5164	protein_coding	50094737	50112152	17	1	chromosome	PDK2	5481	602.5	-0.244172	0.275477	0.628728	FALSE	763.232	638.743	681.545	684.362	550.322	823.126	867.178	599.391	FALSE
ENSG00000005884	ITGA3	3675	protein_coding	50055968	50090481	17	1	chromosome	ITGA3	9802	713.5	-0.238355	0.322561	0.669828	FALSE	20023.7	16515.2	12253.9	16167.3	21124.5	18119	19486.2	22465.9	FALSE
ENSG00000005889	ZFX	7543	protein_coding	24149173	24216255	X	1	chromosome	ZFX	9037	673	0.462797	0.000823643	0.0238904	FALSE	998.891	1556.52	1829.96	1184.7	1654.9	875.209	1162.24	959.221	FALSE
ENSG00000005893	LAMP2	3920	protein_coding	120427827	120469365	X	-1	chromosome	LAMP2	5526	1978	-0.060034	0.697746	0.897109	FALSE	17868.9	18873.3	23160.3	14864.7	18595	15393.7	20792.6	17420.5	FALSE
ENSG00000006007	GDE1	51573	protein_coding	19501689	19522145	16	-1	chromosome	GDE1	4416	1618	-0.198917	0.146641	0.482673	FALSE	4333.27	3877.47	4268.17	3742.94	3621.31	4268.48	4809.37	3921.95	FALSE
ENSG00000006015	C19orf60	55049	protein_coding	18588685	18592336	19	1	chromosome	C19orf60	3370	960	0.0138498	0.92615	0.981595	FALSE	1415.04	1316.68	1170.23	1615.29	1164.52	1362.06	1211.99	1671.06	FALSE
ENSG00000006016	CRLF1	9244	protein_coding	18572220	18607741	19	-1	chromosome	CRLF1	3018	520	-0.45113	0.068837	0.342751	FALSE	3678.56	111.183	90.7563	123.883	118.909	10787.8	136.381	111.469	FALSE
ENSG00000006025	OSBPL7	114881	protein_coding	47807372	47821834	17	-1	chromosome	OSBPL7	6572	1594	-0.403936	0.0190094	0.172411	FALSE	399.179	305.004	284.486	282.645	347.882	391.749	418.579	387.209	FALSE
ENSG00000006042	TMEM98	26022	protein_coding	32927910	32945106	17	1	chromosome	TMEM98	5187	808	-0.110603	0.36678	0.706489	FALSE	4219.28	3807.8	3705.3	4258.92	3459.17	4216.4	4239.82	4201.61	FALSE
ENSG00000006062	MAP3K14	9020	protein_coding	45263121	45317040	17	-1	chromosome	MAP3K14	5852	3152	-0.162141	0.59111	0.848942	FALSE	252.088	183.318	170.168	174.398	205.388	338.535	131.235	286.495	FALSE
ENSG00000006118	TMEM132A	54972	protein_coding	60924463	60937159	11	1	chromosome	TMEM132A	7271	717	-0.208619	0.301231	0.652493	FALSE	9791.57	10369.6	13755.7	5406.34	11946.9	5441.47	19150.8	4782.42	FALSE
ENSG00000006125	AP2B1	163	protein_coding	35578046	35726409	17	1	chromosome	AP2B1	7587	1187	-0.239857	0.0366251	0.247675	FALSE	23286.4	19511.1	18597.2	20308.3	19627.8	21678.7	23615.4	24565.3	FALSE
ENSG00000006194	ZNF263	10127	protein_coding	3263800	3301401	16	1	chromosome	ZNF263	6945	1387.5	-0.217007	0.0522578	0.29801	FALSE	1715.1	1421.81	1435.52	1454.12	1375.8	1775.33	1547.37	1822.62	FALSE
ENSG00000006282	SPATA20	64847	protein_coding	50543058	50555852	17	1	chromosome	SPATA20	5337	877.5	-0.143519	0.671618	0.886344	FALSE	3027.96	2734.68	1123.98	2554.63	4525.41	2249.73	4182.36	2651.79	FALSE
ENSG00000006327	TNFRSF12A	51330	protein_coding	3018445	3022383	16	1	chromosome	TNFRSF12A	1848	881	-0.276233	0.200364	0.556097	FALSE	17449.2	13226.5	11579.3	17536	10564.2	14793.6	16356.3	21197.7	FALSE
ENSG00000006432	MAP3K9	4293	protein_coding	70722526	70809534	14	-1	chromosome	MAP3K9	12386	4025	-0.205897	0.498314	0.798207	FALSE	27.6536	14.7695	29.6703	4.81098	9.82717	62.2723	12.8661	7.8224	FALSE
ENSG00000006451	RALA	5898	protein_coding	39623483	39708124	7	1	chromosome	RALA	3665	768	0.116494	0.638389	0.872191	FALSE	28894	39531.1	48905.4	22070.4	47617.6	17410.2	38516.1	30755.7	FALSE
ENSG00000006453	BAIAP2L1	55971	protein_coding	98291651	98401068	7	-1	chromosome	BAIAP2L1	4798	689	-0.275605	0.354129	0.696391	FALSE	751.359	594.161	856.949	423.366	502.169	876.341	586.696	791.04	FALSE
ENSG00000006459	KDM7A	80853	protein_coding	140084746	140177035	7	-1	chromosome	KDM7A	9430	7943	0.387313	0.0118307	0.13152	FALSE	342.14	538.009	649.257	369.243	595.527	277.395	495.776	253.25	FALSE
ENSG00000006468	ETV1	2115	protein_coding	13891228	13991425	7	-1	chromosome	ETV1	9616	1141	0.59981	0.00218543	0.0466397	FALSE	1081.5	1370.27	768.811	2555.83	786.174	1443.58	595.274	1205.63	FALSE
ENSG00000006530	AGK	55750	protein_coding	141551189	141655244	7	1	chromosome	AGK	6547	951	-0.0640731	0.68121	0.889351	FALSE	1883.43	1780.1	1942.53	1646.56	1751.2	1949.69	1686.32	2014.27	FALSE
ENSG00000006534	ALDH3B1	221	protein_coding	68008578	68029282	11	1	chromosome	ALDH3B1	6626	1447	0.805536	0.000150785	0.00728834	FALSE	955.62	1553.71	1669.39	1769.24	1222.5	1178.64	645.881	1042.33	FALSE
ENSG00000006576	PHTF2	57157	protein_coding	77798792	77957503	7	1	chromosome	PHTF2	8646	2491.5	0.204842	0.263122	0.617853	FALSE	2393.16	2950.89	3373.69	2311.68	3167.3	2374.27	2289.32	2515.88	FALSE
ENSG00000006606	CCL26	10344	protein_coding	75769533	75789896	7	-1	chromosome	CCL26	706	614.5	0.509648	0.14438	0.478835	FALSE	173.772	342.699	356.044	466.665	205.388	55.479	353.39	112.447	FALSE
ENSG00000006607	FARP2	9855	protein_coding	241356243	241494841	2	1	chromosome	FARP2	14413	578	0.00929463	0.953513	0.987267	FALSE	3164.5	3168.96	3138.07	2899.82	3468.99	3174.75	2841.7	3477.06	FALSE
ENSG00000006625	GGCT	79017	protein_coding	30496621	30504844	7	-1	chromosome	GGCT	1597	921.5	0.0937746	0.661885	0.882013	FALSE	851.995	949.073	1089.95	763.743	993.527	988.431	781.404	786.151	FALSE
ENSG00000006634	DBF4	10926	protein_coding	87876216	87909541	7	1	chromosome	DBF4	4583	1035.5	0.375869	0.131757	0.458892	FALSE	850.306	1076.7	942.47	1009.1	1278.52	868.415	609.855	1072.65	FALSE
ENSG00000006638	TBXA2R	6915	protein_coding	3594506	3606840	19	-1	chromosome	TBXA2R	2793	1654	-0.197647	0.513715	0.806629	FALSE	286.832	231.817	169.295	372.851	153.304	249.089	305.357	306.051	FALSE
ENSG00000006652	IFRD1	3475	protein_coding	112422968	112481017	7	1	chromosome	IFRD1	7489	664	0.156867	0.438634	0.760376	FALSE	2313.82	2739.71	3488.01	2300.85	2430.26	2376.54	2350.22	2214.72	FALSE
ENSG00000006695	COX10	1352	protein_coding	14069496	14208677	17	1	chromosome	COX10	3172	1446.5	-0.0519024	0.741471	0.919516	FALSE	862.984	811.436	768.811	804.636	860.86	836.713	782.262	969.977	FALSE
ENSG00000006704	GTF2IRD1	9569	protein_coding	74453790	74602604	7	1	chromosome	GTF2IRD1	6498	3077	0.292551	0.0481713	0.285303	FALSE	653.978	768.429	766.193	833.502	705.591	747.268	578.119	636.548	FALSE
ENSG00000006712	PAF1	54623	protein_coding	39385852	39391195	19	-1	chromosome	PAF1	2668	683	-0.247308	0.00516073	0.0820451	FALSE	3963.31	3188.7	3084.84	3525.24	2956.01	4066.95	3663.42	4159.56	FALSE
ENSG00000006715	VPS41	27072	protein_coding	38722963	38932394	7	-1	chromosome	VPS41	7801	573	0.187468	0.311784	0.659514	FALSE	4394.02	6058.01	8250.1	3929.37	5994.58	3857.49	6005.92	3318.65	FALSE
ENSG00000006740	ARHGAP44	9912	protein_coding	12789539	12991643	17	1	chromosome	ARHGAP44	9281	1826	-0.419598	0.217724	0.574192	FALSE	136.558	59.4825	75.9212	76.9757	25.5507	278.527	96.925	34.223	FALSE
ENSG00000006744	ELAC2	60528	protein_coding	12992391	13018187	17	-1	chromosome	ELAC2	6345	849	-0.193164	0.108783	0.422214	FALSE	6218.88	5106.08	4692.28	5548.26	5077.7	6248.74	5360.89	7047	FALSE
ENSG00000006747	SCIN	85477	protein_coding	12570577	12660179	7	1	chromosome	SCIN	11623	620.5	0.0573491	0.824651	0.949451	FALSE	27.9617	32.0871	27.925	67.3537	0.982717	1.13222	2.57323	80.1796	FALSE
ENSG00000006756	ARSD	414	protein_coding	2903970	2929351	X	-1	chromosome	ARSD	7030	663	-0.086417	0.651821	0.878556	FALSE	899.262	839.655	712.088	948.965	857.912	824.259	991.551	881.975	FALSE
ENSG00000006757	PNPLA4	8228	protein_coding	7898247	7927739	X	-1	chromosome	PNPLA4	3441	2655.5	-0.0664094	0.786144	0.936328	FALSE	534.444	498.372	578.572	556.871	359.675	569.508	549.813	484.011	FALSE
ENSG00000006788	MYH13	8735	protein_coding	10298084	10373130	17	-1	chromosome	MYH13	6349	5992	0.0848888	0.807585	0.944415	FALSE	102.762	140.216	242.599	49.3125	128.736	70.1979	94.3517	143.737	FALSE
ENSG00000006831	ADIPOR2	79602	protein_coding	1688574	1788678	12	1	chromosome	ADIPOR2	5878	488	-0.162345	0.0997128	0.405818	FALSE	5023.26	4547.89	4584.07	4264.93	4794.68	4963.67	5004.93	5101.18	FALSE
ENSG00000006837	CDKL3	51265	protein_coding	134286350	134371047	5	-1	chromosome	CDKL3	3057	1307.5	0.271678	0.432213	0.755797	FALSE	20.4256	29.195	30.543	32.4741	24.5679	15.8511	31.7365	13.6892	FALSE
ENSG00000007038	PRSS21	10942	protein_coding	2817180	2826304	16	1	chromosome	PRSS21	1967	811.5	0.163895	0.412426	0.741728	FALSE	11.2136	51.3171	0	153.951	0	21.5122	11.1507	0.9778	FALSE
ENSG00000007047	MARK4	57787	protein_coding	45079288	45305283	19	1	chromosome	MARK4	6668	789	-0.328522	0.042567	0.268743	FALSE	3358.56	2716.08	2704.36	2678.51	2765.37	2771.68	3759.49	3544.52	FALSE
ENSG00000007080	CCDC124	115098	protein_coding	17933016	17943991	19	1	chromosome	CCDC124	1660	773.5	-0.362163	0.0424323	0.26809	FALSE	4337.98	3208.52	3086.59	3491.57	3047.41	3723.88	4107.73	5182.34	FALSE
ENSG00000007168	PAFAH1B1	5048	protein_coding	2593210	2685615	17	1	chromosome	PAFAH1B1	8127	662	0.073387	0.464286	0.777077	FALSE	9371.36	10366.4	10795.6	9700.13	10603.5	8556.21	10842.7	8715.13	FALSE
ENSG00000007202	KIAA0100	9703	protein_coding	28614440	28645454	17	-1	chromosome	KIAA0100	9235	579	-0.104203	0.475447	0.784029	FALSE	15370.7	13139.3	10559.2	16809.6	12049.1	15453.7	13479.4	17179	FALSE
ENSG00000007255	TRAPPC6A	79090	protein_coding	45162928	45178237	19	-1	chromosome	TRAPPC6A	933	695	-0.294311	0.365719	0.705439	FALSE	164.234	144.754	183.258	61.34	189.664	184.552	152.678	155.47	FALSE
ENSG00000007312	CD79B	974	protein_coding	63928740	63932354	17	-1	chromosome	CD79B	2080	861	-1.27926	0.000207356	0.00884001	FALSE	25.1375	3.16563	4.36329	1.20274	3.93087	16.9834	50.6068	7.8224	TRUE
ENSG00000007341	ST7L	54879	protein_coding	112523518	112620825	1	-1	chromosome	ST7L	8111	861	-0.149435	0.58975	0.848558	FALSE	669.843	599.007	612.605	495.531	688.885	498.178	596.131	915.221	FALSE
ENSG00000007372	PAX6	5080	protein_coding	31784792	31817961	11	-1	chromosome	PAX6	14782	782	0.140473	0.671623	0.886344	FALSE	22.0038	30.6761	41.0149	15.6357	35.3778	19.2478	29.1633	17.6004	FALSE
ENSG00000007376	RPUSD1	113000	protein_coding	784974	788397	16	-1	chromosome	RPUSD1	2769	947	-0.226718	0.0975188	0.402638	FALSE	1671.02	1338.3	1193.79	1475.77	1345.34	1658.71	1456.45	1897.91	FALSE
ENSG00000007384	RHBDF1	64285	protein_coding	58059	76355	16	-1	chromosome	RHBDF1	4914	901	-0.342961	0.10088	0.407291	FALSE	4230.38	3012.1	2192.99	4392.42	2450.9	4635.32	3858.13	4197.69	FALSE
ENSG00000007392	LUC7L	55692	protein_coding	188969	229463	16	-1	chromosome	LUC7L	6176	989	0.188945	0.251194	0.606796	FALSE	1589.7	1711.32	1529.77	1781.26	1822.94	1659.84	1293.48	1815.77	FALSE
ENSG00000007516	BAIAP3	8938	protein_coding	1333601	1349441	16	1	chromosome	BAIAP3	6146	1125	0.311095	0.372336	0.711114	FALSE	10.7559	16.0191	11.3445	18.0412	18.6716	7.92556	7.71969	16.6226	FALSE
ENSG00000007520	TSR3	115939	protein_coding	1349240	1351911	16	-1	chromosome	TSR3	1243	946	-0.13531	0.390721	0.723857	FALSE	2733.65	2339.15	2056.85	2830.06	2130.53	2542.97	2539.78	3118.2	FALSE
ENSG00000007541	PIGQ	9091	protein_coding	566995	584136	16	1	chromosome	PIGQ	6869	1109	-0.0234037	0.892356	0.971351	FALSE	1758.32	1586.98	1238.3	1851.02	1671.6	1903.27	1444.44	1927.24	FALSE
ENSG00000007545	CRAMP1L	57585	protein_coding	1612325	1677908	16	1	chromosome	CRAMP1L	8373	566	-0.0302839	0.85864	0.960563	FALSE	618.347	564.863	449.418	687.97	557.201	661.219	552.387	641.437	FALSE
ENSG00000007866	TEAD3	7005	protein_coding	35473597	35497076	6	-1	chromosome	TEAD3	3046	2729	-0.542791	0.000503728	0.016956	FALSE	3355.2	2305.92	2637.17	2228.69	2051.91	3342.32	3549.34	3173.94	FALSE
ENSG00000007923	DNAJC11	55735	protein_coding	6634168	6701924	1	-1	chromosome	DNAJC11	5083	755	-0.331906	0.0133188	0.141202	FALSE	3943.26	3047.92	3193.92	3042.94	2906.88	3787.29	3666.85	4375.65	FALSE
ENSG00000007933	FMO3	2328	protein_coding	171090877	171117819	1	1	chromosome	FMO3	3463	775.5	-0.0590908	0.822875	0.948886	FALSE	12.5686	9.85864	14.8352	0	14.7408	14.7189	3.43097	19.556	FALSE
ENSG00000007944	MYLIP	29116	protein_coding	16129125	16148248	6	1	chromosome	MYLIP	3033	2231	0.0995898	0.775313	0.931228	FALSE	288.795	282.805	413.639	303.092	131.684	535.542	137.239	193.604	FALSE
ENSG00000007952	NOX1	27035	protein_coding	100843324	100874345	X	-1	chromosome	NOX1	2529	1734	-0.438162	0.205666	0.563447	FALSE	19.2934	13.066	13.0899	8.41921	17.6889	12.4545	31.7365	13.6892	FALSE
ENSG00000007968	E2F2	1870	protein_coding	23506430	23531220	1	-1	chromosome	E2F2	5457	2870.5	0.123156	0.721984	0.909197	FALSE	111.78	92.7865	22.6891	199.656	56.0149	224.18	23.1591	88.002	FALSE
ENSG00000008018	PSMB1	5689	protein_coding	170535117	170553341	6	-1	chromosome	PSMB1	2256	1433.5	-0.0335918	0.805121	0.943336	FALSE	11309.6	10544.8	11136	11269.7	9228.7	11481.9	10075.9	12371.1	FALSE
ENSG00000008056	SYN1	6853	protein_coding	47571898	47619853	X	-1	chromosome	SYN1	3209	3187	-0.671554	0.0519915	0.297942	FALSE	48.2564	22.282	20.0711	30.0686	16.7062	43.0245	69.4772	32.2674	FALSE
ENSG00000008083	JARID2	3720	protein_coding	15246296	15522040	6	1	chromosome	JARID2	6015	5595	0.493544	0.00778532	0.104708	FALSE	1133.41	1613.89	1882.32	1559.96	1399.39	1178.64	1026.72	1194.87	FALSE
ENSG00000008086	CDKL5	6792	protein_coding	18425583	18653629	X	1	chromosome	CDKL5	15642	2381	-0.0178695	0.93849	0.983087	FALSE	418.45	443.506	432.838	416.15	481.532	354.386	597.847	303.118	FALSE
ENSG00000008118	CAMK1G	57172	protein_coding	209583717	209613938	1	1	chromosome	CAMK1G	2676	1624	-0.00619021	0.98448	0.99519	FALSE	19.4705	16.4593	2.61797	19.2439	27.5161	24.9089	5.14646	28.3562	FALSE
ENSG00000008128	CDK11A	728642	protein_coding	1702730	1724324	1	-1	chromosome	CDK11A	4701	931	0.37191	0.137552	0.467541	FALSE	128.146	179.311	174.531	170.79	192.613	96.239	141.528	146.67	FALSE
ENSG00000008130	NADK	65220	protein_coding	1751232	1780457	1	-1	chromosome	NADK	5570	859	-0.123701	0.285724	0.638096	FALSE	3966.13	3536.97	3300.39	3970.26	3340.26	3943.53	3950.76	4004.09	FALSE
ENSG00000008197	TFAP2D	83741	protein_coding	50713828	50772988	6	1	chromosome	TFAP2D	1856	1204	-1.23405	0.000291252	0.0115453	FALSE	28.2366	1.1294	0	2.40549	0.982717	43.0245	2.57323	39.112	TRUE
ENSG00000008226	DLEC1	9940	protein_coding	38039205	38124025	3	1	chromosome	DLEC1	8338	2841	-0.00470667	0.988672	0.995834	FALSE	8.97766	11.0955	18.3258	1.20274	13.758	9.05779	12.0084	5.8668	FALSE
ENSG00000008256	CYTH3	9265	protein_coding	6161776	6272644	7	-1	chromosome	CYTH3	5808	576	-0.605616	0.00410303	0.0714213	FALSE	4223.62	2608.91	2908.57	2469.23	2448.93	5243.33	3792.08	3635.46	FALSE
ENSG00000008277	ADAM22	53616	protein_coding	87934143	88202889	7	1	chromosome	ADAM22	12199	2576	0.121658	0.727687	0.912752	FALSE	21.9465	29.109	48.8688	16.8384	21.6198	13.5867	24.8745	27.3784	FALSE
ENSG00000008282	SYPL1	6856	protein_coding	106090503	106112576	7	-1	chromosome	SYPL1	2794	1105	0.01294	0.932074	0.982438	FALSE	5810.68	5969.77	6343.34	6018.53	5547.44	5056.51	6332.72	6042.8	FALSE
ENSG00000008283	CYB561	1534	protein_coding	63432304	63446378	17	-1	chromosome	CYB561	5320	877	0.591978	0.0364941	0.247345	FALSE	1105.59	1698.49	1549.84	2626.79	918.841	1359.8	982.116	974.866	FALSE
ENSG00000008294	SPAG9	9043	protein_coding	50962174	51120865	17	-1	chromosome	SPAG9	11963	825	0.294891	0.196075	0.550593	FALSE	9201.24	11724.5	12118.6	12421.9	10633	10597.6	10330.7	6675.44	FALSE
ENSG00000008300	CELSR3	1951	protein_coding	48636469	48662915	3	-1	chromosome	CELSR3	13873	4465	0.00630806	0.985406	0.995449	FALSE	91.3488	91.3362	42.7602	146.735	84.5137	67.9334	113.222	92.891	FALSE
ENSG00000008311	AASS	10157	protein_coding	122075647	122144280	7	-1	chromosome	AASS	4591	2922	0.327134	0.292318	0.643443	FALSE	483.69	674.449	824.661	471.476	727.211	704.243	350.817	396.009	FALSE
ENSG00000008323	PLEKHG6	55200	protein_coding	6310436	6328506	12	1	chromosome	PLEKHG6	4260	1424	-0.141646	0.678484	0.888494	FALSE	21.1117	17.7303	13.0899	20.4467	19.6543	20.38	21.4436	21.5116	FALSE
ENSG00000008324	SS18L2	51188	protein_coding	42581840	42595114	3	1	chromosome	SS18L2	1301	815	0.0201641	0.902076	0.973779	FALSE	710.925	727.233	719.069	732.471	730.159	615.93	738.517	778.329	FALSE
ENSG00000008382	MPND	84954	protein_coding	4343527	4360086	19	1	chromosome	MPND	2049	1511	0.0435656	0.798609	0.94123	FALSE	390.367	378.498	328.119	411.339	396.035	415.526	330.231	425.343	FALSE
ENSG00000008394	MGST1	4257	protein_coding	16347142	16609259	12	1	chromosome	MGST1	7440	655	0.642226	0.0340698	0.238607	FALSE	7779.82	13655.2	19207.2	13445.5	8312.81	10213.8	6596.9	6528.77	FALSE
ENSG00000008405	CRY1	1407	protein_coding	106991364	107093829	12	-1	chromosome	CRY1	5062	830	-0.137636	0.504617	0.802451	FALSE	1309.1	1250.24	1302	954.979	1493.73	1259.03	1244.59	1423.68	FALSE
ENSG00000008441	NFIX	4784	protein_coding	12995608	13098796	19	1	chromosome	NFIX	6302	1498	-0.0387177	0.85599	0.959826	FALSE	12405.6	10202.4	6513.51	16263.5	7830.29	11822.7	8384.44	17009.8	FALSE
ENSG00000008513	ST3GAL1	6482	protein_coding	133454848	133571940	8	-1	chromosome	ST3GAL1	8729	684	-0.20812	0.451813	0.767068	FALSE	12520.5	10402	11563.6	13101.5	6540.97	11960.8	14727.4	10873.1	FALSE
ENSG00000008516	MMP25	64386	protein_coding	3046681	3060726	16	1	chromosome	MMP25	4126	898	-0.221182	0.525049	0.813	FALSE	15.2333	11.1006	11.3445	7.21647	14.7408	11.3222	12.8661	21.5116	FALSE
ENSG00000008517	IL32	9235	protein_coding	3065297	3082192	16	1	chromosome	IL32	3209	810	-0.637616	0.000777917	0.0229017	FALSE	5866.86	4832.64	7028.38	2320.09	5149.44	3454.41	9896.64	4249.52	FALSE
ENSG00000008710	PKD1	5310	protein_coding	2088710	2135898	16	-1	chromosome	PKD1	18532	666	0.0728592	0.583128	0.844872	FALSE	4863.1	4904.7	4655.63	5776.78	4281.7	4802.89	4683.28	5103.14	FALSE
ENSG00000008735	MAPK8IP2	23542	protein_coding	50600685	50613981	22	1	chromosome	MAPK8IP2	5901	4488.5	-0.18952	0.573084	0.839464	FALSE	22.4212	19.3289	18.3258	18.0412	21.6198	20.38	28.3055	18.5782	FALSE
ENSG00000008838	MED24	9862	protein_coding	40019097	40061215	17	-1	chromosome	MED24	6962	641.5	-0.154346	0.352966	0.696064	FALSE	4243.88	3535.66	3386.78	3712.87	3507.32	4123.56	3440.41	5167.67	FALSE
ENSG00000008853	RHOBTB2	23221	protein_coding	22987417	23020199	8	1	chromosome	RHOBTB2	6580	700	-0.233692	0.157499	0.499431	FALSE	1404.37	1075.41	877.893	1421.64	926.702	1365.46	1185.4	1662.26	FALSE
ENSG00000008869	HEATR5B	54497	protein_coding	36968383	37084342	2	-1	chromosome	HEATR5B	8206	750	0.137265	0.212149	0.568144	FALSE	1695.65	2009.74	2076.92	1691.06	2261.23	1616.82	1900.76	1569.37	FALSE
ENSG00000008952	SEC62	7095	protein_coding	169966635	169998373	3	1	chromosome	SEC62	7928	634	0.133889	0.499363	0.798733	FALSE	6361.94	8264.48	10841.9	5672.14	8279.39	4422.46	8660.63	6002.71	FALSE
ENSG00000008988	RPS20	6224	protein_coding	56067295	56074581	8	-1	chromosome	RPS20	3002	660.5	-0.272293	0.00634391	0.0917379	FALSE	36327.3	29547.4	30364.1	30920.2	27357.9	36711.2	35869.1	36401.5	FALSE
ENSG00000009307	CSDE1	7812	protein_coding	114716913	114758676	1	-1	chromosome	CSDE1	5778	807	0.19903	0.0575976	0.313217	FALSE	28065	35155.9	40056.7	29154.5	36256.4	26712.5	32599.4	24883	FALSE
ENSG00000009335	UBE3C	9690	protein_coding	157138913	157269372	7	1	chromosome	UBE3C	9220	776	-0.0875934	0.333067	0.677947	FALSE	10276.5	9702.51	9726.64	9872.13	9508.77	10321.3	10641.2	9866.98	FALSE
ENSG00000009413	REV3L	5980	protein_coding	111299028	111483715	6	-1	chromosome	REV3L	12425	1743.5	0.474179	0.00424694	0.0726895	FALSE	1615.02	2582.19	3165.13	1853.43	2728.02	1552.28	1805.55	1487.23	FALSE
ENSG00000009724	MASP2	10747	protein_coding	11026523	11047233	1	-1	chromosome	MASP2	4251	1458	0.839976	0.0162712	0.158811	FALSE	11.4022	42.3926	59.3407	21.6494	46.1877	15.8511	8.57743	9.778	FALSE
ENSG00000009780	FAM76A	199870	protein_coding	27725979	27763122	1	1	chromosome	FAM76A	4034	1050	0.317354	0.0400233	0.260694	FALSE	465.556	576.054	556.755	644.671	526.737	456.286	476.905	463.477	FALSE
ENSG00000009830	POMT2	29954	protein_coding	77274956	77320884	14	-1	chromosome	POMT2	10008	575	-0.101334	0.39638	0.72835	FALSE	2065.61	1886.8	1857.01	1865.46	1937.92	2061.78	1907.62	2227.43	FALSE
ENSG00000009844	VTA1	51534	protein_coding	142147162	142224689	6	1	chromosome	VTA1	7262	3177	0.0834581	0.542494	0.82198	FALSE	3616.79	4165.04	4673.08	3392.94	4429.11	3117.01	4038.25	3695.11	FALSE
ENSG00000009954	BAZ1B	9031	protein_coding	73440398	73522278	7	-1	chromosome	BAZ1B	7053	5428	0.131765	0.330723	0.676368	FALSE	7872.08	8033.05	6961.19	9209.42	7928.56	9143.84	6664.66	7807.73	FALSE
ENSG00000010017	RANBP9	10048	protein_coding	13621498	13711564	6	-1	chromosome	RANBP9	3347	1885.5	0.067906	0.442194	0.762583	FALSE	2754.33	2916.91	2970.52	2862.53	2917.69	2787.53	2809.97	2665.48	FALSE
ENSG00000010030	ETV7	51513	protein_coding	36354091	36387800	6	-1	chromosome	ETV7	2374	1550	0.193678	0.560826	0.833195	FALSE	27.4019	34.9445	37.5243	34.8796	32.4297	29.4378	35.1675	17.6004	FALSE
ENSG00000010072	SPRTN	83932	protein_coding	231337104	231355023	1	1	chromosome	SPRTN	5906	1231	-0.0711835	0.68998	0.893543	FALSE	770.973	805.338	992.211	606.183	817.621	743.871	840.588	728.461	FALSE
ENSG00000010165	METTL13	51603	protein_coding	171781664	171814023	1	1	chromosome	METTL13	3827	841	-0.289258	0.0550922	0.305193	FALSE	3164.61	2444.56	2088.27	2861.33	2384.07	3006.05	2982.37	3505.41	FALSE
ENSG00000010219	DYRK4	8798	protein_coding	4562204	4615302	12	1	chromosome	DYRK4	7054	587	-0.0965581	0.493819	0.795639	FALSE	710.365	640.386	655.365	677.145	588.648	697.45	655.316	778.329	FALSE
ENSG00000010244	ZNF207	7756	protein_coding	32350117	32381886	17	1	chromosome	ZNF207	15834	979	0.105647	0.242481	0.600392	FALSE	8649.41	9164.96	8944.74	9300.82	9249.34	8599.24	8223.18	9125.8	FALSE
ENSG00000010256	UQCRC1	7384	protein_coding	48599002	48610976	3	-1	chromosome	UQCRC1	3236	854.5	-0.234805	0.19015	0.544455	FALSE	9815.82	7770.01	7453.36	7808.22	8048.46	9501.62	7952.14	11993.7	FALSE
ENSG00000010270	STARD3NL	83930	protein_coding	38178222	38230671	7	1	chromosome	STARD3NL	4348	1341	0.136454	0.330331	0.676149	FALSE	3883.75	4237.4	4324.89	4489.85	3897.46	3542.73	3914.74	4193.78	FALSE
ENSG00000010278	CD9	928	protein_coding	6199715	6238271	12	1	chromosome	CD9	3299	1072	-0.0392216	0.885384	0.969141	FALSE	11062.6	10594.2	7449.87	13965.1	10367.7	8704.53	13362.8	11120.5	FALSE
ENSG00000010292	NCAPD2	9918	protein_coding	6493356	6531955	12	1	chromosome	NCAPD2	6487	584	-0.0307692	0.909661	0.976311	FALSE	7685.89	5698.98	3292.54	7709.59	6094.81	10114.2	3581.08	9362.43	FALSE
ENSG00000010295	IFFO1	25900	protein_coding	6538375	6556083	12	-1	chromosome	IFFO1	5203	2749.5	0.0040153	0.983511	0.995063	FALSE	2378.82	2213.09	1699.94	3009.27	1930.06	2248.6	2166.66	2721.22	FALSE
ENSG00000010310	GIPR	2696	protein_coding	45668244	45683724	19	1	chromosome	GIPR	4736	1098	0.0982421	0.766169	0.928312	FALSE	42.6295	53.0683	49.7415	39.6906	69.7729	21.5122	64.3307	42.0454	FALSE
ENSG00000010318	PHF7	51533	protein_coding	52410561	52423641	3	1	chromosome	PHF7	3463	1315.5	0.0312114	0.897605	0.972578	FALSE	132.314	139.644	119.554	143.127	156.252	122.28	154.394	120.269	FALSE
ENSG00000010322	NISCH	11188	protein_coding	52455118	52493071	3	1	chromosome	NISCH	9161	711.5	-0.0484076	0.784373	0.935541	FALSE	4297.68	4494.94	4303.94	3762.19	5418.7	3463.47	5046.1	4383.48	FALSE
ENSG00000010327	STAB1	23166	protein_coding	52495338	52524495	3	1	chromosome	STAB1	10588	2160	0.16298	0.593727	0.849875	FALSE	21.878	33.9014	1.74531	36.0823	63.8766	23.7767	22.3013	19.556	FALSE
ENSG00000010361	FUZ	80199	protein_coding	49806869	49817376	19	-1	chromosome	FUZ	2950	679	-0.148354	0.611608	0.85833	FALSE	289.806	212.091	201.584	318.727	115.961	427.98	178.411	263.028	FALSE
ENSG00000010404	IDS	3423	protein_coding	149476990	149521096	X	-1	chromosome	IDS	9292	1086	-0.230238	0.22199	0.578282	FALSE	5330.99	4891.46	6260.44	4082.12	4331.82	4733.83	6484.54	4774.6	FALSE
ENSG00000010438	PRSS3	5646	protein_coding	33750466	33799231	9	1	chromosome	PRSS3	1664	704.5	-0.068281	0.817442	0.947154	FALSE	1164.66	1086.47	98.6103	2999.64	161.166	1442.45	1396.41	655.126	FALSE
ENSG00000010539	ZNF200	7752	protein_coding	3222325	3236221	16	-1	chromosome	ZNF200	7498	2727.5	0.00192612	0.991188	0.997144	FALSE	614.139	612.844	586.426	570.101	682.006	675.937	566.11	600.369	FALSE
ENSG00000010610	CD4	920	protein_coding	6786858	6820808	12	1	chromosome	CD4	4583	600.5	-0.168811	0.628924	0.867928	FALSE	55.3756	44.1211	56.7227	58.9345	16.7062	54.3467	74.6236	37.1564	FALSE
ENSG00000010626	LRRC23	10233	protein_coding	6873569	6914243	12	1	chromosome	LRRC23	3054	969	0.346406	0.13168	0.458808	FALSE	231.611	273.103	291.467	328.349	199.492	271.734	176.695	246.406	FALSE
ENSG00000010704	HFE	3077	protein_coding	26087281	26098343	6	1	chromosome	HFE	5675	1084	0.0973913	0.613937	0.859166	FALSE	1531.1	1653.45	1733.97	1837.79	1388.58	1400.56	1730.93	1461.81	FALSE
ENSG00000010803	SCMH1	22955	protein_coding	41027200	41242154	1	-1	chromosome	SCMH1	4447	2977	-0.0409629	0.768475	0.928961	FALSE	1706.4	1583.57	1544.6	1635.73	1570.38	1683.62	1483.9	1951.69	FALSE
ENSG00000010810	FYN	2534	protein_coding	111660332	111873452	6	-1	chromosome	FYN	7411	799	-0.395477	0.209736	0.566921	FALSE	3989.65	2793.14	2359.66	3242.6	2777.16	4684.01	5348.89	1936.04	FALSE
ENSG00000010818	HIVEP2	3097	protein_coding	142751467	142945201	6	-1	chromosome	HIVEP2	9774	9572.5	0.0818448	0.750166	0.922344	FALSE	3331.14	3923	5504.72	3204.11	3060.18	3199.66	4352.19	2441.57	FALSE
ENSG00000011007	TCEB3	6924	protein_coding	23743155	23762059	1	1	chromosome	TCEB3	5391	3797.5	-0.250656	0.120393	0.441334	FALSE	7027.16	5779.65	5710.67	6310.8	5317.48	6127.59	7262.51	7691.37	FALSE
ENSG00000011009	LYPLA2	11313	protein_coding	23790970	23795539	1	1	chromosome	LYPLA2	2196	855	-0.491197	0.00646104	0.0929116	FALSE	4413.43	3076.94	2732.29	2899.82	3598.71	4126.95	4259.55	4853.8	FALSE
ENSG00000011021	CLCN6	1185	protein_coding	11806096	11843144	1	1	chromosome	CLCN6	6938	1012.5	0.326239	0.0123132	0.134367	FALSE	997.466	1194.95	1162.38	1241.23	1181.23	1092.6	845.735	1054.07	FALSE
ENSG00000011028	MRC2	9902	protein_coding	62627401	62693597	17	1	chromosome	MRC2	6860	2025	-0.137907	0.218315	0.575088	FALSE	30718.7	26288.9	24235.4	28965.7	25665.6	30540.6	26899.7	34715.8	FALSE
ENSG00000011052	NME2	654364	protein_coding	51153590	51171744	17	1	chromosome	NME2	1241	1021	-0.387181	0.263481	0.617853	FALSE	23.7365	16.5933	22.6891	8.41921	18.6716	26.0411	26.59	18.5782	FALSE
ENSG00000011105	TSPAN9	10867	protein_coding	3077355	3286564	12	1	chromosome	TSPAN9	5714	692	-0.247058	0.219345	0.575623	FALSE	3994.4	3461.87	3888.56	2854.11	3642.93	3392.14	3911.31	4679.75	FALSE
ENSG00000011114	BTBD7	55727	protein_coding	93237550	93333092	14	-1	chromosome	BTBD7	11333	2659	0.113762	0.302341	0.653096	FALSE	3120.28	3449.62	3306.5	3423.01	3619.35	2972.09	3361.5	3027.27	FALSE
ENSG00000011132	APBA3	9546	protein_coding	3750819	3761699	19	-1	chromosome	APBA3	5556	777.5	-0.109484	0.547964	0.825486	FALSE	586.044	522.623	445.055	561.682	561.132	554.79	547.24	656.104	FALSE
ENSG00000011143	MKS1	54903	protein_coding	58205437	58219605	17	-1	chromosome	MKS1	4078	843	-0.215825	0.166334	0.512672	FALSE	521.6	421.439	361.28	499.139	403.897	523.087	479.478	562.235	FALSE
ENSG00000011198	ABHD5	51099	protein_coding	43690113	43734371	3	1	chromosome	ABHD5	3172	631	0.00451119	0.98255	0.994767	FALSE	1482.9	1381.11	978.249	1889.51	1275.57	1516.05	1353.52	1579.15	FALSE
ENSG00000011201	ANOS1	3730	protein_coding	8528874	8732187	X	-1	chromosome	ANOS1	7132	1494	0.104129	0.634772	0.870902	FALSE	132.504	262.293	604.751	157.56	24.5679	382.692	12.8661	1.9556	FALSE
ENSG00000011243	AKAP8L	26993	protein_coding	15380048	15419141	19	-1	chromosome	AKAP8L	5081	739.5	-0.10426	0.512545	0.805912	FALSE	1517.89	1447.85	1676.37	1343.47	1323.72	1420.94	1586.82	1545.9	FALSE
ENSG00000011258	MBTD1	54799	protein_coding	51177425	51260163	17	-1	chromosome	MBTD1	7201	2163	0.498721	0.0454303	0.276777	FALSE	295.851	491.843	541.047	337.971	596.509	341.931	293.348	252.272	FALSE
ENSG00000011260	UTP18	51096	protein_coding	51260528	51297936	17	1	chromosome	UTP18	2721	592	0.1546	0.186432	0.539796	FALSE	2693.08	2818.44	2777.67	3005.66	2672.01	2870.19	2247.29	2961.76	FALSE
ENSG00000011275	RNF216	54476	protein_coding	5620047	5781739	7	-1	chromosome	RNF216	7619	580	-0.189026	0.1429	0.476054	FALSE	4007.81	3541.09	3787.33	3309.95	3525.99	4306.98	3928.46	3788	FALSE
ENSG00000011295	TTC19	54902	protein_coding	15999380	16045015	17	1	chromosome	TTC19	5966	1134	-0.230129	0.328459	0.674513	FALSE	2770.78	2413.25	2827.41	2422.33	1990	2081.03	3543.34	2687.97	FALSE
ENSG00000011304	PTBP1	5725	protein_coding	797075	812327	19	1	chromosome	PTBP1	6883	898.5	-0.2181	0.207708	0.564932	FALSE	24584.8	18595	15131	21675.9	18978.2	25306.3	18197.9	30250.2	FALSE
ENSG00000011332	DPF1	8193	protein_coding	38211006	38229714	19	-1	chromosome	DPF1	4800	1567	-0.222344	0.463074	0.776342	FALSE	213.455	150.538	117.809	245.36	88.4446	168.701	144.101	327.563	FALSE
ENSG00000011347	SYT7	9066	protein_coding	61515313	61581148	11	-1	chromosome	SYT7	5953	1924	-0.29457	0.369796	0.709176	FALSE	117.522	60.1173	8.72657	143.127	28.4988	281.924	47.1759	23.4672	FALSE
ENSG00000011376	LARS2	23395	protein_coding	45388506	45549421	3	1	chromosome	LARS2	5393	692	0.0297582	0.804676	0.943217	FALSE	2358.28	2244.23	2203.46	2620.78	1908.44	2515.8	2050.01	2509.03	FALSE
ENSG00000011405	PIK3C2A	5286	protein_coding	17077730	17207983	11	-1	chromosome	PIK3C2A	9204	1593	0.478985	0.0329467	0.233712	FALSE	5985.38	9951.7	12348.1	7273	10234	3863.15	7866.36	6226.63	FALSE
ENSG00000011422	PLAUR	5329	protein_coding	43646095	43670547	19	-1	chromosome	PLAUR	4457	727.5	-0.450546	0.117193	0.43618	FALSE	8963.19	5658.87	3210.51	8929.18	4836.93	7112.63	8208.6	11568.3	FALSE
ENSG00000011426	ANLN	54443	protein_coding	36389806	36453791	7	1	chromosome	ANLN	6012	707	0.315565	0.313714	0.661655	FALSE	7208.24	7936.22	3575.28	10368.9	9864.52	8981.93	3759.49	8883.31	FALSE
ENSG00000011451	WIZ	58525	protein_coding	15419980	15449951	19	-1	chromosome	WIZ	7965	3855.5	-0.235475	0.139837	0.470882	FALSE	5266.78	4276.65	3739.34	4735.21	4355.4	4815.35	4992.06	5992.93	FALSE
ENSG00000011454	RABGAP1	2844;23637	protein_coding	122940833	123104866	9	1	chromosome	RABGAP1	9162	575	0.156493	0.163399	0.508365	FALSE	2657.19	3033.83	3226.21	2909.44	2965.84	2720.73	2779.95	2470.9	FALSE
ENSG00000011465	DCN	1634	protein_coding	91140484	91183123	12	-1	chromosome	DCN	12847	751.5	-0.0246619	0.934915	0.982438	FALSE	11762	9977.33	16466.2	11800.1	1665.71	26769.2	4979.2	3537.68	FALSE
ENSG00000011478	QPCTL	54814	protein_coding	45692483	45703989	19	1	chromosome	QPCTL	2396	1187.5	-0.0881113	0.667656	0.884338	FALSE	1508.27	1401.1	1381.42	1474.56	1347.31	1196.76	1539.65	1788.4	FALSE
ENSG00000011485	PPP5C	5536	protein_coding	46346994	46392981	19	1	chromosome	PPP5C	7059	1235	-0.424697	0.0415484	0.265851	FALSE	5947.65	4007.37	3292.54	4292.6	4436.97	5547.9	4867.69	7427.37	FALSE
ENSG00000011523	CEP68	23177	protein_coding	65056366	65087004	2	1	chromosome	CEP68	8623	3768	0.170584	0.391607	0.724617	FALSE	601.719	626.142	527.958	715.633	634.835	757.458	478.621	569.079	FALSE
ENSG00000011566	MAP4K3	8491	protein_coding	39249266	39437312	2	-1	chromosome	MAP4K3	6067	558	0.0751744	0.706182	0.900525	FALSE	2734.26	3494.71	4779.54	2169.75	3534.83	2552.03	3541.62	2109.11	FALSE
ENSG00000011638	TMEM159	57146	protein_coding	21158377	21180616	16	1	chromosome	TMEM159	2558	1378	-0.205439	0.181579	0.53352	FALSE	1593.59	1406.12	1360.47	1456.52	1401.35	1462.83	1849.29	1468.66	FALSE
ENSG00000012048	BRCA1	672	protein_coding	43044295	43125483	17	-1	chromosome	BRCA1	8802	1495	0.449322	0.11196	0.427412	FALSE	1071.37	1364.92	748.74	1745.18	1600.85	1337.16	708.496	1168.47	FALSE
ENSG00000012061	ERCC1	2067	protein_coding	45407333	45478828	19	-1	chromosome	ERCC1	5576	836	-0.435315	0.0240454	0.197207	FALSE	5133.56	3208.45	2639.79	3977.48	3008.1	4894.6	3621.39	6884.69	FALSE
ENSG00000012124	CD22	933	protein_coding	35319261	35347355	19	1	chromosome	CD22	6159	598	-0.419008	0.220371	0.576782	FALSE	69.1738	42.5669	34.0336	66.151	27.5161	82.6523	78.9124	45.9566	FALSE
ENSG00000012171	SEMA3B	7869	protein_coding	50267558	50277546	3	1	chromosome	SEMA3B	5768	2256.5	0.542594	0.116364	0.435305	FALSE	28.2081	47.6421	28.7977	97.4223	16.7062	43.0245	17.1549	24.445	FALSE
ENSG00000012174	MBTPS2	51360	protein_coding	21839636	21885424	X	1	chromosome	MBTPS2	8927	4428	0.0371106	0.811524	0.945601	FALSE	2780.09	2941.23	3392.02	2767.52	2664.15	2806.78	2954.07	2579.44	FALSE
ENSG00000012211	PRICKLE3	4007	protein_coding	49175264	49186528	X	-1	chromosome	PRICKLE3	3194	898	-0.165846	0.224313	0.581401	FALSE	480.246	430.506	452.036	414.947	424.534	471.005	483.767	485.966	FALSE
ENSG00000012223	LTF	4057	protein_coding	46435645	46485234	3	-1	chromosome	LTF	4247	584	0.199931	0.499175	0.798645	FALSE	25.1314	51.1378	125.663	12.0274	15.7235	20.38	5.14646	49.8678	FALSE
ENSG00000012232	EXTL3	2137	protein_coding	28600469	28755599	8	1	chromosome	EXTL3	13220	555	-0.513722	0.0510663	0.295479	FALSE	9016.4	5867.63	4810.96	5682.97	7108.98	6616.71	8708.67	11723.8	FALSE
ENSG00000012660	ELOVL5	60481	protein_coding	53267398	53349179	6	-1	chromosome	ELOVL5	3813	794	0.0923401	0.590207	0.848782	FALSE	9904.17	10895.7	11872.5	9452.37	11362.2	8967.21	9498.65	11246.7	FALSE
ENSG00000012817	KDM5D	8284	protein_coding	19703865	19744939	Y	-1	chromosome	KDM5D	9463	4917.5	0.494068	0.00183455	0.0414211	FALSE	1593.4	2329.55	2581.32	2035.04	2372.28	1642.86	1483.9	1653.46	FALSE
ENSG00000012822	CALCOCO1	57658	protein_coding	53708517	53727745	12	-1	chromosome	CALCOCO1	8898	599	-0.0566172	0.721802	0.909096	FALSE	2728.48	2683.64	2901.58	2723.01	2426.33	2630.16	3105.89	2449.39	FALSE
ENSG00000012963	UBR7	55148	protein_coding	93207056	93229215	14	1	chromosome	UBR7	3694	575	0.0494257	0.828314	0.950445	FALSE	2023.91	1842.03	1057.66	2890.2	1578.24	2339.17	1513.92	2218.63	FALSE
ENSG00000012983	MAP4K5	11183	protein_coding	50418501	50561126	14	-1	chromosome	MAP4K5	7620	593.5	0.231405	0.243207	0.600392	FALSE	4305.42	6141.13	8375.76	3901.7	6145.91	3367.23	5498.99	4050.05	FALSE
ENSG00000013016	EHD3	30845	protein_coding	31234337	31269447	2	1	chromosome	EHD3	4636	3458.5	-0.0517321	0.840273	0.95508	FALSE	4288.28	3908.03	3042.96	6010.11	2671.03	4022.79	4325.6	4516.46	FALSE
ENSG00000013275	PSMC4	5704	protein_coding	39971005	39981441	19	1	chromosome	PSMC4	2387	1432.5	-0.41796	0.00891207	0.113367	FALSE	7883.34	5630.77	5393.89	6121.97	5376.45	6967.7	7523.26	9159.05	FALSE
ENSG00000013288	MAN2B2	23324	protein_coding	6575175	6623362	4	1	chromosome	MAN2B2	8898	2968	-0.263252	0.174073	0.52334	FALSE	5271.41	4467.13	4270.78	4438.13	4692.48	5637.34	6120	4056.89	FALSE
ENSG00000013293	SLC7A14	57709	protein_coding	170459584	170586074	3	-1	chromosome	SLC7A14	10459	5288	0.771599	0.0237705	0.195931	FALSE	166.642	1190.88	991.338	25.2576	2556.05	127.941	311.361	60.6236	FALSE
ENSG00000013297	CLDN11	5010	protein_coding	170418865	170860380	3	1	chromosome	CLDN11	6032	1065	0.377938	0.246618	0.602838	FALSE	22964.7	31111.1	26289.7	23071	43972.7	25669.8	11117.2	32107	FALSE
ENSG00000013306	SLC25A39	51629	protein_coding	44319625	44324870	17	-1	chromosome	SLC25A39	3526	867	-0.309973	0.0347877	0.241113	FALSE	6545.57	5068.62	4579.7	5527.81	5098.34	6008.71	6256.38	7371.63	FALSE
ENSG00000013364	MVP	9961	protein_coding	29820394	29848039	16	1	chromosome	MVP	6141	561	-0.173752	0.367089	0.706731	FALSE	26679	21794.8	17244.6	28064.8	20075	23931.8	24143.8	31961.3	FALSE
ENSG00000013374	NUB1	51667	protein_coding	151341699	151378449	7	1	chromosome	NUB1	5411	864	-0.115288	0.418036	0.746533	FALSE	3161.71	2947.19	3297.77	2773.53	2770.28	3331	3137.62	3016.51	FALSE
ENSG00000013375	PGM3	5238	protein_coding	83161150	83193936	6	-1	chromosome	PGM3	7335	640	0.377095	0.0206533	0.180526	FALSE	5711.01	8991.25	11667.4	5782.8	9523.51	5098.4	7154.44	4880.2	FALSE
ENSG00000013392	RWDD2A	112611	protein_coding	83193379	83198932	6	1	chromosome	RWDD2A	3744	3744	-0.028638	0.909974	0.976317	FALSE	632.456	737.963	982.612	429.38	801.897	690.656	718.789	487.922	FALSE
ENSG00000013441	CLK1	1195	protein_coding	200853009	200864744	2	-1	chromosome	CLK1	5170	1192	0.398516	0.036127	0.246241	FALSE	1224.52	1925.84	1883.19	1309.79	2584.55	1093.73	1513.06	1066.78	FALSE
ENSG00000013503	POLR3B	55703	protein_coding	106357658	106510198	12	1	chromosome	POLR3B	4858	2350	0.078377	0.567072	0.83611	FALSE	1516.39	1587.98	1678.12	1504.63	1581.19	1611.15	1385.26	1552.75	FALSE
ENSG00000013523	ANGEL1	23357	protein_coding	76786178	76826246	14	-1	chromosome	ANGEL1	6414	710.5	0.245752	0.290904	0.642441	FALSE	760.646	1013.18	1311.6	721.647	1006.3	831.052	755.672	695.216	FALSE
ENSG00000013561	RNF14	9604	protein_coding	141958328	141990291	5	1	chromosome	RNF14	4987	718.5	0.0243799	0.85882	0.960639	FALSE	3860.6	4266.24	4730.67	3711.67	4356.39	3144.18	4860.83	3576.79	FALSE
ENSG00000013563	DNASE1L1	1774	protein_coding	154401238	154412112	X	-1	chromosome	DNASE1L1	4130	1526	-0.671876	0.0324407	0.23132	FALSE	3574.79	1929.07	1796.8	1942.43	2047.98	1725.51	4078.57	4920.29	FALSE
ENSG00000013573	DDX11	1663	protein_coding	31073845	31104791	12	1	chromosome	DDX11	8374	881	0.0238462	0.90754	0.976017	FALSE	804.789	673.224	474.725	881.612	663.334	960.126	487.198	967.044	FALSE
ENSG00000013583	HEBP1	50865	protein_coding	12974864	13000273	12	-1	chromosome	HEBP1	3442	912.5	0.107787	0.611003	0.858157	FALSE	3701.49	4049.45	3220.98	4498.26	4429.11	3319.68	4271.56	3513.23	FALSE
ENSG00000013588	GPRC5A	9052	protein_coding	12890782	12917937	12	1	chromosome	GPRC5A	8440	897	-0.159929	0.589828	0.848593	FALSE	2658.12	2458.76	3462.7	2043.46	1870.11	3266.46	3012.39	1695.5	FALSE
ENSG00000013619	MAMLD1	10046	protein_coding	150361422	150514178	X	1	chromosome	MAMLD1	5958	3224	-0.484868	0.0450625	0.275952	FALSE	799.748	521.904	363.898	681.956	519.857	828.788	816.571	753.884	FALSE
ENSG00000013810	TACC3	10460	protein_coding	1721490	1745176	4	1	chromosome	TACC3	6528	947	-0.0752262	0.810111	0.945093	FALSE	4810.8	3208.65	1344.76	4823.01	3458.18	6402.72	1732.64	6297.03	FALSE
ENSG00000014123	UFL1	23376	protein_coding	96521595	96555276	6	1	chromosome	UFL1	4539	2341	0.150045	0.384439	0.718774	FALSE	1960.15	2449.81	2914.67	1819.75	2615.01	1617.95	2233.56	2028.93	FALSE
ENSG00000014138	POLA2	23649	protein_coding	65261762	65305589	11	1	chromosome	POLA2	5726	1186	-0.141542	0.531238	0.816686	FALSE	2516.37	1852.71	1070.75	2773.53	1713.86	2724.13	1554.23	3270.74	FALSE
ENSG00000014164	ZC3H3	23144	protein_coding	143437655	143541453	8	-1	chromosome	ZC3H3	3731	1913	-0.223727	0.16964	0.51756	FALSE	1185.42	921.625	719.942	1122.16	922.772	1253.37	990.693	1312.21	FALSE
ENSG00000014216	CAPN1	823	protein_coding	65180566	65212006	11	1	chromosome	CAPN1	7553	588.5	-0.348151	0.0960733	0.398948	FALSE	21044.6	15161	11102.8	19632.4	14747.6	19219.5	19761.5	24152.6	FALSE
ENSG00000014641	MDH1	4190	protein_coding	63588609	63607197	2	1	chromosome	MDH1	4990	796.5	0.00445298	0.971736	0.991203	FALSE	9167.3	9705.01	10680.5	8142.58	10292	9120.06	9401.72	8980.11	FALSE
ENSG00000014824	SLC30A9	10463	protein_coding	41990472	42090457	4	1	chromosome	SLC30A9	7225	1078	0.127922	0.493554	0.795581	FALSE	3865.5	4999.12	6482.97	3368.89	5145.51	2899.62	4957.76	3739.11	FALSE
ENSG00000014914	MTMR11	10903	protein_coding	149928651	149936898	1	-1	chromosome	MTMR11	4591	2126	0.365115	0.0473982	0.282936	FALSE	812.756	1034.09	833.388	1196.73	1072.14	783.499	807.994	846.775	FALSE
ENSG00000014919	COX15	1355	protein_coding	99711844	99732100	10	-1	chromosome	COX15	4177	2356	-0.14957	0.353174	0.696097	FALSE	2863.95	2681.56	3001.94	2226.28	2816.47	2744.51	2800.53	3046.82	FALSE
ENSG00000015133	CCDC88C	440193	protein_coding	91271323	91417844	14	-1	chromosome	CCDC88C	12426	933	0.120853	0.689146	0.893115	FALSE	167.385	186.403	175.404	158.762	225.042	234.37	140.67	127.114	FALSE
ENSG00000015153	YAF2	10138	protein_coding	42157104	42238349	12	-1	chromosome	YAF2	10839	581	-0.00433461	0.983384	0.995055	FALSE	718.382	805.695	997.447	594.156	825.483	545.732	852.597	756.817	FALSE
ENSG00000015171	ZMYND11	10771	protein_coding	134465	254637	10	1	chromosome	ZMYND11	5300	2709	0.152061	0.238059	0.596644	FALSE	4013.78	4564.52	4876.41	4470.6	4346.56	4141.67	4268.13	3631.55	FALSE
ENSG00000015475	BID	637	protein_coding	17734138	17774770	22	-1	chromosome	BID	4446	1879	0.0255753	0.920892	0.979697	FALSE	1413.34	1622.35	1774.98	1039.17	2052.9	1675.69	1379.25	1185.09	FALSE
ENSG00000015479	MATR3	9782	protein_coding	139293648	139331359	5	1	chromosome	MATR3	11772	573	1.07789	2.63415e-05	0.00191995	FALSE	54.9009	160.167	178.895	96.2196	205.388	52.0823	68.6194	44.001	TRUE
ENSG00000015532	XYLT2	64132	protein_coding	50346092	50363138	17	1	chromosome	XYLT2	5472	2107	-0.257247	0.223756	0.58054	FALSE	5315.55	4462.46	3867.62	4599.3	4920.47	4139.41	6117.42	5689.82	FALSE
ENSG00000015568	RGPD5	84220;729540	protein_coding	109792758	109857695	2	1	chromosome	RGPD5	14175	646	0.46778	0.180176	0.531497	FALSE	7.92548	15.6548	13.9625	19.2439	13.758	5.66112	10.2929	7.8224	FALSE
ENSG00000015676	NUDCD3	23386	protein_coding	44379121	44490880	7	-1	chromosome	NUDCD3	10113	659	-0.205545	0.304392	0.654789	FALSE	7276.42	5933.52	4763.84	7499.11	5537.61	6401.59	7132.99	8294.67	FALSE
ENSG00000016864	GLT8D1	55830	protein_coding	52694485	52706083	3	-1	chromosome	GLT8D1	3916	796	-0.0137193	0.918858	0.979667	FALSE	3461.22	3478.19	3620.65	3501.19	3312.74	3577.83	3714.03	3091.8	FALSE
ENSG00000017260	ATP2C1	27032	protein_coding	130850595	131016712	3	1	chromosome	ATP2C1	8533	3393.5	0.469515	0.0902538	0.389937	FALSE	9880.38	17677.7	28524.5	10726.1	13782.6	9187.99	12291.5	8161.69	FALSE
ENSG00000017483	SLC38A5	92745	protein_coding	48458537	48470256	X	-1	chromosome	SLC38A5	4014	834	-0.0625886	0.829951	0.950984	FALSE	2108.36	1689.24	2802.97	2173.36	91.3927	987.299	1781.53	3556.26	FALSE
ENSG00000017797	RALBP1	10928	protein_coding	9475009	9538116	18	1	chromosome	RALBP1	4979	836	-0.0347594	0.829518	0.950756	FALSE	5620.21	5444.98	4824.05	5894.65	5616.23	5004.43	5907.28	5948.93	FALSE
ENSG00000018189	RUFY3	22902	protein_coding	70704204	70807315	4	1	chromosome	RUFY3	8070	582	0.470088	0.0254832	0.203911	FALSE	1027.23	1569.88	1998.38	1396.39	1314.88	942.01	1213.71	925.976	FALSE
ENSG00000018236	CNTN1	1272	protein_coding	40692442	41072418	12	1	chromosome	CNTN1	7492	731	0.582182	0.0914103	0.392037	FALSE	36.1966	85.863	27.925	105.842	123.822	69.0656	18.0126	21.5116	FALSE
ENSG00000018280	SLC11A1	6556	protein_coding	218382029	218396894	2	1	chromosome	SLC11A1	8676	1016	-0.180069	0.60307	0.854793	FALSE	12.8603	9.57779	5.23594	15.6357	7.86174	10.19	13.7239	14.667	FALSE
ENSG00000018408	WWTR1	25937	protein_coding	149517235	149736714	3	-1	chromosome	WWTR1	8413	650.5	-0.758913	3.53924e-06	0.000441209	FALSE	16269.7	10089.1	10559.2	7820.25	11887.9	14901.2	17025.3	16882.7	FALSE
ENSG00000018510	AGPS	8540	protein_coding	177392644	177543836	2	1	chromosome	AGPS	8197	815	0.223864	0.317791	0.665924	FALSE	4283.43	6111.32	7779.74	3635.9	6918.33	3464.6	4849.68	4536.01	FALSE
ENSG00000018610	CXorf56	63932	protein_coding	119538149	119565408	X	-1	chromosome	CXorf56	2580	1089	-0.0874018	0.541201	0.82158	FALSE	1332.93	1196.08	1267.97	1241.23	1079.02	1407.35	1164.82	1426.61	FALSE
ENSG00000018699	TTC27	55622	protein_coding	32628032	32821051	2	1	chromosome	TTC27	3185	584.5	0.0445106	0.866111	0.96371	FALSE	1692.61	1882.88	2212.19	1283.33	2153.13	2108.2	1473.6	1496.03	FALSE
ENSG00000018869	ZNF582	147948	protein_coding	56375846	56393545	19	-1	chromosome	ZNF582	3350	733	0.320656	0.132391	0.459857	FALSE	107.817	149.818	150.97	127.491	170.993	97.3712	131.235	94.8466	FALSE
ENSG00000019144	PHLDB1	23187	protein_coding	118606440	118658038	11	1	chromosome	PHLDB1	21722	1714	-0.463744	0.00270765	0.0535804	FALSE	11485.3	7949.07	7009.18	8010.28	8827.75	12391.1	10340.1	11724.8	FALSE
ENSG00000019186	CYP24A1	1591	protein_coding	54153449	54173973	20	-1	chromosome	CYP24A1	3972	1066	0.837955	0.00624219	0.0909029	FALSE	3.41376	93.7402	91.629	26.4604	163.131	3.39667	0	6.8446	FALSE
ENSG00000019485	PRDM11	56981	protein_coding	45095806	45235124	11	1	chromosome	PRDM11	13954	1697	-0.24822	0.398191	0.729546	FALSE	254.72	197.532	228.636	179.209	184.751	360.047	207.574	196.538	FALSE
ENSG00000019505	SYT13	57586	protein_coding	45240301	45286319	11	-1	chromosome	SYT13	5424	1710	-0.111507	0.640003	0.872541	FALSE	672.003	400.172	1025.37	1.20274	173.941	116.619	778.831	1120.56	FALSE
ENSG00000019549	SNAI2	6591	protein_coding	48917690	48921740	8	-1	chromosome	SNAI2	2282	2151.5	-0.0255299	0.852506	0.958864	FALSE	3610.83	3515.62	3126.73	3726.1	3694.03	3456.68	3686.58	3689.24	FALSE
ENSG00000019582	CD74	972	protein_coding	150401637	150412929	5	-1	chromosome	CD74	3184	791.5	1.09158	0.00176778	0.0404487	FALSE	12.42	42.8678	27.925	82.9894	17.6889	24.9089	2.57323	9.778	TRUE
ENSG00000019991	HGF	3082	protein_coding	81699006	81770438	7	-1	chromosome	HGF	8897	1147.5	-0.138352	0.612288	0.858415	FALSE	3226.65	1651.35	1939.92	2896.21	117.926	8721.52	368.83	589.613	FALSE
ENSG00000019995	ZRANB1	54764	protein_coding	124942123	124988189	10	1	chromosome	ZRANB1	5993	3141	0.149983	0.406861	0.736547	FALSE	1128.87	1402.71	1649.32	1057.21	1501.59	1188.83	1280.61	917.176	FALSE
ENSG00000020129	NCDN	23154	protein_coding	35557473	35567274	1	1	chromosome	NCDN	4917	2237	-0.301088	0.00342643	0.0632002	FALSE	4475.81	3583.44	3587.49	3753.77	3409.05	4311.51	4506.58	4609.35	FALSE
ENSG00000020181	ADGRA2	25960	protein_coding	37784191	37844896	8	1	chromosome	ADGRA2	7061	5651	-0.094999	0.713864	0.905072	FALSE	5981.83	4665.86	2949.58	6598.26	4449.74	5204.83	3891.58	8849.09	FALSE
ENSG00000020256	ZFP64	55734	protein_coding	52051663	52204308	20	-1	chromosome	ZFP64	6997	1375	0.0327173	0.875803	0.967134	FALSE	1152.21	1175.84	952.069	1336.25	1239.21	1171.85	1273.75	1011.04	FALSE
ENSG00000020426	MNAT1	4331	protein_coding	60734742	60969953	14	1	chromosome	MNAT1	3865	616	0.0720549	0.649678	0.87741	FALSE	1361.46	1466.2	1482.64	1360.3	1555.64	1196.76	1374.96	1512.66	FALSE
ENSG00000020577	SAMD4A	23034	protein_coding	54567097	54793315	14	1	chromosome	SAMD4A	12170	1337	0.382619	0.00907338	0.114303	FALSE	1997.27	3069.2	3709.67	2195.01	3302.91	1470.76	2740.49	1780.57	FALSE
ENSG00000020922	MRE11A	4361	protein_coding	94415578	94493908	11	-1	chromosome	MRE11A	7689	915.5	0.46512	0.00396009	0.0699049	FALSE	926.812	1372.6	1435.52	1130.58	1551.71	900.118	922.074	958.244	FALSE
ENSG00000021300	PLEKHB1	58473	protein_coding	73646178	73662819	11	1	chromosome	PLEKHB1	4933	602	0.237765	0.496143	0.796973	FALSE	14.7988	20.8909	22.6891	14.4329	25.5507	21.5122	11.1507	11.7336	FALSE
ENSG00000021355	SERPINB1	1992	protein_coding	2832332	2842006	6	-1	chromosome	SERPINB1	3094	782	-0.414825	0.142978	0.476209	FALSE	1966.35	1379.07	1043.7	1697.07	1396.44	1322.44	2427.41	2149.2	FALSE
ENSG00000021574	SPAST	6683	protein_coding	32063611	32157637	2	1	chromosome	SPAST	5213	5116.5	0.0061425	0.975695	0.992908	FALSE	960.149	1102.55	1213.87	755.324	1338.46	778.97	1088.48	1013	FALSE
ENSG00000021645	NRXN3	9369	protein_coding	78242391	79868290	14	1	chromosome	NRXN3	15206	2737	-0.202195	0.451006	0.76649	FALSE	154.4	57.7257	142.243	24.0549	6.87902	431.377	17.1549	14.667	FALSE
ENSG00000021762	OSBPL5	114879	protein_coding	3087116	3166739	11	-1	chromosome	OSBPL5	7466	795	-0.237874	0.218712	0.575593	FALSE	1934.99	1527.43	1146.67	1944.84	1490.78	1917.99	1835.57	2051.42	FALSE
ENSG00000021776	AQR	9716	protein_coding	34851782	34969839	15	-1	chromosome	AQR	13528	2194.5	0.171962	0.325689	0.673125	FALSE	3054.15	3495.84	3563.93	3036.93	3886.65	3328.74	2723.33	3110.38	FALSE
ENSG00000021826	CPS1	1373	protein_coding	210477682	210679107	2	1	chromosome	CPS1	10444	642	-0.196874	0.57119	0.838123	FALSE	984.476	800.49	1495.73	637.455	268.282	1075.61	995.84	881.975	FALSE
ENSG00000022267	FHL1	2273	protein_coding	136146702	136211359	X	1	chromosome	FHL1	5997	796	-1.28235	0.000146295	0.0071087	FALSE	7152.97	2305.34	2305.56	550.857	4059.61	8226.74	9370.84	3861.33	TRUE
ENSG00000022277	RTFDC1	51507	protein_coding	56468585	56519449	20	1	chromosome	RTFDC1	4063	852	-0.28397	0.0731973	0.35349	FALSE	6798.68	5369.66	5115.52	5757.54	5235.92	6025.69	6471.67	7898.67	FALSE
ENSG00000022567	SLC45A4	57210	protein_coding	141207166	141308305	8	-1	chromosome	SLC45A4	8608	2152.5	-0.21067	0.242776	0.600392	FALSE	527.329	414.286	363.025	458.246	421.586	531.013	420.294	630.681	FALSE
ENSG00000022840	RNF10	9921	protein_coding	120533480	120577594	12	1	chromosome	RNF10	5911	583	-0.309581	0.00891012	0.113367	FALSE	9605.4	7613.87	8166.32	7538.8	7136.49	10006.6	9104.94	9704.66	FALSE
ENSG00000022976	ZNF839	55778	protein_coding	102317377	102342702	14	1	chromosome	ZNF839	5590	2037	-0.212604	0.257321	0.611937	FALSE	412.033	358.044	397.932	306.7	369.502	431.377	384.269	420.454	FALSE
ENSG00000023041	ZDHHC6	64429	protein_coding	112424428	112446917	10	-1	chromosome	ZDHHC6	3748	1721	0.271534	0.0648905	0.332001	FALSE	1865.77	2223.01	1970.46	2536.59	2161.98	1850.05	1918.77	1828.49	FALSE
ENSG00000023171	GRAMD1B	57476	protein_coding	123454398	123627774	11	1	chromosome	GRAMD1B	12517	2451	-0.407917	0.242824	0.600392	FALSE	1414.34	841.516	224.273	841.921	1458.35	988.431	1638.29	1616.3	FALSE
ENSG00000023191	RNH1	6050	protein_coding	494512	507300	11	-1	chromosome	RNH1	7374	1130.5	0.15009	0.536948	0.81963	FALSE	16472.9	17209.4	13839.5	22622.4	15166.3	12751.1	14598.8	22068.9	FALSE
ENSG00000023228	NDUFS1	4719	protein_coding	206114817	206159603	2	-1	chromosome	NDUFS1	12268	2271	-0.101786	0.210681	0.567473	FALSE	7699.28	7526.69	7768.39	6731.76	8079.9	7350.39	8362.14	7385.32	FALSE
ENSG00000023287	RB1CC1	9821	protein_coding	52622456	52745843	8	-1	chromosome	RB1CC1	7615	635.5	0.839954	1.82735e-06	0.000258056	FALSE	1855	3973.01	4968.91	2725.42	4224.7	1691.54	2092.89	1780.57	FALSE
ENSG00000023318	ERP44	23071	protein_coding	99979179	100099040	9	-1	chromosome	ERP44	4854	4854	-0.0788854	0.491791	0.794698	FALSE	4806.27	4726.87	4881.64	4504.28	4794.68	4259.42	5427.8	4731.57	FALSE
ENSG00000023330	ALAS1	211	protein_coding	52198086	52214327	3	1	chromosome	ALAS1	2536	2168.5	0.0137185	0.945595	0.985106	FALSE	6481.67	6483.33	6515.26	7328.32	5606.4	5307.86	6957.15	7179.98	FALSE
ENSG00000023445	BIRC3	330	protein_coding	102317450	102339403	11	1	chromosome	BIRC3	7518	664	1.11224	0.00017324	0.00800893	FALSE	58.4063	177.826	212.056	134.707	186.716	49.8178	96.0672	29.334	TRUE
ENSG00000023516	AKAP11	11215	protein_coding	42272153	42323267	13	1	chromosome	AKAP11	9920	9920	0.151545	0.44559	0.764083	FALSE	4295.18	5232.68	6098.13	4355.14	5244.76	3174.75	5076.98	4633.79	FALSE
ENSG00000023572	GLRX2	51022	protein_coding	193096468	193106114	1	-1	chromosome	GLRX2	1299	774	-0.0420878	0.793199	0.939108	FALSE	1106.84	1038.34	1106.53	1137.8	870.688	1115.24	1052.45	1152.83	FALSE
ENSG00000023608	SNAPC1	6617	protein_coding	61762357	61796428	14	1	chromosome	SNAPC1	2656	2656	-0.0647244	0.772261	0.93044	FALSE	891.325	962.68	1028.86	627.833	1231.34	852.564	923.789	897.62	FALSE
ENSG00000023697	DERA	51071	protein_coding	15911172	16037282	12	1	chromosome	DERA	2844	816.5	0.326735	0.0059514	0.0893936	FALSE	1539.96	1755.03	1574.27	2039.85	1650.97	1776.46	1201.7	1641.73	FALSE
ENSG00000023734	STRAP	11171	protein_coding	15882391	15903478	12	1	chromosome	STRAP	2211	1059	-0.134059	0.193397	0.547016	FALSE	14531.1	13393.1	13991.3	12835.7	13352.2	13713.5	14690.6	15189.1	FALSE
ENSG00000023839	ABCC2	1244	protein_coding	99782732	99852192	10	1	chromosome	ABCC2	6232	1714	0.64742	0.0605593	0.321206	FALSE	22.8101	49.6506	61.9587	56.529	30.4642	18.1156	31.7365	18.5782	FALSE
ENSG00000023892	DEF6	50619	protein_coding	35297852	35321771	6	1	chromosome	DEF6	2545	450	-0.343561	0.325468	0.672983	FALSE	129.609	90.0264	115.191	40.8933	113.995	49.8178	127.804	211.205	FALSE
ENSG00000023902	PLEKHO1	51177	protein_coding	150149183	150164720	1	1	chromosome	PLEKHO1	6565	708	0.0510163	0.789712	0.937857	FALSE	3113.8	3023.04	2560.38	3100.68	3408.06	3325.34	2475.45	3540.61	FALSE
ENSG00000023909	GCLM	2730	protein_coding	93885205	93909456	1	-1	chromosome	GCLM	5420	1816.5	0.444498	0.0817241	0.372008	FALSE	2958.43	4426.7	5427.93	4030.4	3821.79	2086.69	3187.37	3601.24	FALSE
ENSG00000024048	UBR2	23304	protein_coding	42564062	42693504	6	1	chromosome	UBR2	8840	7857	0.279159	0.017851	0.167623	FALSE	2316.79	3105.36	3595.35	2483.67	3237.07	2199.91	2680.45	2070	FALSE
ENSG00000024422	EHD2	30846	protein_coding	47713343	47743134	19	1	chromosome	EHD2	3923	1215	-0.318559	0.00507662	0.081208	FALSE	27245.4	20694.8	18095.4	23940.6	20048.4	27884.4	25517	28334.7	FALSE
ENSG00000024526	DEPDC1	55635	protein_coding	68474152	68497221	1	-1	chromosome	DEPDC1	5904	2658	0.333645	0.282381	0.635103	FALSE	1226.01	1387.3	678.927	1752.4	1730.57	1437.92	663.893	1576.21	FALSE
ENSG00000024862	CCDC28A	25901	protein_coding	138773509	138793319	6	1	chromosome	CCDC28A	1507	1368	0.271419	0.104068	0.414191	FALSE	426.478	533.567	560.246	541.235	499.22	412.129	482.052	385.253	FALSE
ENSG00000025039	RRAGD	58528	protein_coding	89364636	89412270	6	-1	chromosome	RRAGD	5072	4042	0.336234	0.306055	0.655896	FALSE	125.773	262.572	199.838	554.465	33.4124	156.247	180.984	40.0898	FALSE
ENSG00000025156	HSF2	3298	protein_coding	122399546	122433119	6	1	chromosome	HSF2	2702	2549	0.150722	0.432037	0.755797	FALSE	682.044	812.179	953.814	654.293	828.431	745.003	693.914	607.214	FALSE
ENSG00000025293	PHF20	51230	protein_coding	35771974	35950381	20	1	chromosome	PHF20	8384	643	-0.20024	0.174089	0.52334	FALSE	3628.38	3360.19	3489.76	3076.62	3514.2	3332.13	4586.35	2966.64	FALSE
ENSG00000025423	HSD17B6	8630	protein_coding	56752161	56787790	12	1	chromosome	HSD17B6	2272	1052	0.0712989	0.831267	0.951088	FALSE	11.0934	13.4277	14.8352	4.81098	20.6371	13.5867	6.0042	13.6892	FALSE
ENSG00000025434	NR1H3	10062	protein_coding	47248300	47269032	11	1	chromosome	NR1H3	4533	780	-0.0933019	0.741429	0.919516	FALSE	324.115	266.509	328.992	262.198	208.336	404.204	209.289	358.852	FALSE
ENSG00000025708	TYMP	1890	protein_coding	50525752	50530085	22	-1	chromosome	TYMP	3349	1614	0.38452	0.166397	0.512672	FALSE	244.826	328.988	308.048	455.84	223.077	226.445	268.474	239.561	FALSE
ENSG00000025770	NCAPH2	29781	protein_coding	50508216	50523472	22	1	chromosome	NCAPH2	3159	1019.5	0.0223331	0.912525	0.977664	FALSE	2031.41	1621.43	1004.43	2442.77	1417.08	2238.41	1108.2	2747.62	FALSE
ENSG00000025772	TOMM34	10953	protein_coding	44942130	44960486	20	-1	chromosome	TOMM34	2062	2062	-0.32924	0.187256	0.540749	FALSE	6705.67	4739.66	3208.76	5881.42	5128.8	5781.13	5697.99	8637.88	FALSE
ENSG00000025796	SEC63	11231	protein_coding	107867756	107958189	6	-1	chromosome	SEC63	8587	626.5	-0.168165	0.226966	0.585672	FALSE	6965.31	7006.57	8291.99	5031.08	7696.64	6211.38	8055.07	6629.48	FALSE
ENSG00000025800	KPNA6	23633	protein_coding	32108038	32176568	1	1	chromosome	KPNA6	7480	2453	-0.0775489	0.438985	0.760553	FALSE	8165.95	7798.63	8231.77	7680.73	7483.39	7882.54	8337.26	8278.05	FALSE
ENSG00000026025	VIM	7431	protein_coding	17228259	17237593	10	1	chromosome	VIM	4965	1050.5	-0.0628539	0.793916	0.939251	FALSE	229095	195254	115125	313019	157617	219785	183265	284236	FALSE
ENSG00000026036	RTEL1-TNFRSF6B		protein_coding	63659300	63698698	20	1	chromosome	RTEL1-TNFRSF6B	8752	4945	0.78761	0.0077345	0.104413	FALSE	50.9723	92.3305	66.3219	109.45	101.22	53.2145	35.1675	64.5348	FALSE
ENSG00000026103	FAS	355	protein_coding	88990531	89015785	10	1	chromosome	FAS	3688	983	-0.224692	0.272382	0.625534	FALSE	2793.72	2653.22	3237.56	2101.19	2620.91	1871.57	4160.91	2348.67	FALSE
ENSG00000026297	RNASET2	8635	protein_coding	166929504	166957191	6	-1	chromosome	RNASET2	7643	1297.5	-0.716522	0.0305797	0.224574	FALSE	809.803	356.202	477.343	395.703	195.561	1234.12	646.738	548.546	FALSE
ENSG00000026508	CD44	960	protein_coding	35138870	35232402	11	1	chromosome	CD44	10057	711.5	0.0932131	0.714536	0.9054	FALSE	54691.3	56279.4	40442.4	79395.6	49000.3	44070.7	55811.6	64191.6	FALSE
ENSG00000026559	KCNG1	3755	protein_coding	51003656	51023129	20	-1	chromosome	KCNG1	5437	1031.5	0.154047	0.657356	0.879958	FALSE	99.9832	190.652	335.973	16.8384	219.146	57.7434	127.804	114.403	FALSE
ENSG00000026652	AGPAT4	56895	protein_coding	161129979	161274061	6	-1	chromosome	AGPAT4	8769	942	0.547628	0.00844829	0.109943	FALSE	593.045	876.602	850.841	817.866	961.098	717.83	493.202	568.102	FALSE
ENSG00000026751	SLAMF7	57823	protein_coding	160739057	160754821	1	1	chromosome	SLAMF7	4833	2449	-0.405023	0.122584	0.443609	FALSE	78.3006	8.33081	13.9625	1.20274	9.82717	217.387	14.5816	2.9334	FALSE
ENSG00000026950	BTN3A1	11119	protein_coding	26402237	26415216	6	1	chromosome	BTN3A1	5547	1758	0.361359	0.0829007	0.375149	FALSE	746.34	920.894	905.818	1012.71	844.154	962.39	624.437	652.192	FALSE
ENSG00000027001	MIPEP	4285	protein_coding	23730189	23889419	13	-1	chromosome	MIPEP	3407	803	0.0952389	0.527545	0.814555	FALSE	1327.73	1335.44	1266.23	1403.6	1336.5	1338.29	1097.05	1547.86	FALSE
ENSG00000027075	PRKCH	5583	protein_coding	61187559	61550976	14	1	chromosome	PRKCH	8809	553	-0.521651	0.124786	0.447655	FALSE	231.424	147.353	191.112	98.6251	152.321	218.519	408.286	67.4682	FALSE
ENSG00000027697	IFNGR1	3459	protein_coding	137197484	137219449	6	-1	chromosome	IFNGR1	2571	753	0.175286	0.503945	0.801734	FALSE	2087.5	3135.43	5006.43	1532.3	2867.57	1828.54	2810.82	1623.15	FALSE
ENSG00000027847	B4GALT7	11285	protein_coding	177600100	177610347	5	1	chromosome	B4GALT7	4927	1184.5	-0.414702	0.0138271	0.144473	FALSE	2437.18	1864.65	2062.09	1810.13	1721.72	2051.59	2805.68	2454.28	FALSE
ENSG00000027869	SH2D2A	9047	protein_coding	156806243	156816862	1	-1	chromosome	SH2D2A	2512	1249	-1.15013	0.000816782	0.0237366	FALSE	309.264	44.3899	51.4868	6.01372	75.6692	84.9168	391.131	451.743	TRUE
ENSG00000028116	VRK2	7444	protein_coding	57907651	58159920	2	1	chromosome	VRK2	3509	1870	0.51038	0.00393578	0.0696662	FALSE	716.065	1068.4	1072.5	957.385	1175.33	646.5	693.056	808.64	FALSE
ENSG00000028137	TNFRSF1B	7133	protein_coding	12167003	12209228	1	1	chromosome	TNFRSF1B	3766	2070	0.575397	0.0992555	0.40515	FALSE	424.874	651.664	99.4829	1698.28	157.235	1056.36	33.452	184.804	FALSE
ENSG00000028203	VEZT	55591	protein_coding	95217746	95302790	12	1	chromosome	VEZT	8757	648	0.0804813	0.638707	0.872191	FALSE	3814.9	4673.86	5666.16	3208.92	5146.49	3127.2	4489.43	3828.09	FALSE
ENSG00000028277	POU2F2	5452	protein_coding	42086110	42196585	19	-1	chromosome	POU2F2	8903	785	-0.333028	0.269796	0.623477	FALSE	1659.57	1603.66	1778.48	686.767	2345.75	563.847	3031.26	1383.59	FALSE
ENSG00000028310	BRD9	65980	protein_coding	850291	892824	5	-1	chromosome	BRD9	9572	1139	-0.13689	0.406165	0.736087	FALSE	3086.55	2757.08	2643.28	2744.66	2883.29	2752.44	2927.48	3579.72	FALSE
ENSG00000028528	SNX1	6642	protein_coding	64094123	64146090	15	1	chromosome	SNX1	9780	812	-0.0809746	0.418321	0.746748	FALSE	5695.48	5362.94	5089.34	5543.45	5456.05	5744.9	5812.07	5529.46	FALSE
ENSG00000028839	TBPL1	9519	protein_coding	133952170	133990432	6	1	chromosome	TBPL1	5039	836.5	0.221666	0.327444	0.674117	FALSE	1196.7	1493.67	1966.1	1225.6	1289.33	1196.76	1175.97	1217.36	FALSE
ENSG00000029153	ARNTL2	56938	protein_coding	27332854	27425289	12	1	chromosome	ARNTL2	6983	1888	0.366394	0.242016	0.599982	FALSE	4711.34	6050.24	2946.96	9439.14	5764.62	3378.55	3830.68	6924.78	FALSE
ENSG00000029363	BCLAF1	9774	protein_coding	136256863	136289851	6	-1	chromosome	BCLAF1	9297	2423	0.314365	0.123434	0.445349	FALSE	5702	8485.46	10594.1	5381.08	9481.26	4927.44	6314.7	5863.86	FALSE
ENSG00000029364	SLC39A9	55334	protein_coding	69398015	69462388	14	1	chromosome	SLC39A9	7136	1763	-0.147075	0.268444	0.622699	FALSE	5513.38	5171.44	5834.59	4770.08	4909.66	5481.09	6048.8	5010.25	FALSE
ENSG00000029534	ANK1	286	protein_coding	41653220	41896762	8	-1	chromosome	ANK1	10799	1110	0.117243	0.732437	0.915027	FALSE	181.298	231.073	364.771	162.371	166.079	346.46	161.256	36.1786	FALSE
ENSG00000029639	TFB1M	51106	protein_coding	155257509	155314493	6	-1	chromosome	TFB1M	2736	578	-0.610692	0.00615022	0.0906042	FALSE	1081.68	645.629	677.182	617.008	642.697	954.464	904.061	1386.52	FALSE
ENSG00000029725	RABEP1	9135	protein_coding	5282265	5385812	17	1	chromosome	RABEP1	6531	583	0.466145	0.0077406	0.104417	FALSE	3279.56	5035.39	5486.4	3792.25	5827.51	3352.51	3308.32	3177.85	FALSE
ENSG00000029993	HMGB3	3149	protein_coding	150980509	150990775	X	1	chromosome	HMGB3	3967	793	0.0249276	0.895665	0.972043	FALSE	2383.43	2189.51	1584.75	2698.96	2284.82	2668.65	1890.47	2591.17	FALSE
ENSG00000030066	NUP160	23279	protein_coding	47778087	47848555	11	-1	chromosome	NUP160	8576	634	0.136159	0.499711	0.798888	FALSE	2846.09	2886.44	2632.81	2903.43	3123.08	3438.56	2071.45	3028.25	FALSE
ENSG00000030110	BAK1	578	protein_coding	33572547	33580293	6	-1	chromosome	BAK1	2212	2136	-0.50184	0.0224482	0.189234	FALSE	2809.33	2064.84	2420.75	1456.52	2317.25	2599.59	2698.46	3129.94	FALSE
ENSG00000030304	MUSK	4593	protein_coding	110668771	110801579	9	1	chromosome	MUSK	4182	2452	-0.0859725	0.805375	0.943423	FALSE	16.6629	13.4745	5.23594	20.4467	14.7408	20.38	12.0084	17.6004	FALSE
ENSG00000030419	IKZF2	22807	protein_coding	212999691	213152427	2	-1	chromosome	IKZF2	12240	1771.5	0.282383	0.406363	0.736087	FALSE	225.03	385.895	731.287	165.979	260.42	194.742	242.741	237.605	FALSE
ENSG00000030582	GRN	2896	protein_coding	44345086	44353102	17	1	chromosome	GRN	3680	562	-0.309968	0.0781061	0.363784	FALSE	24187.8	20698	21059.8	18595.6	22438.4	23471	30995.4	18097.1	FALSE
ENSG00000031003	FAM13B	51306	protein_coding	137937960	138051961	5	-1	chromosome	FAM13B	6808	582	0.378789	0.11522	0.433189	FALSE	1470.7	2241.2	2671.2	1663.4	2388.99	1658.71	1796.11	957.266	FALSE
ENSG00000031081	ARHGAP31	57514	protein_coding	119294373	119420714	3	1	chromosome	ARHGAP31	9384	4934	-0.255473	0.273867	0.626719	FALSE	4596.03	3774.39	2832.64	4199.98	4290.54	3889.19	5227.94	4670.95	FALSE
ENSG00000031691	CENPQ	55166	protein_coding	49463378	49493107	6	1	chromosome	CENPQ	1733	1733	0.105457	0.720794	0.908582	FALSE	379.633	422.869	408.404	318.727	541.477	326.08	298.495	514.323	FALSE
ENSG00000031698	SARS	6301	protein_coding	109213918	109238169	1	1	chromosome	SARS	3836	1216.5	-0.343824	0.109614	0.423192	FALSE	13433.1	10481.8	12239	9498.07	9708.27	11008.6	13100.3	16190.4	FALSE
ENSG00000031823	RANBP3	8498	protein_coding	5916139	5978142	19	-1	chromosome	RANBP3	7445	569.5	-0.193036	0.0252223	0.202384	FALSE	3410.9	2733.74	2494.93	3183.66	2522.64	3760.11	2825.41	3647.19	FALSE
ENSG00000032219	ARID4A	5926	protein_coding	58298385	58373887	14	1	chromosome	ARID4A	7568	965	0.524006	0.000390025	0.014044	FALSE	528.549	908.089	997.447	613.4	1113.42	469.873	669.897	445.877	FALSE
ENSG00000032389	TSSC1	7260	protein_coding	3188925	3377882	2	-1	chromosome	TSSC1	5775	741.5	-0.211671	0.185225	0.538521	FALSE	1886.09	1522.33	1386.65	1704.29	1476.04	1752.68	1653.73	2251.87	FALSE
ENSG00000032444	PNPLA6	10908	protein_coding	7534004	7561764	19	1	chromosome	PNPLA6	7055	663.5	-0.1773	0.395682	0.727679	FALSE	4779.12	4110.02	3280.32	4796.55	4253.2	4116.76	5137.02	5083.58	FALSE
ENSG00000032742	IFT88	8100	protein_coding	20567069	20691437	13	1	chromosome	IFT88	6111	1440	0.214927	0.344015	0.687177	FALSE	621.533	780.695	979.121	590.548	772.416	668.012	581.55	615.036	FALSE
ENSG00000033011	ALG1	56052	protein_coding	5033960	5087379	16	1	chromosome	ALG1	4496	1446	-0.240116	0.0245627	0.19928	FALSE	1823.58	1441.5	1411.96	1588.83	1323.72	1931.57	1561.09	1978.09	FALSE
ENSG00000033030	ZCCHC8	55596	protein_coding	122471600	122501073	12	-1	chromosome	ZCCHC8	9124	1667.5	0.145543	0.343412	0.686775	FALSE	877.921	921.585	761.83	1064.43	938.495	915.969	790.839	926.954	FALSE
ENSG00000033050	ABCF2	10061	protein_coding	151207837	151227230	7	-1	chromosome	ABCF2	4448	986	-0.31471	0.0137289	0.143947	FALSE	9217.89	7030.68	6979.51	7696.36	6416.16	8848.33	8387.87	10417.5	FALSE
ENSG00000033100	CHPF2	54480	protein_coding	151232489	151238827	7	1	chromosome	CHPF2	4205	1745.5	-0.155649	0.364064	0.704422	FALSE	11916.9	10840.2	11565.3	11263.7	9691.56	10262.5	13651	11837.2	FALSE
ENSG00000033122	LRRC7	57554	protein_coding	69568398	70151945	1	1	chromosome	LRRC7	14652	888	0.222492	0.514097	0.806709	FALSE	7.14777	11.4623	16.5805	6.01372	11.7926	5.66112	6.0042	9.778	FALSE
ENSG00000033170	FUT8	2530	protein_coding	65410592	65744121	14	1	chromosome	FUT8	6700	665	0.36195	0.0220486	0.187427	FALSE	8238.01	11286.4	11113.3	10598.6	12147.4	8320.71	9720.8	6672.51	FALSE
ENSG00000033178	UBA6	55236	protein_coding	67612652	67701179	4	-1	chromosome	UBA6	11432	1238	0.213878	0.490931	0.794029	FALSE	4697.38	6847.83	6444.57	3738.13	10360.8	2987.94	4999.78	6104.4	FALSE
ENSG00000033327	GAB2	9846	protein_coding	78215297	78418348	11	-1	chromosome	GAB2	6771	568	-0.419394	0.0172965	0.164553	FALSE	2123.58	1586.75	1435.52	1569.58	1755.13	2272.37	2288.46	1809.91	FALSE
ENSG00000033627	ATP6V0A1	535	protein_coding	42458844	42522611	17	1	chromosome	ATP6V0A1	10955	842	-0.353036	0.0960664	0.398948	FALSE	5295.81	4245.39	4759.47	4125.41	3851.27	3917.49	6652.66	5317.27	FALSE
ENSG00000033800	PIAS1	8554	protein_coding	68054179	68198603	15	1	chromosome	PIAS1	10776	967	0.0255838	0.865685	0.963531	FALSE	1501.23	1660.18	1857.89	1286.94	1835.72	1469.63	1579.11	1454.97	FALSE
ENSG00000033867	SLC4A7	9497	protein_coding	27372721	27484420	3	-1	chromosome	SLC4A7	9616	3800	-0.218715	0.228354	0.587516	FALSE	7333.76	7512.55	8669.85	4645	9222.8	5623.75	9183.86	7193.67	FALSE
ENSG00000034053	APBA2	321	protein_coding	28884483	29118315	15	1	chromosome	APBA2	6869	2254.5	-0.096794	0.66525	0.883935	FALSE	1702.45	1589.16	1355.24	1623.71	1788.55	1338.29	1790.97	1978.09	FALSE
ENSG00000034152	MAP2K3	5606	protein_coding	21284672	21315240	17	1	chromosome	MAP2K3	3783	607	-0.19178	0.397058	0.72903	FALSE	6330.56	5192.57	4289.11	7354.78	3933.82	6458.2	6447.65	6085.83	FALSE
ENSG00000034510	TMSB10	9168	protein_coding	84905625	84906675	2	1	chromosome	TMSB10	496	496	-0.35246	0.0179324	0.168125	FALSE	102284	77291.1	72434.9	84883.7	74554.8	91319.5	100964	114569	FALSE
ENSG00000034533	ASTE1	28990	protein_coding	131013875	131027649	3	-1	chromosome	ASTE1	3427	634.5	0.362497	0.0346488	0.240883	FALSE	318.237	401.889	367.389	413.744	424.534	353.254	285.628	315.829	FALSE
ENSG00000034677	RNF19A	25897	protein_coding	100257059	100410015	8	-1	chromosome	RNF19A	6049	575.5	0.126316	0.387578	0.721732	FALSE	1844.29	2359.45	2958.31	1635.73	2484.31	1504.73	2363.94	1664.22	FALSE
ENSG00000034693	PEX3	8504	protein_coding	143450807	143490010	6	1	chromosome	PEX3	2222	784	-0.11733	0.455764	0.770448	FALSE	1185.93	1176.21	1258.37	1016.32	1253.95	940.878	1429.86	1187.05	FALSE
ENSG00000034713	GABARAPL2	11345	protein_coding	75566351	75577881	16	1	chromosome	GABARAPL2	3034	791	-0.227189	0.0884198	0.386244	FALSE	4204.2	3738.53	3989.79	3576.96	3648.83	3968.44	4950.04	3694.13	FALSE
ENSG00000035115	SH3YL1	26751	protein_coding	217730	266398	2	-1	chromosome	SH3YL1	11165	863	0.200886	0.370523	0.709714	FALSE	450.912	642.056	690.272	374.054	861.843	439.303	550.671	362.764	FALSE
ENSG00000035141	FAM136A	84908	protein_coding	70295975	70302090	2	-1	chromosome	FAM136A	3086	910.5	0.018326	0.913942	0.978104	FALSE	2987.32	3174.77	3109.28	2760.3	3654.73	2582.6	3128.19	3251.18	FALSE
ENSG00000035403	VCL	7414	protein_coding	73995193	74121363	10	1	chromosome	VCL	9992	3859.5	-0.0624239	0.741548	0.919516	FALSE	35852.5	33077.8	29450.4	33436.3	36346.8	32459.7	31773.4	43324.3	FALSE
ENSG00000035499	DEPDC1B	55789	protein_coding	60596912	60700190	5	-1	chromosome	DEPDC1B	3806	1211.5	0.131696	0.673903	0.887086	FALSE	458.807	401.951	213.801	518.383	473.67	568.376	199.854	608.191	FALSE
ENSG00000035664	DAPK2	23604	protein_coding	63907036	64072033	15	-1	chromosome	DAPK2	13612	724	0.0496043	0.887088	0.969624	FALSE	16.7488	18.4563	12.2172	15.6357	27.5161	20.38	17.1549	12.7114	FALSE
ENSG00000035681	NSMAF	8439	protein_coding	58583504	58659844	8	-1	chromosome	NSMAF	6165	585	0.415719	0.00024554	0.0102267	FALSE	2866.2	3655.17	3693.96	3988.3	3283.26	2957.37	2533.77	3107.45	FALSE
ENSG00000035687	ADSS	159	protein_coding	244408494	244452134	1	-1	chromosome	ADSS	3666	932	0.13699	0.334638	0.679501	FALSE	3593.73	4217.41	4796.12	3536.07	4320.03	3726.15	3805.81	3249.23	FALSE
ENSG00000035862	TIMP2	7077	protein_coding	78852977	78925387	17	-1	chromosome	TIMP2	5633	3389	-0.311464	0.0359186	0.245238	FALSE	51776	41324.3	36079.1	42210.3	45683.6	52535.2	53052.3	49740.7	FALSE
ENSG00000035928	RFC1	5981	protein_coding	39287456	39366375	4	-1	chromosome	RFC1	6713	637	0.235573	0.293833	0.644897	FALSE	2654.36	3227.33	3373.69	2649.65	3658.66	3229.1	2253.29	2480.68	FALSE
ENSG00000036054	TBC1D23	55773	protein_coding	100261000	100325251	3	1	chromosome	TBC1D23	5168	2074	0.549405	0.00181189	0.0410423	FALSE	1890.97	3150.45	3920.85	2545.01	2985.5	1513.78	2392.25	1766.88	FALSE
ENSG00000036257	CUL3	8452	protein_coding	224470150	224585397	2	-1	chromosome	CUL3	11505	721	0.184961	0.155453	0.496197	FALSE	3635.05	4422.89	4485.46	3758.58	5024.63	3679.73	3957.63	3267.81	FALSE
ENSG00000036448	MYOM2	9172	protein_coding	2045040	2165552	8	1	chromosome	MYOM2	7062	614	-0.983542	0.004793	0.078264	FALSE	38.8267	8.41167	7.85391	14.4329	2.94815	27.1734	32.5942	56.7124	FALSE
ENSG00000036530	CYP46A1	10858	protein_coding	99684304	99727301	14	1	chromosome	CYP46A1	9352	1597	0.000634537	0.998549	0.999655	FALSE	18.8245	20.4899	26.1797	15.6357	19.6543	5.66112	35.1675	15.6448	FALSE
ENSG00000036549	ZZZ3	26009	protein_coding	77562416	77683419	1	-1	chromosome	ZZZ3	9008	686	0.519941	0.000254952	0.0104978	FALSE	1766.6	2724.38	2689.53	2358.58	3125.04	1802.5	1916.2	1581.1	FALSE
ENSG00000037042	TUBG2	27175	protein_coding	42659305	42667006	17	1	chromosome	TUBG2	2772	1761	-0.190754	0.29084	0.642441	FALSE	651.61	557.834	500.905	635.049	537.546	586.492	688.768	679.571	FALSE
ENSG00000037241	RPL26L1	51121	protein_coding	172958729	172969771	5	1	chromosome	RPL26L1	1164	687	0.00743815	0.956979	0.987744	FALSE	1863.6	1767.32	1707.79	2113.22	1480.96	1922.52	1714.63	1953.64	FALSE
ENSG00000037474	NSUN2	54888	protein_coding	6599239	6633291	5	-1	chromosome	NSUN2	5506	1290	0.0468671	0.742249	0.919525	FALSE	6185.49	6424.83	6756.11	6057.02	6461.37	5740.37	5923.57	6892.51	FALSE
ENSG00000037637	FBXO42	54455	protein_coding	16246839	16352454	1	-1	chromosome	FBXO42	8984	2036.5	-0.32199	0.00230069	0.0481335	FALSE	1444.64	1149.23	1178.09	1163.05	1106.54	1419.81	1458.16	1455.94	FALSE
ENSG00000037749	MFAP3	4238	protein_coding	154038906	154220478	5	1	chromosome	MFAP3	4792	613	-0.0739758	0.645424	0.875483	FALSE	1936.28	2091.29	2621.46	1491.4	2161	1811.56	2284.17	1713.11	FALSE
ENSG00000037757	MRI1	84245	protein_coding	13764532	13774282	19	1	chromosome	MRI1	3456	879.5	-0.218882	0.328138	0.674408	FALSE	1482.06	1216.46	1019.26	1538.31	1091.8	1243.18	1587.68	1615.33	FALSE
ENSG00000037897	METTL1	4234	protein_coding	57768471	57772793	12	-1	chromosome	METTL1	2621	673	-0.268582	0.126841	0.450359	FALSE	1256.2	911.241	790.627	1151.03	792.07	1201.29	952.953	1614.35	FALSE
ENSG00000038002	AGA	175	protein_coding	177430770	177442503	4	-1	chromosome	AGA	2675	654	-0.0188098	0.934634	0.982438	FALSE	1230.35	1235.43	1130.09	1404.81	1171.4	1092.6	1575.67	1022.78	FALSE
ENSG00000038210	PI4K2B	55300	protein_coding	25233975	25279092	4	1	chromosome	PI4K2B	3540	3540	0.0677338	0.777639	0.932375	FALSE	780.556	926.498	1142.31	703.606	933.582	507.236	998.413	836.019	FALSE
ENSG00000038219	BOD1L1	259282	protein_coding	13568738	13627723	4	-1	chromosome	BOD1L1	15860	1625.5	0.211456	0.163304	0.508333	FALSE	3033.34	4161.29	4891.24	2735.04	4857.57	2678.84	3618.82	2802.37	FALSE
ENSG00000038274	MAT2B	27430	protein_coding	163503114	163519336	5	1	chromosome	MAT2B	5153	1814.5	0.00640923	0.959437	0.987774	FALSE	3658.36	3565.25	3338.79	3681.6	3675.36	3571.03	3352.06	4052	FALSE
ENSG00000038295	TLL1	7092	protein_coding	165873258	166103895	4	1	chromosome	TLL1	7522	3308	-0.233257	0.451105	0.766514	FALSE	63.0898	39.817	10.4719	4.81098	104.168	89.4457	83.2011	16.6226	FALSE
ENSG00000038358	EDC4	23644	protein_coding	67873023	67884503	16	1	chromosome	EDC4	6173	747	-0.165321	0.292447	0.643443	FALSE	3059.71	2444.68	2288.11	2710.99	2334.94	3144.18	2305.61	3729.33	FALSE
ENSG00000038382	TRIO	7204	protein_coding	14143702	14532128	5	1	chromosome	TRIO	17500	799.5	0.180515	0.340176	0.684489	FALSE	15407.5	18348.1	15527.2	17953.4	21563.8	14072.4	18203.9	13946.4	FALSE
ENSG00000038427	VCAN	1462	protein_coding	83471465	83582303	5	1	chromosome	VCAN	14831	3030	-0.173686	0.369814	0.709176	FALSE	136338	129617	139408	96897.9	152546	122525	136547	149943	FALSE
ENSG00000038532	CLEC16A	23274	protein_coding	10944488	11182189	16	1	chromosome	CLEC16A	12387	794	-0.0743129	0.57295	0.839464	FALSE	2023.64	1867.63	1735.71	1972.5	1894.68	1919.12	1913.62	2238.18	FALSE
ENSG00000038945	MSR1	4481	protein_coding	16107878	16567490	8	-1	chromosome	MSR1	7812	646	-0.334924	0.266354	0.62124	FALSE	99.1479	41.1376	5.23594	103.436	14.7408	12.4545	129.519	155.47	FALSE
ENSG00000039123	SKIV2L2	23517	protein_coding	55307760	55425581	5	1	chromosome	SKIV2L2	6578	660	0.243073	0.150821	0.488235	FALSE	3265	4311.81	4796.12	3204.11	4935.21	2923.4	3474.72	3396.88	FALSE
ENSG00000039139	DNAH5	1767	protein_coding	13690331	13944543	5	-1	chromosome	DNAH5	16475	1420.5	0.566878	0.0210041	0.182096	FALSE	58.8522	111.182	129.153	69.7592	134.632	50.9501	80.6278	44.9788	FALSE
ENSG00000039319	ZFYVE16	9765	protein_coding	80408013	80479350	5	1	chromosome	ZFYVE16	11461	2873	0.399472	0.0181644	0.16871	FALSE	1744.78	2631.88	2921.66	1995.35	2978.62	1340.55	2108.33	1785.46	FALSE
ENSG00000039523	FAM65A	79567	protein_coding	67518418	67546788	16	1	chromosome	FAM65A	6729	714	-0.309329	0.186693	0.540205	FALSE	8221.68	6216.28	4447.06	7727.63	6474.14	7091.12	8390.44	9183.49	FALSE
ENSG00000039560	RAI14	26064	protein_coding	34656237	34832627	5	1	chromosome	RAI14	7687	572	-0.110901	0.36644	0.70611	FALSE	14673.4	16132.7	18039.6	10890.9	19467.6	10850.1	20501.8	12668.4	FALSE
ENSG00000039600	SOX30	11063	protein_coding	157625679	157671480	5	-1	chromosome	SOX30	3471	2716	0.113766	0.739733	0.919126	FALSE	8.85182	11.9707	18.3258	4.81098	12.7753	9.05779	7.71969	9.778	FALSE
ENSG00000039650	PNKP	11284	protein_coding	49861204	49878351	19	-1	chromosome	PNKP	4025	767	-0.0857627	0.541898	0.82158	FALSE	1764.79	1559.97	1459.08	1764.43	1456.39	1687.01	1549.08	2058.27	FALSE
ENSG00000040199	PHLPP2	23035	protein_coding	71637835	71724701	16	-1	chromosome	PHLPP2	12493	3485	0.295618	0.0768971	0.361332	FALSE	1222.23	1468.35	1224.34	1733.15	1447.54	1247.71	1223.14	1195.85	FALSE
ENSG00000040275	SPDL1	54908	protein_coding	169583634	169604778	5	1	chromosome	SPDL1	4777	630	0.186816	0.44847	0.765078	FALSE	2014.38	2114.91	1514.06	2275.59	2555.07	2259.92	1452.16	2331.07	FALSE
ENSG00000040341	STAU2	27067	protein_coding	73420369	73747708	8	-1	chromosome	STAU2	8998	972	0.15495	0.279766	0.632775	FALSE	1585.26	2014.58	2472.24	1495.01	2076.48	1334.89	1959.09	1461.81	FALSE
ENSG00000040487	PQLC2	54896	protein_coding	19312326	19329300	1	1	chromosome	PQLC2	2686	1530	0.0256902	0.883629	0.968253	FALSE	1253.21	1234.92	1211.25	1387.97	1105.56	1443.58	1211.13	1104.91	FALSE
ENSG00000040531	CTNS	1497	protein_coding	3636468	3661542	17	1	chromosome	CTNS	3398	585.5	0.00583949	0.97939	0.993314	FALSE	1515.51	1527.05	1815.13	1604.46	1161.57	1583.98	1615.13	1347.41	FALSE
ENSG00000040608	RTN4R	65078	protein_coding	20241415	20283246	22	-1	chromosome	RTN4R	3339	1224.5	-0.264948	0.440604	0.761701	FALSE	19.2419	16.8842	23.5617	8.41921	18.6716	15.8511	29.1633	12.7114	FALSE
ENSG00000040633	PHF23	79142	protein_coding	7235028	7239722	17	-1	chromosome	PHF23	2783	685	-0.194748	0.0674689	0.338914	FALSE	3872.85	3243.96	3063.03	3680.4	2988.44	3881.26	3702.88	4034.4	FALSE
ENSG00000040731	CDH10	1008	protein_coding	24487100	24644978	5	-1	chromosome	CDH10	3660	2265	-1.52973	2.04554e-09	1.08318e-06	FALSE	779.692	334.185	370.007	84.1921	548.356	383.824	1700.05	255.206	TRUE
ENSG00000040933	INPP4A	3631	protein_coding	98444854	98594390	2	1	chromosome	INPP4A	13187	2469.5	0.107641	0.397992	0.729546	FALSE	1558.42	1765.94	1769.75	1676.63	1851.44	1462.83	1827.85	1384.56	FALSE
ENSG00000041353	RAB27B	5874	protein_coding	54717860	54895516	18	1	chromosome	RAB27B	7432	514.5	0.844729	0.0145513	0.148688	FALSE	388.666	1441.31	720.815	2731.43	871.67	778.97	315.649	71.3794	FALSE
ENSG00000041357	PSMA4	5685	protein_coding	78540405	78552419	15	1	chromosome	PSMA4	6996	736	-0.0267175	0.813856	0.946001	FALSE	8768.32	9273.16	10276.4	8163.03	9380.04	7911.98	10712.4	7680.62	FALSE
ENSG00000041802	LSG1	55341	protein_coding	194640788	194672477	3	-1	chromosome	LSG1	4818	711.5	-0.0102964	0.907653	0.976017	FALSE	4048.17	4003.14	4069.2	3969.06	3971.16	4182.43	3955.05	4007.02	FALSE
ENSG00000041880	PARP3	10039	protein_coding	51942345	51948867	3	1	chromosome	PARP3	2928	1040	0.0647253	0.827519	0.950445	FALSE	1050.61	1093.78	916.29	1652.57	712.47	954.464	1262.6	934.777	FALSE
ENSG00000041982	TNC	3371	protein_coding	115019578	115118257	9	-1	chromosome	TNC	9636	1844	-0.354038	0.275396	0.628664	FALSE	5110.75	3612.83	2850.1	5349.81	2638.6	4974.99	7318.26	3039	FALSE
ENSG00000041988	THAP3	90326	protein_coding	6624866	6635586	1	1	chromosome	THAP3	4072	931	-0.184048	0.194943	0.548754	FALSE	576.912	455.407	418.875	564.087	383.26	604.607	463.181	662.948	FALSE
ENSG00000042062	FAM65C	140876	protein_coding	50586108	50691528	20	-1	chromosome	FAM65C	6009	1892	0.166044	0.614883	0.859641	FALSE	97.5138	123.859	122.172	90.2058	159.2	241.164	17.1549	34.223	FALSE
ENSG00000042088	TDP1	55775	protein_coding	89954939	90044768	14	1	chromosome	TDP1	6227	910	-0.135487	0.483672	0.789262	FALSE	1392.28	1147.81	901.455	1373.53	1168.45	1714.19	1134.79	1327.85	FALSE
ENSG00000042286	AIFM2	84883	protein_coding	70098223	70132934	10	-1	chromosome	AIFM2	5135	2906.5	0.482741	0.043683	0.272225	FALSE	1810.9	2455.11	2944.34	2673.7	1747.27	1908.93	1412.7	2111.07	FALSE
ENSG00000042317	SPATA7	55812	protein_coding	88384924	88470350	14	1	chromosome	SPATA7	6872	795	-0.00624246	0.974763	0.992581	FALSE	323.533	358.57	411.021	270.618	394.07	336.27	379.122	255.206	FALSE
ENSG00000042429	MED17	9440	protein_coding	93784227	93814695	11	1	chromosome	MED17	10773	1694	-0.118787	0.26665	0.621476	FALSE	2176.39	2083.81	2056.85	1919.58	2274.99	2102.54	2367.37	2059.25	FALSE
ENSG00000042445	RETSAT	54884	protein_coding	85342088	85354620	2	-1	chromosome	RETSAT	4005	1500	-0.225076	0.0584881	0.315436	FALSE	4205.55	3825.54	4017.71	3486.76	3972.14	3714.83	5149.03	3752.8	FALSE
ENSG00000042493	CAPG	822	protein_coding	85394748	85418432	2	-1	chromosome	CAPG	2607	839	1.45387	6.73345e-08	1.96313e-05	FALSE	527.427	1412.72	498.287	2850.5	889.359	724.623	243.599	614.058	TRUE
ENSG00000042753	AP2S1	1175	protein_coding	46838136	46850992	19	-1	chromosome	AP2S1	1704	671.5	-0.269718	0.101099	0.407645	FALSE	11652.1	9167.97	8405.43	9982.78	9115.69	10431.2	10675.5	13849.6	FALSE
ENSG00000042832	TG	7038	protein_coding	132866958	133134903	8	1	chromosome	TG	11132	677	0.0145849	0.963587	0.988973	FALSE	28.2138	34.2508	7.85391	8.41921	86.4791	5.66112	57.4688	21.5116	FALSE
ENSG00000043093	DCUN1D1	54165	protein_coding	182938074	182985953	3	-1	chromosome	DCUN1D1	8412	613	0.31688	0.129357	0.454295	FALSE	1491.89	2232.24	3002.81	1492.61	2201.29	1127.69	1886.18	1461.81	FALSE
ENSG00000043143	JADE2	23338	protein_coding	134524312	134583230	5	1	chromosome	JADE2	9877	1256	0.0403645	0.894057	0.971855	FALSE	3368.3	3251.99	1364.84	5773.17	2617.96	3503.1	2873.44	3728.35	FALSE
ENSG00000043514	TRIT1	54802	protein_coding	39841022	39883511	1	-1	chromosome	TRIT1	2663	861	-0.136185	0.639597	0.872377	FALSE	940.531	879.129	1322.08	716.836	598.475	985.034	969.25	867.308	FALSE
ENSG00000044090	CUL7	9820	protein_coding	43037617	43053945	6	-1	chromosome	CUL7	5628	5254	-0.0854097	0.593707	0.849875	FALSE	3273.98	2852.99	2315.16	3242.6	3001.22	3655.95	2745.64	3420.34	FALSE
ENSG00000044115	CTNNA1	1495	protein_coding	138610967	138935034	5	1	chromosome	CTNNA1	8830	578	-0.0513402	0.480859	0.787931	FALSE	34706.9	34180.4	35429	32551.1	34561.2	33888.6	35895.7	34336.4	FALSE
ENSG00000044446	PHKA2	5256	protein_coding	18892300	18984598	X	-1	chromosome	PHKA2	9029	739.5	0.379264	0.00258788	0.0521499	FALSE	728.572	897.3	789.755	1066.83	835.31	769.912	657.031	758.773	FALSE
ENSG00000044459	CNTLN	54875	protein_coding	17134982	17503923	9	1	chromosome	CNTLN	11064	3571.5	0.380565	0.0992484	0.40515	FALSE	611.067	830.717	713.833	744.499	1033.82	571.773	558.391	703.038	FALSE
ENSG00000044574	HSPA5	3309	protein_coding	125234853	125241330	9	-1	chromosome	HSPA5	3908	3908	-0.241212	0.0267778	0.208816	FALSE	83471.6	69909.6	71807.5	68222.1	69699.2	81004.9	79630.3	89779.6	FALSE
ENSG00000046604	DSG2	1829	protein_coding	31498043	31549008	18	1	chromosome	DSG2	6190	3456	0.539165	0.064475	0.330999	FALSE	25.9608	203.874	55.8501	550.857	4.91359	10.19	40.3139	27.3784	FALSE
ENSG00000046647	GEMIN8	54960	protein_coding	14008279	14029893	X	-1	chromosome	GEMIN8	2424	868	0.327182	0.021074	0.182527	FALSE	379.954	436.412	372.625	537.627	398.983	423.452	309.645	406.765	FALSE
ENSG00000046651	OFD1	8481	protein_coding	13734745	13769353	X	1	chromosome	OFD1	5172	3296	0.351012	0.0274141	0.211678	FALSE	449.207	595.225	648.384	528.005	609.285	437.038	438.307	472.277	FALSE
ENSG00000046653	GPM6B	2824	protein_coding	13771031	13938638	X	-1	chromosome	GPM6B	5675	1033	1.58283	1.74453e-06	0.000250482	FALSE	15.9538	68.6239	31.4157	137.113	37.3433	14.7189	7.71969	25.4228	TRUE
ENSG00000047056	WDR37	22884	protein_coding	1049538	1132297	10	1	chromosome	WDR37	5656	1305	-0.165582	0.193363	0.547016	FALSE	2410.5	2259.52	2371.88	2122.84	2283.84	2225.95	2883.73	2121.83	FALSE
ENSG00000047188	YTHDC2	64848	protein_coding	113513683	113595285	5	1	chromosome	YTHDC2	10816	2138	0.369295	0.134067	0.462327	FALSE	2001.38	2968.92	4178.28	2125.25	2603.22	2010.83	2025.99	1967.33	FALSE
ENSG00000047230	CTPS2	56474	protein_coding	16588003	16712936	X	-1	chromosome	CTPS2	5510	3526	-0.0370913	0.802279	0.942483	FALSE	1123.7	1128.13	1078.6	1033.16	1272.62	1165.06	1165.67	1040.38	FALSE
ENSG00000047249	ATP6V1H	51606	protein_coding	53715557	53843558	8	-1	chromosome	ATP6V1H	5090	539	0.0511777	0.756901	0.925004	FALSE	5588.78	5883.57	6588.56	6004.1	5058.05	5331.64	6068.53	5366.16	FALSE
ENSG00000047315	POLR2B	5431	protein_coding	56977722	57031168	4	1	chromosome	POLR2B	5901	594.5	0.215004	0.0672382	0.338168	FALSE	8396.71	9920.39	9641.99	9271.96	10847.2	8529.04	8261.78	8399.3	FALSE
ENSG00000047346	FAM214A	56204	protein_coding	52581317	52709817	15	-1	chromosome	FAM214A	9832	1250.5	0.233726	0.346114	0.688754	FALSE	906.777	1382.39	1990.53	722.849	1433.78	892.192	1120.21	707.927	FALSE
ENSG00000047365	ARAP2	116984	protein_coding	35948221	36244509	4	-1	chromosome	ARAP2	12428	1363.5	0.0565148	0.842599	0.956088	FALSE	41.2803	52.8099	127.408	8.41921	22.6025	103.032	12.0084	8.8002	FALSE
ENSG00000047410	TPR	7175	protein_coding	186311652	186375693	1	-1	chromosome	TPR	12350	882	0.307377	0.107636	0.420221	FALSE	6322.49	8806.7	9530.29	6343.27	10546.5	5806.04	6481.11	6680.33	FALSE
ENSG00000047578	KIAA0556	23247	protein_coding	27550133	27780369	16	1	chromosome	KIAA0556	9784	658	0.0702493	0.717677	0.906538	FALSE	1340.47	1368.82	1058.53	1576.8	1471.13	1350.74	1325.21	1345.45	FALSE
ENSG00000047579	DTNBP1	84062	protein_coding	15522801	15663058	6	-1	chromosome	DTNBP1	3052	1332.5	-0.274077	0.205944	0.563844	FALSE	843.462	645.301	568.1	617.008	750.796	923.894	663.893	942.599	FALSE
ENSG00000047621	C12orf4	57102	protein_coding	4487728	4538508	12	-1	chromosome	C12orf4	4939	685	0.321012	0.0277487	0.212909	FALSE	1512.38	2181.74	2689.53	1565.97	2289.73	1377.92	1816.7	1342.52	FALSE
ENSG00000047634	SCML1	6322	protein_coding	17737449	17754988	X	1	chromosome	SCML1	5497	2679	0.355549	0.12736	0.450751	FALSE	758.849	1060.84	1289.79	816.664	1076.08	680.466	703.349	892.731	FALSE
ENSG00000047644	WWC3	55841	protein_coding	10015562	10144478	X	1	chromosome	WWC3	7114	3768	-0.254238	0.297737	0.6485	FALSE	2647.75	2396.42	3212.25	1810.13	2166.89	2915.48	3109.32	1918.44	FALSE
ENSG00000047648	ARHGAP6	395	protein_coding	11137543	11665701	X	-1	chromosome	ARHGAP6	7885	3914.5	0.359429	0.302018	0.652927	FALSE	196.662	216.456	99.4829	319.93	229.956	366.84	33.452	189.693	FALSE
ENSG00000047849	MAP4	4134	protein_coding	47850690	48089272	3	-1	chromosome	MAP4	14943	2219	-0.289134	0.0216632	0.185673	FALSE	43467.1	35303.8	35788.5	34719.6	35403.4	40001.5	42618.7	47781.2	FALSE
ENSG00000047932	GOPC	57120	protein_coding	117560269	117602542	6	-1	chromosome	GOPC	4628	4460	0.115401	0.522101	0.811414	FALSE	2163.71	2781.18	3659.05	1825.77	2858.72	1817.22	2668.44	2005.47	FALSE
ENSG00000048028	USP28	57646	protein_coding	113797874	113875570	11	-1	chromosome	USP28	5719	733	0.375298	0.0543233	0.303164	FALSE	974.731	1228.99	1150.16	1189.51	1347.31	1145.81	777.115	1001.27	FALSE
ENSG00000048052	HDAC9	9734	protein_coding	18086949	19002416	7	1	chromosome	HDAC9	16827	1115	0.176317	0.383062	0.71761	FALSE	1842.7	2420.68	3019.39	1784.87	2457.78	1281.68	2984.09	1262.34	FALSE
ENSG00000048140	TSPAN17	26262	protein_coding	176647387	176659054	5	1	chromosome	TSPAN17	5215	2361	-0.265068	0.0550716	0.305173	FALSE	5199.42	4085.09	3758.53	4658.23	3838.49	4875.35	4782.78	5940.13	FALSE
ENSG00000048162	NOP16	51491	protein_coding	176383938	176388975	5	-1	chromosome	NOP16	2862	958.5	-0.168589	0.26682	0.621487	FALSE	1703.89	1447.62	1491.37	1410.82	1440.66	1818.35	1438.44	1854.89	FALSE
ENSG00000048342	CC2D2A	57545	protein_coding	15469865	15601557	4	1	chromosome	CC2D2A	7606	1663	0.141957	0.487174	0.791209	FALSE	1679.54	1926.77	2364.03	1699.48	1716.81	1860.24	1658.88	1519.5	FALSE
ENSG00000048392	RRM2B	50484	protein_coding	102204502	102239118	8	-1	chromosome	RRM2B	5548	603	0.167758	0.34717	0.689459	FALSE	3387.18	4713.61	6511.77	2880.57	4748.49	2366.35	5293.99	2501.21	FALSE
ENSG00000048405	ZNF800	168850	protein_coding	127346790	127431924	7	-1	chromosome	ZNF800	5793	1788.5	0.225836	0.232665	0.592558	FALSE	1155.76	1488.26	1734.84	1165.46	1564.49	960.126	1242.87	1264.29	FALSE
ENSG00000048471	SNX29	92017	protein_coding	11976737	12574289	16	1	chromosome	SNX29	11298	659.5	0.00685132	0.976002	0.992988	FALSE	1915.7	1911.14	1535	2338.14	1860.28	1679.09	2225.84	1842.17	FALSE
ENSG00000048540	LMO3	55885	protein_coding	16548373	16610594	12	-1	chromosome	LMO3	10268	983	0.595453	0.080825	0.369778	FALSE	21.6835	71.8922	132.644	34.8796	48.1532	26.0411	7.71969	31.2896	FALSE
ENSG00000048544	MRPS10	55173	protein_coding	42206801	42217865	6	-1	chromosome	MRPS10	2110	2110	-0.00598333	0.94664	0.985685	FALSE	3303.66	3474.71	3734.1	3135.56	3554.49	3093.23	3733.76	3083.98	FALSE
ENSG00000048649	RSF1	51773	protein_coding	77659996	77821017	11	-1	chromosome	RSF1	15740	728	0.200793	0.304895	0.65509	FALSE	2143.7	2895.95	3465.32	1860.65	3361.88	2061.78	2329.63	2039.69	FALSE
ENSG00000048707	VPS13D	55187	protein_coding	12230067	12512047	1	1	chromosome	VPS13D	20023	2202.5	0.142418	0.279866	0.632901	FALSE	4060.68	4681.57	4875.54	4460.98	4708.2	4086.19	4606.08	3489.77	FALSE
ENSG00000048740	CELF2	10659	protein_coding	11005321	11336675	10	1	chromosome	CELF2	10427	2081	-0.14616	0.659085	0.880845	FALSE	4463.11	3344.55	693.762	5292.08	4047.81	3259.67	7309.69	2819.97	FALSE
ENSG00000048828	FAM120A	23196	protein_coding	93451722	93566107	9	1	chromosome	FAM120A	7204	1710	-0.0523211	0.714721	0.9054	FALSE	13495.7	13195	12817.6	13198.9	13568.4	11685.7	14423.8	14377.6	FALSE
ENSG00000048991	R3HDM1	23518	protein_coding	135531455	135725270	2	1	chromosome	R3HDM1	7898	650	-0.0232483	0.883424	0.968208	FALSE	2448.03	2439.33	2488.82	2138.48	2690.68	2531.65	2258.44	2554.01	FALSE
ENSG00000049089	COL9A2	1298	protein_coding	40300487	40317816	1	-1	chromosome	COL9A2	4151	677	-0.439166	0.208519	0.566085	FALSE	19.9509	10.9196	14.8352	12.0274	5.8963	18.1156	23.1591	18.5782	FALSE
ENSG00000049130	KITLG	4254	protein_coding	88492793	88580851	12	-1	chromosome	KITLG	6040	1103.5	-0.0833821	0.761531	0.926506	FALSE	3342.11	3238.36	2727.05	3459.09	3528.94	2223.69	5045.24	2757.4	FALSE
ENSG00000049167	ERCC8	1161	protein_coding	60873831	60945073	5	-1	chromosome	ERCC8	4847	816.5	0.013437	0.93798	0.98278	FALSE	587.154	642.249	722.56	501.544	702.643	527.616	622.721	611.125	FALSE
ENSG00000049192	ADAMTS6	11174	protein_coding	65148736	65481920	5	-1	chromosome	ADAMTS6	8567	2032	0.456754	0.03008	0.222747	FALSE	2059.05	3389.32	3478.41	2375.42	4314.13	1423.2	2662.43	2091.51	FALSE
ENSG00000049239	H6PD	9563	protein_coding	9234775	9271337	1	1	chromosome	H6PD	9321	5590	0.0530012	0.849917	0.957947	FALSE	5342.03	5700.76	6553.65	6479.19	4069.43	3748.79	7027.49	5249.81	FALSE
ENSG00000049245	VAMP3	9341	protein_coding	7771269	7781432	1	1	chromosome	VAMP3	2760	954	-0.147388	0.379987	0.716074	FALSE	12056.2	11374.7	12902.2	10663.5	10558.3	9946.58	14206.8	12015.2	FALSE
ENSG00000049246	PER3	8863	protein_coding	7784320	7845177	1	1	chromosome	PER3	8099	1524	1.11242	0.000667431	0.0203792	FALSE	158.899	418.852	273.142	508.761	474.652	272.866	80.6278	123.203	TRUE
ENSG00000049249	TNFRSF9	3604	protein_coding	7915894	7943165	1	-1	chromosome	TNFRSF9	6331	1253.5	0.434427	0.16633	0.512672	FALSE	24.8116	100.027	218.164	18.0412	63.8766	49.8178	19.7281	4.889	FALSE
ENSG00000049323	LTBP1	4052	protein_coding	32946972	33399509	2	1	chromosome	LTBP1	7329	804.5	-0.753407	0.0179741	0.168303	FALSE	32453	14488.2	16556.1	21045.6	5862.89	29412.9	27806.3	40139.7	FALSE
ENSG00000049449	RCN1	5954;440034	protein_coding	31812391	32105755	11	1	chromosome	RCN1	7225	737	0.00873425	0.968173	0.990531	FALSE	24926.2	26827.6	34099.9	24401.3	21981.4	22761.1	31530.6	20486.9	FALSE
ENSG00000049540	ELN	2006	protein_coding	74027789	74069907	7	1	chromosome	ELN	6542	733	-0.491571	0.0759167	0.360176	FALSE	6768.49	639.759	966.031	725.255	227.99	18759.8	672.471	873.175	FALSE
ENSG00000049541	RFC2	5982	protein_coding	74231499	74254458	7	-1	chromosome	RFC2	2211	853	-0.120635	0.483508	0.789226	FALSE	1966.71	1410.85	885.747	2157.72	1189.09	2356.16	1086.76	2457.21	FALSE
ENSG00000049618	ARID1B	57492	protein_coding	156777374	157210779	6	1	chromosome	ARID1B	16869	2887	-0.00378831	0.978408	0.993314	FALSE	3017.24	2933.04	2814.32	2992.43	2992.37	3426.11	2785.09	2840.51	FALSE
ENSG00000049656	CLPTM1L	81037	protein_coding	1317744	1345099	5	-1	chromosome	CLPTM1L	6557	629.5	-0.303906	0.00653909	0.0935872	FALSE	9468.17	7553.02	7448.13	7974.2	7236.73	8898.14	9575.84	9930.53	FALSE
ENSG00000049759	NEDD4L	23327	protein_coding	58044367	58401540	18	1	chromosome	NEDD4L	16120	754	0.218771	0.524501	0.812902	FALSE	989.902	1440.68	797.609	856.354	2668.08	732.549	1914.48	322.674	FALSE
ENSG00000049769	PPP1R3F	89801	protein_coding	49269843	49301461	X	1	chromosome	PPP1R3F	4173	1885	-0.191792	0.443982	0.763453	FALSE	173.457	149.772	132.644	173.195	143.477	147.189	205.001	168.182	FALSE
ENSG00000049860	HEXB	3074	protein_coding	74640023	74722647	5	1	chromosome	HEXB	5067	756	-0.0637569	0.774612	0.9311	FALSE	14149.7	14130.5	14781.1	14048.1	13562.5	14118.8	18446.6	9883.6	FALSE
ENSG00000049883	PTCD2	79810	protein_coding	72320367	72368395	5	1	chromosome	PTCD2	12115	1546.5	0.0390419	0.795079	0.939591	FALSE	771.933	783.48	726.923	768.554	854.964	812.936	719.646	783.218	FALSE
ENSG00000050130	JKAMP	51528	protein_coding	59484443	59505410	14	1	chromosome	JKAMP	4350	1191	0.259091	0.240908	0.599522	FALSE	3796.05	5113.9	6780.55	4263.73	4297.42	3087.57	5092.42	3208.16	FALSE
ENSG00000050165	DKK3	27122	protein_coding	11963106	12009769	11	-1	chromosome	DKK3	5059	712	0.13843	0.485601	0.790358	FALSE	20202.6	24266	23983.2	19442.4	29372.4	16230.4	21957.4	22420	FALSE
ENSG00000050327	ARHGEF5	102725117;7984	protein_coding	144355288	144380632	7	1	chromosome	ARHGEF5	5818	2415	-0.0949318	0.750071	0.922344	FALSE	386.066	359.482	285.359	424.569	368.519	243.428	499.206	415.565	FALSE
ENSG00000050344	NFE2L3	9603	protein_coding	26152240	26187125	7	1	chromosome	NFE2L3	4249	2258	0.889652	0.00576063	0.0881806	FALSE	417.293	1228.59	1454.72	597.764	1633.28	363.444	331.089	557.346	FALSE
ENSG00000050393	MCUR1	63933	protein_coding	13786557	13814568	6	-1	chromosome	MCUR1	6057	1826	0.169608	0.25277	0.608171	FALSE	2043.69	2118.12	1836.94	2690.54	1826.87	2393.52	1750.65	1986.89	FALSE
ENSG00000050405	LIMA1	51474	protein_coding	50175788	50283546	12	-1	chromosome	LIMA1	6317	1405	0.338839	0.0070474	0.098712	FALSE	13683.5	18762.8	20532.7	15677.8	20077.9	11878.2	15203.5	13968.8	FALSE
ENSG00000050426	LETMD1	25875	protein_coding	51047962	51060424	12	1	chromosome	LETMD1	6032	727	-0.121576	0.243996	0.600931	FALSE	1429.47	1370.97	1431.16	1224.39	1457.37	1413.01	1525.07	1350.34	FALSE
ENSG00000050438	SLC4A8	9498	protein_coding	51391317	51515763	12	1	chromosome	SLC4A8	17980	1486.5	0.514208	0.14012	0.471472	FALSE	112.924	212.797	70.6852	336.768	230.939	106.429	142.385	89.9576	FALSE
ENSG00000050730	TNIP3	79931	protein_coding	121131408	121227466	4	-1	chromosome	TNIP3	3768	1001	0.775243	0.0163206	0.159122	FALSE	75.3439	223.836	425.857	58.9345	186.716	24.9089	169.833	31.2896	FALSE
ENSG00000050748	MAPK9	5601	protein_coding	180233143	180292099	5	-1	chromosome	MAPK9	8955	1668	0.014128	0.900011	0.972944	FALSE	3036.71	3145.83	3054.3	3112.7	3270.48	2876.98	3348.63	2884.51	FALSE
ENSG00000050820	BCAR1	9564	protein_coding	75228187	75268053	16	-1	chromosome	BCAR1	9178	2003.5	0.0568658	0.701361	0.898638	FALSE	5868.38	5736.78	5379.93	6314.41	5515.99	5575.07	5007.5	7022.56	FALSE
ENSG00000051009	FAM160A2	84067	protein_coding	6211335	6234711	11	-1	chromosome	FAM160A2	4736	3327	0.0333443	0.794889	0.939591	FALSE	957.621	940.558	916.29	1041.58	863.809	934.084	888.622	1050.16	FALSE
ENSG00000051108	HERPUD1	9709	protein_coding	56932048	56944863	16	1	chromosome	HERPUD1	5155	774	-0.225924	0.310248	0.658484	FALSE	10126.8	8496.97	8988.37	8765.6	7736.93	7630.05	10473	12277.3	FALSE
ENSG00000051128	HOMER3	9454	protein_coding	18929201	18941261	19	-1	chromosome	HOMER3	3422	942.5	-0.0417597	0.859958	0.960967	FALSE	3437.44	3091.29	1967.84	4353.94	2952.08	3405.73	3154.78	3751.82	FALSE
ENSG00000051180	RAD51	5888	protein_coding	40694774	40732339	15	1	chromosome	RAD51	3046	1456	-0.161613	0.532471	0.817682	FALSE	1029.7	713.765	384.842	1043.98	712.47	1295.26	554.96	1238.87	FALSE
ENSG00000051341	POLQ	10721	protein_coding	121431427	121546641	3	-1	chromosome	POLQ	9400	4807	0.519711	0.0993027	0.40515	FALSE	595.176	798.779	385.714	1025.94	984.683	723.491	299.352	762.684	FALSE
ENSG00000051382	PIK3CB	5291	protein_coding	138652699	138834938	3	-1	chromosome	PIK3CB	7850	1625.5	0.195042	0.0721939	0.351273	FALSE	2194.65	2550.8	2459.15	2484.87	2708.37	2110.46	2242.14	2231.34	FALSE
ENSG00000051523	CYBA	1535	protein_coding	88643283	88651152	16	-1	chromosome	CYBA	3357	710.5	-0.652151	3.80987e-05	0.00258899	FALSE	6889.25	4462.33	4367.65	4436.92	4582.41	6368.76	8420.46	5878.53	FALSE
ENSG00000051596	THOC3	84321	protein_coding	175917873	176034680	5	-1	chromosome	THOC3	3453	645.5	-0.0801395	0.806519	0.943845	FALSE	998.638	805.673	487.815	892.436	1036.77	733.681	617.575	1644.66	FALSE
ENSG00000051620	HEBP2	23593	protein_coding	138403531	138422197	6	1	chromosome	HEBP2	10356	752.5	-0.364601	0.0702805	0.346765	FALSE	3460.34	2841.25	3206.14	2160.13	3157.47	2891.7	3567.35	3921.95	FALSE
ENSG00000051825	MPHOSPH9	10198	protein_coding	123152320	123244014	12	-1	chromosome	MPHOSPH9	10304	596.5	0.604014	0.000592104	0.0188431	FALSE	716.301	1105.71	1083.84	1045.19	1188.11	826.523	639.876	682.504	FALSE
ENSG00000052126	PLEKHA5	54477	protein_coding	19129752	19376400	12	1	chromosome	PLEKHA5	12558	2013	0.579622	0.00334487	0.0619487	FALSE	1025.24	1631.86	1876.21	1603.26	1416.1	1082.41	1134.79	858.508	FALSE
ENSG00000052723	SIKE1	80143	protein_coding	114769479	114780685	1	-1	chromosome	SIKE1	5894	462	-0.0763433	0.632356	0.869369	FALSE	1591.79	1649.78	1717.39	1288.14	1943.81	1377.92	1770.38	1627.06	FALSE
ENSG00000052749	RRP12	23223	protein_coding	97356358	97426076	10	-1	chromosome	RRP12	8529	833	-0.293261	0.0893476	0.38758	FALSE	3512.6	2751.19	2519.36	2922.67	2811.55	3084.18	3326.33	4127.29	FALSE
ENSG00000052795	FNIP2	57600	protein_coding	158769138	158908049	4	1	chromosome	FNIP2	10868	1448.5	0.202188	0.151442	0.489097	FALSE	1634.18	2147.83	2565.61	1644.15	2233.72	1457.17	2168.37	1277.01	FALSE
ENSG00000052802	MSMO1	6307	protein_coding	165327623	165343160	4	1	chromosome	MSMO1	2892	1026	0.447439	0.115405	0.433514	FALSE	4650.26	7684.91	11966.7	5334.17	5753.81	4099.78	4948.32	4902.69	FALSE
ENSG00000052841	TTC17	55761	protein_coding	43358932	43494933	11	1	chromosome	TTC17	11284	889	-0.00212266	0.98991	0.996396	FALSE	3677.76	3908.08	4680.06	3486.76	3557.44	3530.27	4300.72	3202.29	FALSE
ENSG00000053254	FOXN3	1112	protein_coding	89124871	89619149	14	-1	chromosome	FOXN3	11033	513	-0.116781	0.54945	0.82669	FALSE	2558.13	2553.87	2993.21	1866.66	2801.73	2385.59	2557.79	2730.99	FALSE
ENSG00000053371	AKR7A2	8574	protein_coding	19303965	19312146	1	-1	chromosome	AKR7A2	1781	989	-0.0999186	0.53849	0.819678	FALSE	2775.65	2342.13	1798.55	2867.34	2360.49	2963.03	2258.44	3105.49	FALSE
ENSG00000053372	MRTO4	51154	protein_coding	19251539	19260128	1	1	chromosome	MRTO4	2822	578	-0.301007	0.0575287	0.313031	FALSE	5057.88	3616.94	3273.34	4135.04	3442.46	5143.69	3746.62	6283.34	FALSE
ENSG00000053438	NNAT	4826	protein_coding	37521215	37523693	20	1	chromosome	NNAT	1297	1253	0.523971	0.130182	0.455593	FALSE	13.3635	27.3714	28.7977	22.8521	30.4642	6.79334	20.5858	12.7114	FALSE
ENSG00000053501	USE1	55850	protein_coding	17215346	17219829	19	1	chromosome	USE1	2431	690.5	-0.304158	0.0607566	0.321875	FALSE	706.739	546.621	570.718	601.372	467.773	691.789	671.613	756.817	FALSE
ENSG00000053524	MCF2L2	23101	protein_coding	183178043	183428778	3	-1	chromosome	MCF2L2	20568	2394	-0.330125	0.343842	0.687152	FALSE	62.546	51.0357	99.4829	8.41921	45.205	36.2312	84.9166	66.4904	FALSE
ENSG00000053702	NRIP2	83714	protein_coding	2825348	2835544	12	-1	chromosome	NRIP2	2803	591	0.363062	0.264356	0.618735	FALSE	23.4791	36.9075	34.9063	27.6631	48.1532	20.38	26.59	23.4672	FALSE
ENSG00000053747	LAMA3	3909	protein_coding	23689443	23955066	18	1	chromosome	LAMA3	13522	1293	0.554193	0.101441	0.408385	FALSE	124.492	363.786	84.6477	775.77	230.939	90.5779	221.298	61.6014	FALSE
ENSG00000053770	AP5M1	55745	protein_coding	57268909	57298742	14	1	chromosome	AP5M1	13034	773	0.327904	0.0675357	0.338916	FALSE	1527.62	2205.01	2786.39	1579.2	2249.44	1501.33	1736.07	1345.45	FALSE
ENSG00000053900	ANAPC4	29945	protein_coding	25377213	25418498	4	1	chromosome	ANAPC4	7494	731	0.398767	0.000150799	0.00728834	FALSE	1040.11	1494.06	1596.09	1240.03	1646.05	979.373	1183.69	957.266	FALSE
ENSG00000054116	TRAPPC3	27095	protein_coding	36136570	36156053	1	-1	chromosome	TRAPPC3	3527	1085	-0.164431	0.114562	0.432122	FALSE	4606.71	4097.91	4129.41	4162.7	4001.63	4344.34	4666.98	4808.82	FALSE
ENSG00000054118	THRAP3	9967	protein_coding	36224416	36305357	1	1	chromosome	THRAP3	4736	1938	-0.126505	0.371333	0.710062	FALSE	11319.8	10362.6	10925.7	9377.8	10784.3	11604.2	10375.3	11980	FALSE
ENSG00000054148	PHPT1	29085	protein_coding	136848724	136851027	9	1	chromosome	PHPT1	1612	758.5	-0.53794	6.07073e-06	0.000665058	FALSE	4053.85	2865	2840.5	2743.46	3011.05	4006.94	4542.61	3611.99	FALSE
ENSG00000054267	ARID4B	51742	protein_coding	235131634	235328219	1	-1	chromosome	ARID4B	11073	3463	0.431356	0.00445977	0.0747125	FALSE	1302.51	2071.51	2452.17	1426.46	2335.92	1066.55	1589.4	1251.58	FALSE
ENSG00000054277	OPN3	23596	protein_coding	241590102	241677376	1	-1	chromosome	OPN3	3442	1348	-0.17558	0.61372	0.859166	FALSE	130.37	103.632	164.06	61.34	85.4964	207.197	83.2011	100.713	FALSE
ENSG00000054282	SDCCAG8	10806	protein_coding	243256034	243500092	1	1	chromosome	SDCCAG8	5322	699	-0.308775	0.244815	0.600931	FALSE	2313.11	1758.86	1166.74	1929.2	2180.65	2612.04	2336.49	1990.8	FALSE
ENSG00000054356	PTPRN	5798	protein_coding	219289623	219309648	2	-1	chromosome	PTPRN	8261	582	0.469047	0.145938	0.481471	FALSE	22.0037	67.1084	31.4157	165.979	3.93087	15.8511	18.8703	31.2896	FALSE
ENSG00000054392	HHAT	55733	protein_coding	210328252	210676296	1	1	chromosome	HHAT	6641	3446	-0.680952	0.0386491	0.256846	FALSE	220.708	129.491	129.153	74.5702	184.751	252.486	314.792	94.8466	FALSE
ENSG00000054523	KIF1B	23095	protein_coding	10210805	10381603	1	1	chromosome	KIF1B	17693	6350.5	0.159529	0.249886	0.606796	FALSE	5071.18	5919.98	6080.67	5832.11	5847.17	4702.12	6021.36	4490.06	FALSE
ENSG00000054598	FOXC1	2296	protein_coding	1609972	1613897	6	1	chromosome	FOXC1	3926	3926	0.330752	0.097608	0.402822	FALSE	516.333	595.578	424.984	820.272	541.477	518.558	420.294	610.147	FALSE
ENSG00000054611	TBC1D22A	25771	protein_coding	46762617	47175699	22	1	chromosome	TBC1D22A	5315	1949	-0.417555	0.00439114	0.0740554	FALSE	1942.49	1441.6	1402.36	1390.37	1532.06	1774.19	1911.91	2141.38	FALSE
ENSG00000054654	SYNE2	23224	protein_coding	63852983	64226433	14	1	chromosome	SYNE2	31374	1132	0.780898	0.0201086	0.177916	FALSE	672.096	1346.89	829.897	1290.54	1920.23	786.895	263.327	966.066	FALSE
ENSG00000054690	PLEKHH1	57475	protein_coding	67533301	67589612	14	1	chromosome	PLEKHH1	10817	692.5	0.43005	0.191467	0.545579	FALSE	26.5727	42.2951	48.8688	39.6906	38.326	32.8345	28.3055	18.5782	FALSE
ENSG00000054793	ATP9A	10079	protein_coding	51596514	51768634	20	-1	chromosome	ATP9A	8317	7437	0.184828	0.546183	0.824205	FALSE	3322.73	3758.63	1893.67	5115.27	4266.96	3961.65	3304.88	2701.66	FALSE
ENSG00000054965	FAM168A	23201	protein_coding	73400487	73598189	11	-1	chromosome	FAM168A	7887	1364	-0.267864	0.0999518	0.405874	FALSE	6312.94	5149.78	4402.55	5630.05	5416.74	5890.96	6663.81	6384.05	FALSE
ENSG00000054967	RELT	84957	protein_coding	73376264	73397474	11	1	chromosome	RELT	6322	2669	-0.308	0.162183	0.506765	FALSE	856.672	663.76	510.504	745.702	735.073	767.648	885.191	917.176	FALSE
ENSG00000054983	GALC	2581	protein_coding	87837820	87993665	14	-1	chromosome	GALC	6825	969	-0.13412	0.489049	0.792331	FALSE	2862.8	2993.66	3825.73	2169.75	2985.5	1961.01	4052.84	2574.55	FALSE
ENSG00000055044	NOP58	51602	protein_coding	202265716	202303666	2	1	chromosome	NOP58	3299	646.5	0.386581	0.0302877	0.223654	FALSE	3346.51	4753.76	5272.59	3742.94	5245.75	3096.63	3300.6	3642.3	FALSE
ENSG00000055070	SZRD1	26099	protein_coding	16352575	16398145	1	1	chromosome	SZRD1	4747	817	-0.314065	0.0410029	0.26397	FALSE	12090.7	8942.48	7775.37	10395.3	8656.76	11415.1	10378.7	14478.3	FALSE
ENSG00000055130	CUL1	8454	protein_coding	148697914	148801036	7	1	chromosome	CUL1	3548	2955.5	0.179475	0.221354	0.577797	FALSE	3854.62	4373.69	4558.76	4543.97	4018.33	4159.79	3938.76	3465.32	FALSE
ENSG00000055147	FAM114A2	10827	protein_coding	153990128	154038936	5	-1	chromosome	FAM114A2	6543	631	0.143537	0.188044	0.541599	FALSE	1480.61	1776.02	1878.83	1514.26	1934.97	1401.69	1759.23	1280.92	FALSE
ENSG00000055163	CYFIP2	26999	protein_coding	157266079	157395595	5	1	chromosome	CYFIP2	10582	915	-0.987949	0.000553456	0.0180062	FALSE	1604.21	857.205	1157.14	410.136	1004.34	1769.67	2151.22	891.753	FALSE
ENSG00000055208	TAB2	23118	protein_coding	149218641	149411613	6	1	chromosome	TAB2	5528	677	0.284971	0.0859223	0.381487	FALSE	3173.79	4209.33	5153.91	3478.34	3995.73	3160.04	3487.58	2873.75	FALSE
ENSG00000055211	GINM1	116254	protein_coding	149566294	149591748	6	1	chromosome	GINM1	2248	1293.5	0.0604803	0.765225	0.927903	FALSE	4339.21	4606.25	4741.15	5126.1	3951.51	3895.98	5220.22	3901.42	FALSE
ENSG00000055332	EIF2AK2	5610	protein_coding	37099210	37157065	2	-1	chromosome	EIF2AK2	10753	845	0.120035	0.606121	0.855805	FALSE	5901.85	7315.95	10185.7	5388.3	6373.9	4601.36	7141.57	5962.62	FALSE
ENSG00000055483	USP36	57602	protein_coding	78787381	78841441	17	-1	chromosome	USP36	9235	643	-0.344464	0.0279434	0.213473	FALSE	3824.72	2984.16	2754.11	3139.16	3059.2	3343.46	4077.71	4052.98	FALSE
ENSG00000055609	KMT2C	58508	protein_coding	152134922	152436005	7	-1	chromosome	KMT2C	20114	761	0.386227	0.00184158	0.0415067	FALSE	3010.17	4129.31	4560.51	3739.33	4088.1	3087.57	3193.38	2749.57	FALSE
ENSG00000055732	MCOLN3	55283	protein_coding	85018082	85048499	1	-1	chromosome	MCOLN3	6623	2741.5	0.383544	0.208926	0.566399	FALSE	6.85623	20.0889	33.161	19.2439	7.86174	13.5867	6.0042	0.9778	FALSE
ENSG00000055813	CCDC85A	114800	protein_coding	56184123	56386173	2	1	chromosome	CCDC85A	3982	3982	0.392807	0.244283	0.600931	FALSE	78.1226	84.0293	54.1047	174.398	23.5852	138.131	18.0126	78.224	FALSE
ENSG00000055917	PUM2	23369	protein_coding	20248691	20352234	2	-1	chromosome	PUM2	6978	955	0.213321	0.063735	0.329446	FALSE	4087.39	5063.91	5057.05	4415.28	5719.42	3975.24	4582.06	3704.88	FALSE
ENSG00000055950	MRPL43	84545	protein_coding	100969458	100987515	10	-1	chromosome	MRPL43	3573	855	-0.196722	0.110204	0.424383	FALSE	3175.09	2650.6	2570.85	2979.2	2401.76	3064.93	3003.82	3456.52	FALSE
ENSG00000056050	C4orf27	54969	protein_coding	169729465	169757953	4	-1	chromosome	C4orf27	1436	548	0.346653	0.0106777	0.125494	FALSE	888.213	1112.55	1086.46	1126.97	1124.23	860.49	816.571	987.578	FALSE
ENSG00000056097	ZFR	51663	protein_coding	32354350	32444761	5	-1	chromosome	ZFR	6792	1551	0.122074	0.13907	0.46935	FALSE	6468.5	7432.5	7942.05	6730.56	7624.9	6047.21	7289.1	6069.2	FALSE
ENSG00000056277	ZNF280C	55609	protein_coding	130202711	130268899	X	-1	chromosome	ZNF280C	4634	3302	0.258086	0.193209	0.546911	FALSE	272.125	370.069	414.512	268.212	427.482	232.106	303.641	280.629	FALSE
ENSG00000056558	TRAF1	7185	protein_coding	120902393	120929173	9	-1	chromosome	TRAF1	6449	4303	0.174705	0.562846	0.834513	FALSE	167.882	158.179	124.79	246.563	103.185	278.527	89.2053	135.914	FALSE
ENSG00000056586	RC3H2	54542	protein_coding	122844556	122905341	9	-1	chromosome	RC3H2	11545	2002	0.197045	0.153806	0.493293	FALSE	3693.06	4784.83	5883.45	3674.38	4796.64	3290.24	4556.33	3232.61	FALSE
ENSG00000056736	IL17RB	55540	protein_coding	53846580	53865800	3	1	chromosome	IL17RB	3038	2010	0.347891	0.241692	0.599733	FALSE	69.8539	98.3581	99.4829	102.233	93.3582	46.4212	84.9166	78.224	FALSE
ENSG00000056972	TRAF3IP2	10758	protein_coding	111556454	111606278	6	-1	chromosome	TRAF3IP2	6553	1535	-0.250139	0.305088	0.655139	FALSE	1703.58	1505.44	1895.41	1359.1	1261.81	1548.88	2356.22	1205.63	FALSE
ENSG00000056998	GYG2	8908	protein_coding	2828788	2882818	X	1	chromosome	GYG2	3646	1225.5	0.496204	0.155603	0.496412	FALSE	165.48	294.723	362.153	221.305	300.712	270.601	35.1675	190.671	FALSE
ENSG00000057019	DCBLD2	131566	protein_coding	98795941	98901689	3	-1	chromosome	DCBLD2	11274	638	0.158939	0.482507	0.788733	FALSE	62640.4	74174.8	72724.6	76529.4	73270.4	46401.9	87531	53988.2	FALSE
ENSG00000057252	SOAT1	6646	protein_coding	179293714	179358680	1	1	chromosome	SOAT1	7005	6814.5	0.0175838	0.934087	0.982438	FALSE	4072.81	4086.11	3933.07	4403.25	3922.03	4887.81	4184.07	3146.56	FALSE
ENSG00000057294	PKP2	5318	protein_coding	32790745	32896840	12	-1	chromosome	PKP2	7043	1232	-0.0366655	0.91107	0.97688	FALSE	63.5701	70.9285	151.842	10.8247	50.1186	107.561	62.6152	20.5338	FALSE
ENSG00000057608	GDI2	2665	protein_coding	5765223	5842132	10	-1	chromosome	GDI2	4033	834	-0.116304	0.330679	0.676368	FALSE	23063.2	21969.2	21766.7	20194.1	23946.9	20973.3	24331.6	23884.7	FALSE
ENSG00000057657	PRDM1	639	protein_coding	106086320	106109939	6	1	chromosome	PRDM1	6369	1630.5	-0.221622	0.525534	0.813076	FALSE	240.422	177.429	86.3931	288.659	157.235	97.3712	265.043	358.852	FALSE
ENSG00000057663	ATG5	9474	protein_coding	106184476	106325820	6	-1	chromosome	ATG5	3953	2868	0.287643	0.0151498	0.152271	FALSE	1519.49	1986.17	2234.87	1757.21	1966.42	1408.49	1742.93	1407.05	FALSE
ENSG00000057704	TMCC3	57458	protein_coding	94567124	94650562	12	-1	chromosome	TMCC3	6515	2464	0.883712	0.0113879	0.129301	FALSE	15.1877	47.168	20.0711	89.0031	32.4297	19.2478	14.5816	11.7336	FALSE
ENSG00000057757	PITHD1	57095	protein_coding	23778405	23788232	1	1	chromosome	PITHD1	2186	1292	-0.223644	0.135909	0.464764	FALSE	2760.87	2287.47	1980.06	2558.24	2324.13	2615.44	2746.49	2920.69	FALSE
ENSG00000057935	MTA3	57504	protein_coding	42494569	42756947	2	1	chromosome	MTA3	10580	768	0.0148979	0.919391	0.979675	FALSE	1543.34	1570.94	1592.6	1424.05	1696.17	1642.86	1439.29	1547.86	FALSE
ENSG00000058056	USP13	8975	protein_coding	179652755	179789401	3	1	chromosome	USP13	8440	1966	0.384067	0.0192509	0.173643	FALSE	1605.39	1814.3	1533.26	2193.81	1715.82	1990.45	1062.74	1762.97	FALSE
ENSG00000058063	ATP11B	23200	protein_coding	182793500	182921635	3	1	chromosome	ATP11B	9196	1311.5	0.293396	0.0772923	0.362139	FALSE	3254.39	4253.54	4892.99	3996.72	3870.92	2816.97	3884.72	3061.49	FALSE
ENSG00000058085	LAMC2	3918	protein_coding	183186238	183244900	1	1	chromosome	LAMC2	6543	2544.5	0.0103179	0.976014	0.992988	FALSE	626.376	631.06	233.872	910.478	748.831	503.839	827.722	547.568	FALSE
ENSG00000058091	CDK14	5218	protein_coding	90466424	91210590	7	1	chromosome	CDK14	6841	590	-0.0976907	0.65434	0.879241	FALSE	3829.34	4053.06	5512.57	2742.26	3904.34	3854.09	4259.55	3374.39	FALSE
ENSG00000058262	SEC61A1	29927	protein_coding	128051641	128071683	3	1	chromosome	SEC61A1	4697	1871	-0.253548	0.0555274	0.306445	FALSE	55084.3	44792	43173	48507.9	42695.1	50505.1	53699	61048.9	FALSE
ENSG00000058272	PPP1R12A	4659	protein_coding	79773563	79935460	12	-1	chromosome	PPP1R12A	12490	928	0.331627	0.0224555	0.189234	FALSE	4052.94	5606.41	6311.06	4528.33	5979.84	3435.17	4535.75	4187.92	FALSE
ENSG00000058335	RASGRF1	5923	protein_coding	78959947	79090773	15	-1	chromosome	RASGRF1	9929	1521	-0.00579107	0.985574	0.995449	FALSE	10.7274	11.5357	9.59923	2.40549	22.6025	13.5867	6.86194	11.7336	FALSE
ENSG00000058404	CAMK2B	816	protein_coding	44217150	44334577	7	-1	chromosome	CAMK2B	8159	1502.5	0.147562	0.656681	0.879958	FALSE	56.0219	72.8124	2.61797	202.061	13.758	132.47	11.1507	24.445	FALSE
ENSG00000058453	CROCC	9696	protein_coding	16740273	16972979	1	1	chromosome	CROCC	8871	780	0.163236	0.498095	0.798128	FALSE	671.882	751.083	750.485	935.735	567.028	682.731	746.236	586.68	FALSE
ENSG00000058600	POLR3E	101060521;55718	protein_coding	22297375	22335103	16	1	chromosome	POLR3E	9488	727	-0.0613471	0.551068	0.827543	FALSE	1840.76	1729.58	1757.53	1759.62	1671.6	1934.97	1741.22	1846.09	FALSE
ENSG00000058668	ATP2B4	493	protein_coding	203626561	203744081	1	1	chromosome	ATP2B4	9721	4658	0.42941	0.114581	0.432122	FALSE	21828.4	29689.8	19737.8	49571.1	19760.5	23095.1	21393	20997.3	FALSE
ENSG00000058673	ZC3H11A	441155;9877	protein_coding	203795654	203854124	1	1	chromosome	ZC3H11A	9700	1892	0.392517	2.15933e-05	0.00165976	FALSE	4781.24	6843.08	7299.78	5673.35	7556.11	4559.46	5474.12	4310.14	FALSE
ENSG00000058729	RIOK2	55781	protein_coding	97160867	97183260	5	-1	chromosome	RIOK2	5502	589	0.285805	0.148962	0.485836	FALSE	1401.67	1985.39	2502.78	1354.29	2099.08	1228.46	1543.08	1433.45	FALSE
ENSG00000058799	YIPF1	54432	protein_coding	53851719	53889834	1	-1	chromosome	YIPF1	2075	1025.5	0.091081	0.607559	0.85653	FALSE	1368.59	1412.85	1435.52	1667	1136.02	1386.97	1358.67	1360.12	FALSE
ENSG00000058804	NDC1	55706	protein_coding	53765460	53838860	1	-1	chromosome	NDC1	5135	2959.5	-0.0192619	0.93434	0.982438	FALSE	3084.82	2652.31	2219.17	2791.57	2946.19	3968.44	1990.82	3295.18	FALSE
ENSG00000058866	DGKG	1608	protein_coding	186105668	186362237	3	-1	chromosome	DGKG	10978	609	0.361327	0.221357	0.577797	FALSE	215.218	328.208	411.021	256.185	317.418	161.908	379.122	104.625	FALSE
ENSG00000059122	FLYWCH1	84256	protein_coding	2911937	2951208	16	1	chromosome	FLYWCH1	8419	739	0.00880042	0.952235	0.98713	FALSE	3344.43	3323.85	3454.85	3407.38	3109.32	3040.02	3255.14	3738.13	FALSE
ENSG00000059145	UNKL	64718	protein_coding	1363205	1414751	16	-1	chromosome	UNKL	7494	742	0.275314	0.0131598	0.140258	FALSE	857.289	955.291	842.987	1130.58	892.307	938.613	710.211	923.043	FALSE
ENSG00000059377	TBXAS1	6916	protein_coding	139777051	140020325	7	1	chromosome	TBXAS1	6271	1435	0.128222	0.699663	0.898041	FALSE	84.2527	84.1664	40.1422	145.532	66.8248	132.47	55.7533	64.5348	FALSE
ENSG00000059378	PARP12	64761	protein_coding	140023744	140063721	7	-1	chromosome	PARP12	6285	761.5	-0.127465	0.61083	0.858157	FALSE	1169.95	1064.79	1277.57	932.127	984.683	942.01	1067.89	1499.94	FALSE
ENSG00000059573	ALDH18A1	5832	protein_coding	95605929	95656706	10	-1	chromosome	ALDH18A1	3766	750	-0.402605	0.0443396	0.27448	FALSE	10551	7898.93	9187.33	6605.47	7904	10071.1	9437.75	12144.3	FALSE
ENSG00000059588	TARBP1	6894	protein_coding	234391313	234479103	1	-1	chromosome	TARBP1	7743	535	0.387664	0.0672237	0.338168	FALSE	1284.59	1847.91	2056.85	1419.24	2067.64	1484.35	1242.01	1127.4	FALSE
ENSG00000059691	GATB	5188	protein_coding	151670504	151761023	4	-1	chromosome	GATB	11757	1109.5	-0.0337984	0.836667	0.953388	FALSE	1440.04	1352.68	1147.54	1604.46	1306.03	1367.73	1422.14	1530.26	FALSE
ENSG00000059728	MXD1	4084	protein_coding	69897688	69942945	2	1	chromosome	MXD1	6351	921	0.0753128	0.721308	0.908932	FALSE	869.631	999.107	1260.12	782.987	954.219	939.746	935.798	733.35	FALSE
ENSG00000059758	CDK17	5128	protein_coding	96278261	96400560	12	-1	chromosome	CDK17	6547	579	-0.299405	0.327601	0.674117	FALSE	8709.31	7584.85	5810.15	4981.77	11962.6	5205.96	10870.2	10051.8	FALSE
ENSG00000059769	DNAJC25	548645	protein_coding	111631352	111654351	9	1	chromosome	DNAJC25	2586	2498	-0.146359	0.464054	0.777077	FALSE	811.241	769.534	958.177	683.159	667.265	729.152	927.22	777.351	FALSE
ENSG00000059804	SLC2A3	6515	protein_coding	7919230	7936275	12	-1	chromosome	SLC2A3	6159	870	-0.400083	0.174019	0.52334	FALSE	3820.83	2542.55	1308.99	4156.69	2161.98	4391.89	3673.71	3396.88	FALSE
ENSG00000059915	PSD	5662	protein_coding	102402617	102421539	10	-1	chromosome	PSD	6338	980	-0.190151	0.552933	0.828277	FALSE	41.9146	33.8226	29.6703	43.2988	28.4988	33.9667	42.8872	48.89	FALSE
ENSG00000060069	CTDP1	9150	protein_coding	79679801	79756623	18	1	chromosome	CTDP1	7415	2495	-0.169739	0.124283	0.446846	FALSE	1678.86	1477.45	1526.28	1478.17	1427.89	1640.59	1634	1762	FALSE
ENSG00000060138	YBX3	8531	protein_coding	10699089	10723312	12	-1	chromosome	YBX3	8610	681	-0.593139	0.0077194	0.104287	FALSE	10542.7	7227.1	9318.23	6024.55	6338.53	7896.13	12833.6	10898.6	FALSE
ENSG00000060140	STYK1	55359	protein_coding	10618939	10674318	12	-1	chromosome	STYK1	3424	562.5	-0.676092	0.0522788	0.29801	FALSE	253.037	112.056	75.9212	111.855	148.39	84.9168	338.809	335.385	FALSE
ENSG00000060237	WNK1	65125	protein_coding	752593	911452	12	1	chromosome	WNK1	14370	722	-0.00909889	0.946181	0.985603	FALSE	11220.1	11404.6	10893.4	11450.1	11870.2	9933	12477.6	11249.6	FALSE
ENSG00000060339	CCAR1	55749	protein_coding	68721012	68792377	10	1	chromosome	CCAR1	6059	1638	0.240191	0.0364469	0.247345	FALSE	4193.72	5520.45	6110.34	4237.27	6213.72	3889.19	4769.05	3922.93	FALSE
ENSG00000060491	OGFR	11054	protein_coding	62804835	62814000	20	1	chromosome	OGFR	4702	1802	-0.111731	0.442876	0.762785	FALSE	2772.75	2390.83	2021.07	2798.79	2352.63	2709.41	2436.85	3171.98	FALSE
ENSG00000060642	PIGV	55650	protein_coding	26787472	26798398	1	1	chromosome	PIGV	3382	824	0.108569	0.686939	0.892098	FALSE	758.418	932.539	1280.19	720.444	796.984	583.095	1239.44	452.721	FALSE
ENSG00000060656	PTPRU	10076	protein_coding	29236516	29326813	1	1	chromosome	PTPRU	6682	1590	-0.152499	0.64226	0.873397	FALSE	543.685	485.427	588.171	270.618	597.492	790.292	378.265	462.499	FALSE
ENSG00000060688	SNRNP40	9410	protein_coding	31259568	31296782	1	-1	chromosome	SNRNP40	3881	743	-0.115028	0.485325	0.790243	FALSE	2702.26	2185.91	1846.54	2498.1	2213.08	3068.33	1922.2	3116.25	FALSE
ENSG00000060718	COL11A1	1301	protein_coding	102876467	103108496	1	-1	chromosome	COL11A1	8265	1247	0.763624	0.0272775	0.21102	FALSE	36.4709	109.488	126.535	185.223	16.7062	46.4212	18.0126	44.9788	FALSE
ENSG00000060749	QSER1	79832	protein_coding	32893178	32993316	11	1	chromosome	QSER1	10537	1617	0.42974	0.00406403	0.0711835	FALSE	3163.19	4272.74	3892.05	4174.73	4751.44	3392.14	2948.92	3148.52	FALSE
ENSG00000060762	MPC1	51660	protein_coding	166364919	166383013	6	-1	chromosome	MPC1	1546	962	-0.1406	0.552641	0.828277	FALSE	1003.77	904.215	1027.99	920.1	764.554	772.176	1055.02	1184.12	FALSE
ENSG00000060971	ACAA1	30	protein_coding	38103129	38137242	3	-1	chromosome	ACAA1	7106	945.5	-0.319412	0.0740447	0.355362	FALSE	2665.53	2182.87	2302.07	2085.56	2161	2113.86	3008.96	2873.75	FALSE
ENSG00000060982	BCAT1	586	protein_coding	24810022	24949459	12	-1	chromosome	BCAT1	11775	1585.5	0.517494	0.0467218	0.280486	FALSE	9316.99	15292.8	21762.3	11438.1	12678	10068.9	8745.55	9136.56	FALSE
ENSG00000061273	HDAC7	51564	protein_coding	47782722	47833132	12	-1	chromosome	HDAC7	9928	633	0.0254139	0.875745	0.967134	FALSE	7031.06	6735.62	5424.44	7871.96	6910.47	6891.84	6288.97	7912.36	FALSE
ENSG00000061337	LZTS1	11178	protein_coding	20246165	20303963	8	-1	chromosome	LZTS1	5706	3536.5	-0.341067	0.328669	0.674643	FALSE	403.313	158.432	90.7563	216.494	168.045	735.945	50.6068	423.387	FALSE
ENSG00000061455	PRDM6	93166	protein_coding	123089121	123194266	5	1	chromosome	PRDM6	9350	606.5	0.363239	0.268473	0.622699	FALSE	16.1312	36.2823	17.4531	80.5839	10.8099	19.2478	22.3013	6.8446	FALSE
ENSG00000061656	SPAG4	6676	protein_coding	35615892	35621049	20	1	chromosome	SPAG4	2240	827	-0.640468	0.00620624	0.0907872	FALSE	181.852	116.374	115.191	113.058	120.874	144.925	232.448	168.182	FALSE
ENSG00000061676	NCKAP1	10787	protein_coding	182909115	183038858	2	-1	chromosome	NCKAP1	22520	653.5	0.286204	0.00109093	0.0288721	FALSE	13376.9	18344.4	20528.4	14185.2	20319.6	11565.7	16265.4	12299.7	FALSE
ENSG00000061794	MRPS35	60488	protein_coding	27710773	27756295	12	1	chromosome	MRPS35	1979	750	-0.0364711	0.814835	0.946408	FALSE	3697.5	3799.54	4372.88	3165.62	3860.11	3423.84	3774.07	3894.58	FALSE
ENSG00000061918	GUCY1B3	2983	protein_coding	155758992	155807591	4	1	chromosome	GUCY1B3	3724	2355	-0.189341	0.586593	0.846939	FALSE	67.3956	51.8754	49.7415	57.7317	48.1532	96.239	88.3475	17.6004	FALSE
ENSG00000061936	SFSWAP	6433	protein_coding	131711081	131799737	12	1	chromosome	SFSWAP	10157	2636	0.0467669	0.759273	0.925837	FALSE	2004.02	1971.64	1785.46	2057.9	2071.57	1993.85	1722.35	2295.87	FALSE
ENSG00000061938	TNK2	10188	protein_coding	195863364	195911945	3	-1	chromosome	TNK2	11297	873	-0.0175717	0.95465	0.987423	FALSE	2146.95	1972.24	1159.76	2447.59	2309.39	1501.33	1853.58	3085.94	FALSE
ENSG00000061987	MON2	23041	protein_coding	62466817	62600479	12	1	chromosome	MON2	16014	2640	0.21775	0.118038	0.437046	FALSE	2966.72	3782.76	4486.33	3011.67	3850.29	2849.81	3278.29	2772.06	FALSE
ENSG00000062194	GPBP1	65056	protein_coding	57173948	57264679	5	1	chromosome	GPBP1	6472	1786	0.32114	0.0666381	0.336355	FALSE	1724.74	2327.16	2467.87	1831.78	2681.84	1717.58	1689.75	1766.88	FALSE
ENSG00000062282	DGAT2	84649	protein_coding	75759512	75801535	11	1	chromosome	DGAT2	7905	885	0.30733	0.355517	0.697752	FALSE	130.793	176.939	142.243	292.267	96.3063	112.09	156.109	124.181	FALSE
ENSG00000062370	ZNF112	7771	protein_coding	44326555	44367217	19	-1	chromosome	ZNF112	3848	573	0.575055	0.00160551	0.0375436	FALSE	202.832	336.782	364.771	268.212	377.363	206.065	219.582	182.849	FALSE
ENSG00000062485	CS	1431	protein_coding	56271699	56300392	12	-1	chromosome	CS	6402	656	-0.100311	0.459872	0.773983	FALSE	14256.8	12120.9	10717.1	13433.5	12212.2	15204.6	11235.6	16330.2	FALSE
ENSG00000062524	LTK	4058	protein_coding	41503638	41513887	15	-1	chromosome	LTK	3490	2676	-0.593747	0.0889464	0.387047	FALSE	23.5762	9.97619	7.85391	13.2302	8.84446	13.5867	24.8745	32.2674	FALSE
ENSG00000062582	MRPS24	64951	protein_coding	43866558	43869893	7	-1	chromosome	MRPS24	2613	729	0.403478	0.085743	0.381388	FALSE	310.186	415.566	503.523	414.947	328.228	338.535	276.193	315.829	FALSE
ENSG00000062598	ELMO2	63916	protein_coding	46366049	46432985	20	-1	chromosome	ELMO2	6598	1053	-0.0650789	0.679678	0.888791	FALSE	2723.41	2593.92	2429.48	2838.48	2513.79	2422.96	2956.64	2790.64	FALSE
ENSG00000062650	WAPAL	23063	protein_coding	86435256	86521815	10	-1	chromosome	WAPAL	7280	3207	0.121712	0.26715	0.621693	FALSE	3749.34	4417.79	4963.67	3617.86	4671.84	3591.41	4139.47	3517.15	FALSE
ENSG00000062716	VMP1	81671	protein_coding	59707192	59842255	17	1	chromosome	VMP1	6916	606	0.346486	0.0160799	0.15814	FALSE	8167.01	12132.4	14598.7	8577.97	13220.5	6539.72	10149.7	7811.64	FALSE
ENSG00000062725	APPBP2	10513	protein_coding	60443149	60526219	17	-1	chromosome	APPBP2	9876	1297	0.246026	0.112096	0.427659	FALSE	2526.26	3298.75	3171.24	2762.7	3962.32	2128.58	3067.29	2382.9	FALSE
ENSG00000062822	POLD1	5424	protein_coding	50384204	50418018	19	1	chromosome	POLD1	4858	936	-0.0204128	0.940496	0.983433	FALSE	1607.43	1232.02	742.631	1618.89	1334.53	1825.14	795.128	2202	FALSE
ENSG00000063046	EIF4B	1975	protein_coding	53006158	53042209	12	1	chromosome	EIF4B	6146	878	-0.136223	0.363787	0.704302	FALSE	19763.1	19153.2	18872.1	15982.1	22605.4	20211.3	21473.6	17604.3	FALSE
ENSG00000063127	SLC6A16	28968	protein_coding	49289638	49325225	19	-1	chromosome	SLC6A16	3599	707	0.296451	0.386358	0.721468	FALSE	15.0047	28.4199	34.9063	12.0274	38.326	26.0411	11.1507	7.8224	FALSE
ENSG00000063169	GLTSCR1	29998	protein_coding	47608196	47703277	19	1	chromosome	GLTSCR1	7507	4504.5	0.172926	0.443554	0.763227	FALSE	605.716	650.749	742.631	638.657	570.959	741.606	468.328	607.214	FALSE
ENSG00000063176	SPHK2	56848	protein_coding	48619291	48630717	19	1	chromosome	SPHK2	6009	1786	0.0421753	0.793569	0.939251	FALSE	749.524	742.652	732.159	870.787	625.008	751.796	728.224	768.551	FALSE
ENSG00000063177	RPL18	6141	protein_coding	48615328	48619536	19	-1	chromosome	RPL18	4209	727.5	-0.341693	0.00522207	0.0825373	FALSE	29587.1	21782.2	19633.9	23655.6	22057.1	30210	25262.2	33289.2	FALSE
ENSG00000063180	CA11	770	protein_coding	48637942	48646312	19	-1	chromosome	CA11	2075	439.5	-0.356482	0.294192	0.644897	FALSE	59.9218	25.2641	30.543	32.4741	12.7753	134.735	20.5858	24.445	FALSE
ENSG00000063241	ISOC2	79763	protein_coding	55452985	55462343	19	-1	chromosome	ISOC2	4408	926	-0.249231	0.250282	0.606796	FALSE	2235.29	1878.62	1968.71	1491.4	2175.74	2283.69	1917.06	2505.12	FALSE
ENSG00000063244	U2AF2	11338	protein_coding	55654146	55674715	19	1	chromosome	U2AF2	4115	813.5	-0.221179	0.117907	0.436993	FALSE	13362.1	10408.6	9018.04	12282.4	9925.45	13105.5	10936.2	16044.7	FALSE
ENSG00000063245	EPN1	29924	protein_coding	55675226	55709858	19	1	chromosome	EPN1	17616	593	-0.220522	0.262262	0.616896	FALSE	8339.08	6452.55	4795.25	8501	6061.4	7738.75	7120.13	10158.4	FALSE
ENSG00000063322	MED29	55588	protein_coding	39391303	39400637	19	1	chromosome	MED29	3835	2490	-0.226961	0.0204198	0.178918	FALSE	2960.92	2385.95	2168.55	2739.85	2249.44	3034.36	2688.17	3160.25	FALSE
ENSG00000063438	AHRR	57491	protein_coding	304176	438291	5	1	chromosome	AHRR	7678	646	0.847161	8.73896e-05	0.00477163	FALSE	1545.87	2164.03	1856.14	3134.35	1501.59	2129.71	664.751	1843.15	FALSE
ENSG00000063587	ZNF275	10838	protein_coding	153334155	153360110	X	1	chromosome	ZNF275	8139	5920	-0.249212	0.104545	0.415029	FALSE	1750.98	1491.53	1607.43	1458.93	1408.23	1847.79	1875.88	1529.28	FALSE
ENSG00000063601	MTMR1	8776	protein_coding	150692971	150765103	X	1	chromosome	MTMR1	6323	706.5	-0.0488382	0.659633	0.880849	FALSE	2050.71	2020.72	1988.79	1934.01	2139.38	1923.65	2127.2	2101.29	FALSE
ENSG00000063660	GPC1	2817	protein_coding	240435671	240468078	2	1	chromosome	GPC1	6516	1085	-0.225606	0.392938	0.725356	FALSE	19048.2	14952.6	11951	21951.3	10955.3	14806.1	18724.5	23613.9	FALSE
ENSG00000063761	ADCK1	57143	protein_coding	77800083	77935012	14	1	chromosome	ADCK1	5317	1135.5	-0.201809	0.270804	0.624411	FALSE	348.252	296.34	324.628	307.903	256.489	350.989	345.67	348.097	FALSE
ENSG00000063854	HAGH	3029	protein_coding	1795620	1827194	16	-1	chromosome	HAGH	5975	1151.5	-0.432738	0.00115966	0.0302047	FALSE	1679.64	1313.89	1396.25	1177.49	1367.94	1410.75	1994.25	1633.9	FALSE
ENSG00000063978	RNF4	6047	protein_coding	2462220	2625320	4	1	chromosome	RNF4	7270	584	-0.215611	0.128722	0.452944	FALSE	5975.15	4895.53	4097.12	5612.01	4977.46	6104.95	5652.53	6167.96	FALSE
ENSG00000064012	CASP8	841	protein_coding	201233443	201287711	2	1	chromosome	CASP8	7243	1167.5	0.276701	0.164271	0.509359	FALSE	929.607	1039.04	807.208	1173.88	1136.02	1046.17	711.069	1031.58	FALSE
ENSG00000064042	LIMCH1	22998	protein_coding	41359607	41700044	4	1	chromosome	LIMCH1	10862	3456.5	-0.169904	0.514259	0.806802	FALSE	3850.83	3788.03	4664.35	2887.79	3811.96	2024.42	5956.17	3571.9	FALSE
ENSG00000064102	ASUN	55726	protein_coding	26905181	26938326	12	-1	chromosome	ASUN	3345	560	0.21533	0.24779	0.604624	FALSE	1990.57	2519.92	3031.61	1921.99	2606.17	1944.03	1983.1	2044.58	FALSE
ENSG00000064115	TM7SF3	51768	protein_coding	26973195	27014434	12	-1	chromosome	TM7SF3	3888	579	-0.189171	0.347005	0.689282	FALSE	6411.31	5652.2	5884.33	6140.01	4932.26	5281.82	7643.35	6308.76	FALSE
ENSG00000064199	SPA17	53340	protein_coding	124673798	124697518	11	1	chromosome	SPA17	5205	883	-0.109405	0.472117	0.782494	FALSE	542.849	485.631	453.782	541.235	461.877	512.897	524.081	591.569	FALSE
ENSG00000064225	ST3GAL6	10402	protein_coding	98732236	98821201	3	1	chromosome	ST3GAL6	6288	732.5	-0.894367	2.88148e-07	6.20068e-05	FALSE	1224.28	717.269	791.5	565.29	795.018	902.382	1827.85	942.599	FALSE
ENSG00000064300	NGFR	4804	protein_coding	49495293	49515017	17	1	chromosome	NGFR	4150	1840	-0.267713	0.327589	0.674117	FALSE	11.6022	4.32921	6.1086	0	6.87902	2.26445	12.0084	20.5338	FALSE
ENSG00000064309	CDON	50937	protein_coding	125955796	126063335	11	-1	chromosome	CDON	10600	1745	0.135967	0.683967	0.890183	FALSE	141.824	167.406	198.966	180.412	122.84	173.23	181.842	70.4016	FALSE
ENSG00000064313	TAF2	6873	protein_coding	119730775	119832863	8	-1	chromosome	TAF2	6547	709	0.253992	0.0549857	0.304971	FALSE	2479.97	3243.77	3707.92	2553.43	3469.98	2355.02	2694.17	2390.72	FALSE
ENSG00000064393	HIPK2	28996	protein_coding	139561570	139777778	7	-1	chromosome	HIPK2	15402	3969	0.0899449	0.717164	0.906299	FALSE	8074.49	8321.53	6155.72	12122.5	6686.41	8453.18	8499.38	7270.92	FALSE
ENSG00000064419	TNPO3	23534	protein_coding	128954180	129055173	7	-1	chromosome	TNPO3	4676	3585	0.384959	0.143233	0.476724	FALSE	6324.38	10318.1	14946.9	5924.72	10082.7	6332.53	6471.67	6168.94	FALSE
ENSG00000064490	RFXANK	8625	protein_coding	19192229	19201869	19	1	chromosome	RFXANK	2503	865	-0.288966	0.0784327	0.36449	FALSE	1846.76	1412.61	1283.68	1504.63	1449.51	1761.74	1583.39	2195.16	FALSE
ENSG00000064545	TMEM161A	54929	protein_coding	19119169	19138513	19	-1	chromosome	TMEM161A	3281	789	-0.0945352	0.448779	0.765078	FALSE	1079.55	1011.93	1039.33	975.426	1021.04	1033.72	1055.02	1149.89	FALSE
ENSG00000064547	LPAR2	9170	protein_coding	19623668	19628930	19	-1	chromosome	LPAR2	2980	595	0.24548	0.437963	0.759971	FALSE	43.0525	56.1971	61.9587	45.7043	60.9285	33.9667	39.4562	55.7346	FALSE
ENSG00000064601	CTSA	5476	protein_coding	45890144	45898820	20	1	chromosome	CTSA	5856	606	-0.213916	0.250141	0.606796	FALSE	15603.4	14088.5	15701.7	13230.2	13333.5	15423.1	19408.2	11979	FALSE
ENSG00000064607	SUGP2	10147	protein_coding	18990888	19034023	19	-1	chromosome	SUGP2	8468	3235	0.376189	3.66161e-06	0.000450254	FALSE	3979.14	5190.35	5241.18	5100.84	5229.04	4019.39	3934.47	3983.56	FALSE
ENSG00000064651	SLC12A2	6558	protein_coding	128083766	128189688	5	1	chromosome	SLC12A2	10664	3635	0.614491	0.0123172	0.134367	FALSE	4143.56	8272.22	11230.2	4589.67	8996.78	4176.77	4419.95	3833.95	FALSE
ENSG00000064652	SNX24	28966	protein_coding	122843439	123029354	5	1	chromosome	SNX24	3550	560	-0.0351228	0.826161	0.95014	FALSE	1184.01	1286.27	1576.89	988.656	1293.26	1140.15	1406.7	1005.18	FALSE
ENSG00000064666	CNN2	1265	protein_coding	1026581	1039068	19	1	chromosome	CNN2	3645	1080	-0.370684	0.185795	0.539262	FALSE	20343.6	16331.6	20787.6	10137.9	18069.2	16041.3	18765.7	26223.6	FALSE
ENSG00000064687	ABCA7	10347	protein_coding	1040101	1065572	19	1	chromosome	ABCA7	8367	591	-0.54454	0.0829329	0.375149	FALSE	249.093	150.552	124.79	202.061	124.805	209.461	349.101	188.715	FALSE
ENSG00000064692	SNCAIP	9627	protein_coding	122311354	122464219	5	1	chromosome	SNCAIP	7325	2005.5	0.705269	0.0423879	0.267997	FALSE	13.3292	29.1734	17.4531	55.3263	14.7408	16.9834	10.2929	12.7114	FALSE
ENSG00000064703	DDX20	11218	protein_coding	111755245	111768016	1	1	chromosome	DDX20	6019	1499	-0.0996585	0.593607	0.849875	FALSE	1752.99	1661.96	1790.69	1387.97	1807.22	1947.42	1587.68	1723.86	FALSE
ENSG00000064726	BTBD1	53339	protein_coding	83016422	83067354	15	-1	chromosome	BTBD1	4169	797	-0.0179974	0.915316	0.978604	FALSE	5977.88	6367.67	6947.22	5745.51	6410.27	4613.81	7885.23	5434.61	FALSE
ENSG00000064763	FAR2	55711	protein_coding	29149103	29340980	12	1	chromosome	FAR2	5411	685	-0.0885939	0.798361	0.941123	FALSE	989.714	1154.53	1345.64	393.297	1724.67	1355.27	1309.77	304.096	FALSE
ENSG00000064886	CHI3L2	1117	protein_coding	111200771	111243440	1	1	chromosome	CHI3L2	3295	757	0.076209	0.809189	0.944992	FALSE	32.5714	34.407	27.0524	45.7043	30.4642	82.6523	11.1507	3.9112	FALSE
ENSG00000064932	SBNO2	22904	protein_coding	1107636	1174283	19	-1	chromosome	SBNO2	6626	1061.5	-0.0549925	0.71044	0.902961	FALSE	3540.81	3312.75	2990.6	3797.06	3150.59	3755.59	3578.5	3288.34	FALSE
ENSG00000064933	PMS1	5378	protein_coding	189784085	189877629	2	1	chromosome	PMS1	5448	2004	0.294638	0.20186	0.558691	FALSE	643.038	919.538	1046.32	614.602	1097.7	534.409	675.044	719.661	FALSE
ENSG00000064961	HMG20B	10362	protein_coding	3572777	3579088	19	1	chromosome	HMG20B	3857	750	-0.135452	0.298471	0.649159	FALSE	2732.98	2329.47	2043.76	2597.93	2346.73	3071.72	2370.8	2756.42	FALSE
ENSG00000064989	CALCRL	10203	protein_coding	187343129	187448460	2	-1	chromosome	CALCRL	6144	642	0.0331455	0.923343	0.980631	FALSE	810.85	781.329	316.775	1100.51	926.702	1312.25	672.471	447.832	FALSE
ENSG00000064995	TAF11	6882	protein_coding	34877778	34888089	6	-1	chromosome	TAF11	1580	1522.5	-0.205653	0.295024	0.64539	FALSE	1568.96	1398.67	1700.81	1171.47	1323.72	1715.32	1540.51	1451.05	FALSE
ENSG00000064999	ANKS1A	23294	protein_coding	34889265	35091413	6	1	chromosome	ANKS1A	6777	3652	-0.323154	0.00830332	0.109078	FALSE	1844.09	1460.84	1432.9	1555.15	1394.48	1809.29	1938.5	1784.48	FALSE
ENSG00000065000	AP3D1	8943	protein_coding	2100988	2164465	19	-1	chromosome	AP3D1	8601	853.5	-0.287592	0.0156665	0.155839	FALSE	16351	12944.2	11617.7	13841.2	13373.8	16103.6	15547.5	17401.9	FALSE
ENSG00000065029	ZNF76	7629	protein_coding	35258909	35295985	6	1	chromosome	ZNF76	6789	1373	-0.0883261	0.557097	0.831022	FALSE	1016.16	927.174	918.908	904.464	958.149	1019	897.199	1132.29	FALSE
ENSG00000065054	SLC9A3R2	9351	protein_coding	2025356	2039026	16	1	chromosome	SLC9A3R2	3550	1037	-1.22151	6.9261e-05	0.00398714	FALSE	6878.8	2364.21	2357.92	1418.04	3316.67	4784.78	6395.33	9456.3	TRUE
ENSG00000065057	NTHL1	4913	protein_coding	2039815	2047866	16	-1	chromosome	NTHL1	2430	752.5	-0.184898	0.457316	0.771627	FALSE	532.383	386.779	269.651	490.72	399.966	529.881	338.809	728.461	FALSE
ENSG00000065060	UHRF1BP1	54887	protein_coding	34792015	34883138	6	1	chromosome	UHRF1BP1	9908	7138	0.188293	0.469512	0.781123	FALSE	1277.02	1651.18	2122.3	1058.42	1772.82	1450.38	1154.52	1226.16	FALSE
ENSG00000065135	GNAI3	2773	protein_coding	109548611	109618321	1	1	chromosome	GNAI3	27174	27174	0.182977	0.0582017	0.315081	FALSE	8004.36	9634.98	10310.4	8511.82	10082.7	7224.72	8854.48	7933.87	FALSE
ENSG00000065150	IPO5	3843	protein_coding	97953658	98024297	13	1	chromosome	IPO5	9671	548	0.0560514	0.660926	0.881582	FALSE	19367.8	20199.4	19685.4	19361.8	21551	21028.8	18697.9	18376.8	FALSE
ENSG00000065154	OAT	4942	protein_coding	124397303	124418976	10	-1	chromosome	OAT	3388	698.5	-0.135531	0.262698	0.617494	FALSE	11998.8	12252.9	14176.3	9484.84	13097.7	9687.3	15086	11223.2	FALSE
ENSG00000065183	WDR3	10885	protein_coding	117929720	117966542	1	1	chromosome	WDR3	10275	883.5	-0.00167134	0.988667	0.995834	FALSE	4055.49	4072.23	4302.2	3849.99	4064.52	3952.59	3916.45	4297.43	FALSE
ENSG00000065243	PKN2	5586	protein_coding	88684222	88836255	1	1	chromosome	PKN2	6897	2298	0.205421	0.186767	0.540256	FALSE	2432.43	3323.63	3638.11	2262.36	4070.42	1850.05	3158.21	2289.03	FALSE
ENSG00000065268	WDR18	57418	protein_coding	984271	998438	19	1	chromosome	WDR18	2357	1083	-0.297758	0.154907	0.495045	FALSE	2273.98	1811.17	1901.52	1676.63	1855.37	1889.68	2122.06	2810.2	FALSE
ENSG00000065308	TRAM2	9697	protein_coding	52497402	52576915	6	-1	chromosome	TRAM2	6908	6908	-0.306006	0.0638146	0.329763	FALSE	31955	24325.1	21672.4	24629.8	26672.9	36454.2	27078.9	32331.9	FALSE
ENSG00000065320	NTN1	9423	protein_coding	9021542	9244000	17	1	chromosome	NTN1	6383	3327	0.327408	0.347881	0.690187	FALSE	15.7081	23.8199	10.4719	43.2988	17.6889	22.6445	13.7239	10.7558	FALSE
ENSG00000065328	MCM10	55388	protein_coding	13161554	13211104	10	1	chromosome	MCM10	5454	900	0.0126828	0.969538	0.990899	FALSE	1069.87	804.804	278.378	1228	908.031	1511.52	393.704	1304.38	FALSE
ENSG00000065357	DGKA	1606	protein_coding	55927319	55954027	12	1	chromosome	DGKA	10215	599	-0.324814	0.102569	0.410365	FALSE	2766.97	2202.13	1885.81	2334.53	2386.04	2307.47	3195.95	2797.48	FALSE
ENSG00000065361	ERBB3	2065	protein_coding	56079857	56103505	12	1	chromosome	ERBB3	8658	660	-0.0742076	0.801907	0.942417	FALSE	17.8982	12.5182	23.5617	12.0274	1.96543	39.6278	4.28872	9.778	FALSE
ENSG00000065413	ANKRD44	91526	protein_coding	196967017	197311173	2	-1	chromosome	ANKRD44	11665	974.5	0.285619	0.08529	0.380292	FALSE	648.723	770.725	690.272	786.595	835.31	717.83	571.257	657.081	FALSE
ENSG00000065427	KARS	3735	protein_coding	75627474	75648643	16	-1	chromosome	KARS	4065	835.5	-0.238206	0.00565398	0.0873332	FALSE	11926.2	9752.55	9156.79	10477.1	9623.75	12010.6	11173.8	12594.1	FALSE
ENSG00000065457	ADAT1	23536	protein_coding	75596981	75623300	16	-1	chromosome	ADAT1	4486	578	-0.229314	0.0796052	0.367359	FALSE	1374.47	1088.39	940.724	1344.67	979.769	1437.92	1240.3	1445.19	FALSE
ENSG00000065485	PDIA5	10954	protein_coding	123067062	123225227	3	1	chromosome	PDIA5	4030	694.5	-0.201681	0.295463	0.645828	FALSE	4810.27	4590.18	6024.82	3631.09	4114.64	4337.55	5969.89	4123.38	FALSE
ENSG00000065491	TBC1D22B	55633	protein_coding	37257772	37332970	6	1	chromosome	TBC1D22B	3462	3462	-0.264485	0.0344185	0.240246	FALSE	971.403	819.616	834.26	752.918	871.67	988.431	967.534	958.244	FALSE
ENSG00000065518	NDUFB4	4710	protein_coding	120596309	120602500	3	1	chromosome	NDUFB4	1889	614.5	-0.197966	0.118105	0.437186	FALSE	4159.07	3556.77	3829.22	3563.73	3277.36	4369.25	3939.61	4168.36	FALSE
ENSG00000065526	SPEN	23013	protein_coding	15847864	15940460	1	1	chromosome	SPEN	13294	1404	-0.040266	0.760492	0.926262	FALSE	5554	5610.63	5859.89	5081.6	5890.41	5895.49	5882.4	4884.11	FALSE
ENSG00000065534	MYLK	4638	protein_coding	123610049	123884331	3	-1	chromosome	MYLK	22167	2404	0.964093	2.09396e-05	0.00163148	FALSE	2213.07	4369.92	4112.83	4104.97	4891.97	2552.03	1537.08	2550.1	FALSE
ENSG00000065548	ZC3H15	55854	protein_coding	186486156	186509363	2	1	chromosome	ZC3H15	3125	601	0.302001	0.045714	0.277757	FALSE	3638.84	5071.82	5816.26	3789.85	5609.35	3072.85	4158.34	3685.33	FALSE
ENSG00000065559	MAP2K4	6416	protein_coding	12020824	12143830	17	1	chromosome	MAP2K4	5714	948	0.250688	0.0971102	0.40141	FALSE	1832.69	2252.94	2521.98	2091.57	2145.27	1957.61	1873.31	1667.15	FALSE
ENSG00000065600	TMEM206	55248	protein_coding	212363931	212414901	1	-1	chromosome	TMEM206	2914	753	-0.264985	0.0597763	0.319019	FALSE	788.998	683.378	675.437	627.833	746.865	784.631	885.191	697.171	FALSE
ENSG00000065613	SLK	9748	protein_coding	103967201	104029233	10	1	chromosome	SLK	7974	7673	0.50293	3.02251e-06	0.000393057	FALSE	3133.64	4686.27	4851.1	4290.19	4917.52	2795.46	3454.99	3150.47	FALSE
ENSG00000065615	CYB5R4	51167	protein_coding	83859643	83967424	6	1	chromosome	CYB5R4	9635	768	0.393558	0.0146752	0.149576	FALSE	1062.84	1547.1	1848.29	1295.36	1497.66	884.267	1288.33	1015.93	FALSE
ENSG00000065618	COL17A1	1308	protein_coding	104031286	104086002	10	-1	chromosome	COL17A1	6426	626	0.251603	0.471481	0.782095	FALSE	77.9226	111.409	26.1797	254.982	53.0667	108.693	63.473	61.6014	FALSE
ENSG00000065621	GSTO2	119391	protein_coding	104268873	104304945	10	1	chromosome	GSTO2	9921	1179	-0.597674	0.0818901	0.37267	FALSE	644.286	306.999	317.647	370.445	232.904	258.147	574.688	1100.02	FALSE
ENSG00000065665	SEC61A2	55176	protein_coding	12129637	12169961	10	1	chromosome	SEC61A2	3916	814	0.0580574	0.790965	0.938093	FALSE	558.02	629.649	780.155	528.005	580.786	434.774	646.738	592.547	FALSE
ENSG00000065717	TLE2	7089	protein_coding	2997638	3047635	19	-1	chromosome	TLE2	4038	609.5	-0.316757	0.344159	0.687177	FALSE	74.2686	48.4366	22.6891	79.3811	43.2396	101.9	58.3265	62.5792	FALSE
ENSG00000065802	ASB1	51665	protein_coding	238426742	238452250	2	1	chromosome	ASB1	7410	743	-0.0674181	0.75261	0.923256	FALSE	10721.1	9772.83	7335.56	12680.5	9302.4	9851.48	10985.1	11326.8	FALSE
ENSG00000065809	FAM107B	83641	protein_coding	14518557	14774897	10	-1	chromosome	FAM107B	7019	625	-0.912176	0.000557658	0.0180062	FALSE	5535.12	3417.26	4461.9	1464.94	4324.94	3867.68	7014.62	5723.06	FALSE
ENSG00000065833	ME1	4199	protein_coding	83210389	83431071	6	-1	chromosome	ME1	3371	3371	0.475013	0.101314	0.408175	FALSE	2617.81	4747.31	7372.21	2624.39	4245.34	2400.31	2627.27	2825.84	FALSE
ENSG00000065882	TBC1D1	23216	protein_coding	37891087	38139175	4	1	chromosome	TBC1D1	9032	755	-0.081629	0.569576	0.837182	FALSE	3850.23	3672.18	3326.57	3815.11	3874.85	3628.78	4214.09	3707.82	FALSE
ENSG00000065883	CDK13	8621	protein_coding	39950037	40097134	7	1	chromosome	CDK13	8921	2394	0.151221	0.134984	0.463237	FALSE	2847.25	3283.78	3467.94	2941.91	3441.48	2810.18	2929.19	2802.37	FALSE
ENSG00000065911	MTHFD2	10797	protein_coding	74198562	74217565	2	1	chromosome	MTHFD2	4870	1265.5	-0.263325	0.375769	0.713862	FALSE	6132.57	5705.49	9305.14	3065.8	4745.54	6077.78	6345.58	5974.36	FALSE
ENSG00000065923	SLC9A7	84679	protein_coding	46599252	46759172	X	-1	chromosome	SLC9A7	10033	705	-0.195754	0.422375	0.749837	FALSE	7040.89	6061.34	5489.01	6646.37	6048.63	4896.87	8004.46	8221.34	FALSE
ENSG00000065970	FOXJ2	55810	protein_coding	8032703	8055503	12	1	chromosome	FOXJ2	6296	2676	-0.155784	0.262073	0.616665	FALSE	2076.06	1679.99	1398	2256.35	1385.63	2189.72	1745.51	2292.94	FALSE
ENSG00000065978	YBX1	4904	protein_coding	42682427	42702349	1	1	chromosome	YBX1	1930	1369	-0.182095	0.0814886	0.371415	FALSE	44781.3	38254.6	36837.5	42377.5	35548.8	43856.7	43832.4	46654.7	FALSE
ENSG00000065989	PDE4A	5141	protein_coding	10416773	10469631	19	1	chromosome	PDE4A	6646	2478	-0.100263	0.686577	0.891884	FALSE	1209.57	1088.98	777.537	1408.41	1080.99	1071.08	1329.5	1228.12	FALSE
ENSG00000066027	PPP2R5A	5525	protein_coding	212285537	212361863	1	1	chromosome	PPP2R5A	3825	745	0.107925	0.471953	0.782304	FALSE	1166.9	1237.65	1220.85	1396.39	1095.73	1167.32	1199.12	1134.25	FALSE
ENSG00000066044	ELAVL1	1994	protein_coding	7958579	8445041	19	-1	chromosome	ELAVL1	7063	1176.5	-0.212858	0.131375	0.458177	FALSE	6322.65	5044.93	4461.9	5536.23	5136.66	6395.93	5250.25	7321.76	FALSE
ENSG00000066056	TIE1	7075	protein_coding	43300993	43323108	1	1	chromosome	TIE1	6694	638	-0.0145606	0.959185	0.987774	FALSE	1378.73	1564.03	428.475	40.8933	4222.74	915.969	1820.99	1399.23	FALSE
ENSG00000066084	DIP2B	57609	protein_coding	50504985	50748667	12	1	chromosome	DIP2B	10361	2676	0.134471	0.258937	0.613327	FALSE	4477.73	5277.26	5227.22	4523.52	6081.06	4164.32	5048.68	4220.18	FALSE
ENSG00000066117	SMARCD1	6602	protein_coding	50084972	50100712	12	1	chromosome	SMARCD1	5136	751	-0.196659	0.2827	0.635465	FALSE	3888.2	3119.78	2629.32	3300.33	3429.68	4005.81	3117.9	4540.9	FALSE
ENSG00000066135	KDM4A	9682	protein_coding	43650158	43705515	1	1	chromosome	KDM4A	5172	852	-0.135495	0.209159	0.566565	FALSE	3307.34	2973.65	2876.28	2927.48	3117.18	3419.31	3134.19	3368.52	FALSE
ENSG00000066136	NFYC	4802	protein_coding	40691570	40771603	1	1	chromosome	NFYC	6068	1276	-0.195785	0.262456	0.617166	FALSE	1625.67	1296.19	1257.5	1355.49	1275.57	1637.2	1261.74	1978.09	FALSE
ENSG00000066185	ZMYND12	84217	protein_coding	42430329	42456267	1	-1	chromosome	ZMYND12	2195	1090.5	-0.247627	0.477747	0.785594	FALSE	11.894	9.27936	12.2172	4.81098	10.8099	11.3222	14.5816	9.778	FALSE
ENSG00000066230	SLC9A3	6550	protein_coding	473310	524332	5	-1	chromosome	SLC9A3	2783	2504	-0.225988	0.503045	0.801078	FALSE	15.8453	10.7781	4.36329	13.2302	14.7408	10.19	26.59	10.7558	FALSE
ENSG00000066248	NGEF	25791	protein_coding	232878686	233013272	2	-1	chromosome	NGEF	4678	590	0.201637	0.492224	0.794698	FALSE	106.439	236.882	6.98126	666.32	37.3433	47.5534	168.118	103.647	FALSE
ENSG00000066279	ASPM	259266	protein_coding	197084128	197146694	1	-1	chromosome	ASPM	10938	5279.5	0.559019	0.0898306	0.388929	FALSE	1867.91	2575.7	1219.1	3193.29	3314.71	2300.68	691.341	2611.7	FALSE
ENSG00000066322	ELOVL1	64834	protein_coding	43363397	43368074	1	-1	chromosome	ELOVL1	2507	848.5	-0.494684	0.00256749	0.0519127	FALSE	12101.8	8069.53	7130.48	9585.87	7492.24	10930.5	11763.9	13611	FALSE
ENSG00000066379	ZNRD1	30834	protein_coding	30058899	30064909	6	1	chromosome	ZNRD1	3672	748.5	-0.239299	0.252709	0.608171	FALSE	405.8	310.45	245.217	382.473	303.66	379.295	341.382	496.722	FALSE
ENSG00000066422	ZBTB11	27107	protein_coding	101648889	101677495	3	-1	chromosome	ZBTB11	7416	2115	0.355759	0.00051155	0.017092	FALSE	1259.29	1764.75	1866.61	1455.32	1972.31	1168.45	1462.45	1146.96	FALSE
ENSG00000066427	ATXN3	4287	protein_coding	92038652	92106621	14	-1	chromosome	ATXN3	28202	869	0.413668	0.00571178	0.0876506	FALSE	630.322	953.231	1090.82	703.606	1065.27	603.475	714.5	572.991	FALSE
ENSG00000066455	GOLGA5	9950	protein_coding	92794231	92839963	14	1	chromosome	GOLGA5	3295	759	0.104086	0.522481	0.811658	FALSE	3281.82	3966.83	4930.51	3107.89	3862.08	3033.23	4164.34	2647.88	FALSE
ENSG00000066557	LRRC40	55631	protein_coding	70144805	70205620	1	-1	chromosome	LRRC40	2884	2884	0.305415	0.202557	0.559338	FALSE	1012.57	1444.63	1685.1	995.873	1652.93	802.746	1043.02	1191.94	FALSE
ENSG00000066583	ISOC1	51015	protein_coding	129094751	129114028	5	1	chromosome	ISOC1	1940	1260.5	-0.0103183	0.942371	0.984016	FALSE	1199.11	1156.99	1071.62	1184.7	1214.64	1329.23	1099.63	1168.47	FALSE
ENSG00000066629	EML1	2009	protein_coding	99737693	99942060	14	1	chromosome	EML1	8899	581	-0.0952557	0.532732	0.817691	FALSE	1608.21	1588.26	1533.26	1457.73	1773.8	1573.79	1895.61	1355.23	FALSE
ENSG00000066651	TRMT11	60487	protein_coding	125986430	126039276	6	1	chromosome	TRMT11	2690	729	0.230261	0.28891	0.640921	FALSE	544.771	708.042	897.964	600.17	625.991	431.377	675.902	527.034	FALSE
ENSG00000066654	THUMPD1	55623	protein_coding	20733664	20742084	16	-1	chromosome	THUMPD1	5092	1099	0.458557	0.000381813	0.013831	FALSE	1795.2	2724.97	3162.51	2162.53	2849.88	1688.15	1995.11	1702.35	FALSE
ENSG00000066697	MSANTD3	91283	protein_coding	100427156	100451711	9	1	chromosome	MSANTD3	3253	1362	0.115388	0.260141	0.614433	FALSE	4053.65	4367.78	4159.08	4558.4	4385.87	4154.13	4103.44	3903.38	FALSE
ENSG00000066739	ATG2B	55102	protein_coding	96279202	96363870	14	-1	chromosome	ATG2B	14778	522	0.350004	0.00303837	0.0580566	FALSE	2308.38	3148.84	3463.58	2756.69	3226.26	2305.21	2586.1	2033.82	FALSE
ENSG00000066777	ARFGEF1	10565	protein_coding	67173511	67343677	8	-1	chromosome	ARFGEF1	10964	1984.5	0.295042	0.0188326	0.172021	FALSE	2985.58	4104.24	4303.94	3242.6	4766.18	2477.31	3642.83	2836.6	FALSE
ENSG00000066827	ZFAT	57623	protein_coding	134477788	134713049	8	-1	chromosome	ZFAT	8900	3734	-0.0590738	0.645129	0.875214	FALSE	516.036	464.997	428.475	529.208	437.309	540.071	454.604	553.435	FALSE
ENSG00000066855	MTFR1	9650	protein_coding	65644734	65771261	8	1	chromosome	MTFR1	4629	576	-0.0465785	0.812675	0.945877	FALSE	1852.37	1870.06	1938.17	1539.51	2132.5	1624.74	1804.69	2127.69	FALSE
ENSG00000066923	STAG3	10734	protein_coding	100177563	100221488	7	1	chromosome	STAG3	8583	920	0.46121	0.131719	0.458846	FALSE	59.8529	85.3973	82.0298	81.7866	92.3754	82.6523	41.1717	55.7346	FALSE
ENSG00000066926	FECH	2235	protein_coding	57548283	57586772	18	-1	chromosome	FECH	4473	606	0.315939	0.0378674	0.253234	FALSE	1926.65	2646.92	3150.29	2179.37	2611.08	1622.48	2271.3	1886.18	FALSE
ENSG00000066933	MYO9A	4649	protein_coding	71822289	72118577	15	-1	chromosome	MYO9A	20253	693	0.40771	0.00017786	0.00813922	FALSE	1799.9	2580.67	2706.98	2162.53	2872.48	1741.36	1988.25	1670.08	FALSE
ENSG00000067048	DDX3Y	8653	protein_coding	12904108	12920478	Y	1	chromosome	DDX3Y	5738	621	0.359567	0.0514338	0.296483	FALSE	2595.66	4171.99	5356.37	2441.57	4718.03	2191.98	3199.38	2395.61	FALSE
ENSG00000067057	PFKP	5214	protein_coding	3066333	3137712	10	1	chromosome	PFKP	4836	605	0.0664982	0.614933	0.859641	FALSE	23192	21332.7	17475	25883.1	20640	26385.3	16910.4	26280.3	FALSE
ENSG00000067064	IDI1	3422	protein_coding	1039908	1049170	10	-1	chromosome	IDI1	3589	1029	0.436069	0.129786	0.454802	FALSE	2770.18	4885.07	7910.64	2778.34	3966.25	2456.92	3105.03	2748.59	FALSE
ENSG00000067066	SP100	6672	protein_coding	230415942	230544090	2	1	chromosome	SP100	12618	1802	0.279239	0.0974071	0.402361	FALSE	6127.2	8518.94	10925.7	6244.65	8386.51	5400.71	7247.07	5733.82	FALSE
ENSG00000067082	KLF6	1316	protein_coding	3775996	3785281	10	-1	chromosome	KLF6	6139	925	0.0136649	0.957207	0.987774	FALSE	11808.7	11625.6	8545.06	15454.1	10877.7	9406.51	13034.3	12985.2	FALSE
ENSG00000067113	PPAP2A	8611	protein_coding	55424854	55535050	5	-1	chromosome	PPAP2A	2016	824	0.0259009	0.940869	0.98347	FALSE	2216.97	2648.58	5287.43	1482.98	1175.33	2880.38	2856.28	914.243	FALSE
ENSG00000067141	NEO1	4756	protein_coding	73051710	73305206	15	1	chromosome	NEO1	8117	1046	0.133435	0.667091	0.884338	FALSE	1261.16	1688.31	2862.32	1849.82	352.796	2662.99	741.09	379.386	FALSE
ENSG00000067167	TRAM1	23471	protein_coding	70573442	70608387	8	-1	chromosome	TRAM1	3878	872	0.0117529	0.964219	0.989104	FALSE	16309.6	19558.1	30317.9	12259.6	16096.9	12653.7	20772	15503	FALSE
ENSG00000067177	PHKA1	5255	protein_coding	72578814	72714319	X	-1	chromosome	PHKA1	6350	6020	0.154202	0.578719	0.842129	FALSE	663.259	737.028	794.991	956.182	459.912	664.615	724.793	600.369	FALSE
ENSG00000067182	TNFRSF1A	7132	protein_coding	6328757	6342114	12	-1	chromosome	TNFRSF1A	4005	834	-0.36193	0.0100585	0.121518	FALSE	9840.23	7367.55	6480.35	7612.17	8010.13	10019	9106.66	10395	FALSE
ENSG00000067191	CACNB1	782	protein_coding	39173456	39197703	17	-1	chromosome	CACNB1	7094	593.5	0.0599829	0.782185	0.934548	FALSE	398.761	411.663	459.018	443.813	332.158	357.783	401.424	437.076	FALSE
ENSG00000067208	EVI5	7813	protein_coding	92508696	92792404	1	-1	chromosome	EVI5	8276	616.5	0.187841	0.387655	0.721732	FALSE	3540.83	4895.39	6870.43	3009.27	4806.47	3258.54	4218.38	3145.58	FALSE
ENSG00000067221	STOML1	9399	protein_coding	73978923	73994622	15	-1	chromosome	STOML1	10461	1833	-0.419117	0.0448562	0.275883	FALSE	1537.62	1055.92	900.582	1241.23	1025.96	1296.4	1405.84	1910.62	FALSE
ENSG00000067225	PKM	5315	protein_coding	72199029	72231822	15	-1	chromosome	PKM	8571	1355	-0.0835872	0.60243	0.854393	FALSE	182921	158687	132460	213241	130360	182033	163403	203329	FALSE
ENSG00000067248	DHX29	54505	protein_coding	55256245	55307722	5	-1	chromosome	DHX29	4734	4450	0.384702	0.00143611	0.0347978	FALSE	2874.47	4187.82	4807.47	3230.57	4525.41	2643.74	3259.42	2720.24	FALSE
ENSG00000067334	DNTTIP2	30836	protein_coding	93866283	93879918	1	-1	chromosome	DNTTIP2	7519	811	0.311475	0.0624303	0.326485	FALSE	2831.2	4033.27	4993.34	2962.36	4144.12	2315.4	3377.79	2800.42	FALSE
ENSG00000067365	METTL22	79091	protein_coding	8621683	8649654	16	1	chromosome	METTL22	8254	591.5	-0.0512133	0.78485	0.935693	FALSE	1047.88	946.576	897.964	1213.57	728.194	1031.46	976.969	1135.23	FALSE
ENSG00000067369	TP53BP1	7158	protein_coding	43403061	43510728	15	-1	chromosome	TP53BP1	12991	613	0.0456369	0.703568	0.898713	FALSE	4548.03	4979.09	5506.47	4301.01	5129.78	4619.47	4935.45	4089.16	FALSE
ENSG00000067445	TRO	7216	protein_coding	54920462	54931431	X	1	chromosome	TRO	6716	842	-0.00664969	0.98321	0.99499	FALSE	476.58	500.77	790.627	382.473	329.21	399.675	464.897	565.168	FALSE
ENSG00000067533	RRP15	51018	protein_coding	218285287	218337983	1	1	chromosome	RRP15	7883	4131.5	0.0907383	0.629327	0.867928	FALSE	1802.76	2083.82	2413.77	1650.17	2187.53	1504.73	1912.77	1990.8	FALSE
ENSG00000067560	RHOA	387	protein_coding	49359145	49412998	3	-1	chromosome	RHOA	2582	761	-0.383949	0.000345619	0.0130973	FALSE	59664.5	44383.4	43371.9	46919.1	42859.3	56870.5	57293.8	64829.1	FALSE
ENSG00000067596	DHX8	1659	protein_coding	43483865	43544463	17	1	chromosome	DHX8	9302	739	-0.151044	0.0613564	0.323979	FALSE	4606.52	3870.25	3549.97	4466.99	3593.8	4939.89	4021.96	4857.71	FALSE
ENSG00000067601	PMS2P4		transcribed_unprocessed_pseudogene	67295608	67302907	7	-1	chromosome	PMS2P4	1060	753.5	-0.236664	0.33124	0.67649	FALSE	114.834	97.2579	104.719	87.8004	99.2545	99.6357	115.795	129.07	FALSE
ENSG00000067606	PRKCZ	5590	protein_coding	2050470	2185395	1	1	chromosome	PRKCZ	7636	706	-0.298447	0.392997	0.725356	FALSE	39.4444	24.7115	39.2696	24.0549	10.8099	45.2889	30.021	43.0232	FALSE
ENSG00000067646	ZFY	7544	protein_coding	2935281	2982506	Y	1	chromosome	ZFY	5527	2273	0.422498	0.0442855	0.27442	FALSE	835.762	1288.06	1701.68	1023.54	1138.97	740.474	1083.33	683.482	FALSE
ENSG00000067704	IARS2	55699	protein_coding	220094102	220148041	1	1	chromosome	IARS2	4165	613	0.13094	0.268291	0.622699	FALSE	8512.01	9365.64	8748.39	9754.26	9594.27	8038.79	8945.4	8551.84	FALSE
ENSG00000067715	SYT1	6857	protein_coding	78863993	79452008	12	1	chromosome	SYT1	6494	718	-0.276303	0.337105	0.681372	FALSE	954.783	612.604	500.033	619.413	718.366	1165.06	482.909	1216.38	FALSE
ENSG00000067798	NAV3	89795	protein_coding	77830905	78213008	12	1	chromosome	NAV3	11153	645.5	0.38201	0.178173	0.52865	FALSE	3231.71	4396.57	3086.59	6402.21	3700.91	3274.39	3831.54	2589.21	FALSE
ENSG00000067829	IDH3G	3421	protein_coding	153785766	153794523	X	-1	chromosome	IDH3G	2717	869.5	-0.258138	0.0944853	0.396076	FALSE	3112.22	2467.21	2271.53	2703.77	2426.33	2855.47	2840.85	3640.35	FALSE
ENSG00000067836	ROGDI	79641	protein_coding	4796968	4802950	16	-1	chromosome	ROGDI	3683	852	-0.249583	0.110823	0.425766	FALSE	838.127	687.08	666.71	677.145	717.384	793.689	777.115	943.577	FALSE
ENSG00000067900	ROCK1	6093	protein_coding	20946906	21111851	18	-1	chromosome	ROCK1	11064	600	0.48527	0.00619694	0.0907872	FALSE	3927.48	6155.54	6352.07	4972.15	7142.39	3076.25	4534.89	4171.29	FALSE
ENSG00000067955	CBFB	865	protein_coding	67029116	67101058	16	1	chromosome	CBFB	4129	610	-0.105995	0.632502	0.869504	FALSE	4912.33	4389.64	3789.08	5215.1	4164.76	3860.88	4994.64	5881.47	FALSE
ENSG00000067992	PDK3	5165	protein_coding	24465221	24539837	X	1	chromosome	PDK3	2695	1809	-0.498444	0.114308	0.431543	FALSE	397.51	246.993	157.078	360.823	223.077	357.783	512.073	322.674	FALSE
ENSG00000068001	HYAL2	8692	protein_coding	50317790	50322906	3	-1	chromosome	HYAL2	4545	1129	-0.616602	0.0199699	0.177558	FALSE	3606.88	2169.33	1476.54	2433.15	2598.3	2921.14	4101.73	3797.77	FALSE
ENSG00000068024	HDAC4	9759	protein_coding	239048168	239401654	2	-1	chromosome	HDAC4	13368	819	0.13241	0.574831	0.839912	FALSE	843.423	799.019	588.171	981.44	827.448	1149.21	548.956	832.108	FALSE
ENSG00000068028	RASSF1	11186	protein_coding	50329782	50340980	3	-1	chromosome	RASSF1	3683	1751	-0.654092	1.08634e-06	0.000175133	FALSE	3869.79	2539.78	2827.41	2225.08	2566.86	3460.08	4133.46	4015.82	FALSE
ENSG00000068078	FGFR3	2261	protein_coding	1793307	1808872	4	1	chromosome	FGFR3	4834	4041.5	0.381834	0.266066	0.621197	FALSE	41.9605	49.1182	41.0149	70.9619	35.3778	75.859	12.8661	37.1564	FALSE
ENSG00000068079	IFI35	3430	protein_coding	43006725	43014456	17	1	chromosome	IFI35	1973	560	0.0967162	0.71323	0.904726	FALSE	1186.56	1173.11	1391.89	1412.02	715.418	1282.81	946.091	1330.79	FALSE
ENSG00000068097	HEATR6	63897	protein_coding	60043194	60078931	17	-1	chromosome	HEATR6	4868	671.5	0.169892	0.186876	0.54039	FALSE	1266.85	1311.31	1137.94	1639.34	1156.66	1436.79	1079.9	1283.85	FALSE
ENSG00000068120	COASY	80347	protein_coding	42561467	42566277	17	1	chromosome	COASY	4032	670.5	-0.0212588	0.879907	0.967646	FALSE	2941.62	2578.77	2100.49	3297.93	2337.88	2975.48	2297.04	3552.35	FALSE
ENSG00000068137	PLEKHH3	79990	protein_coding	42667914	42676994	17	-1	chromosome	PLEKHH3	4803	2406	0.100823	0.458693	0.772932	FALSE	777.577	709.164	604.751	932.127	590.613	956.729	529.227	846.775	FALSE
ENSG00000068305	MEF2A	4205	protein_coding	99565417	99716466	15	1	chromosome	MEF2A	6925	1329	0.191279	0.445997	0.764083	FALSE	3124.83	3523.51	3718.39	3726.1	3126.02	4225.46	2829.69	2319.34	FALSE
ENSG00000068308	OTUD5	55593	protein_coding	48922028	48958386	X	-1	chromosome	OTUD5	3592	2282	-0.3323	0.00281927	0.055093	FALSE	3975.86	3046.94	3128.48	3245	2767.33	4008.07	3749.2	4170.32	FALSE
ENSG00000068323	TFE3	7030	protein_coding	49028726	49043486	X	-1	chromosome	TFE3	4283	1058	-0.207907	0.173451	0.523059	FALSE	7291.13	6079.93	5406.11	6743.79	6089.9	6639.36	7077.24	8156.81	FALSE
ENSG00000068354	TBC1D25	4943	protein_coding	48539457	48562609	X	1	chromosome	TBC1D25	4223	819	-0.207642	0.182338	0.533929	FALSE	1100.68	885.218	831.642	1101.71	722.297	1123.17	1003.56	1175.32	FALSE
ENSG00000068366	ACSL4	2182	protein_coding	109624244	109733403	X	-1	chromosome	ACSL4	6415	660	0.229939	0.277666	0.630785	FALSE	9836.84	14121.8	18500.3	8852.2	15013	6820.51	12782.9	9907.07	FALSE
ENSG00000068383	INPP5A	3632	protein_coding	132537820	132783480	10	1	chromosome	INPP5A	3706	832	-0.576237	4.92366e-06	0.000569501	FALSE	1961.06	1287.6	1247.03	1357.9	1257.88	2066.31	1994.25	1822.62	FALSE
ENSG00000068394	GPKOW	27238	protein_coding	49113389	49123801	X	-1	chromosome	GPKOW	1742	1742	-0.321413	0.0160029	0.157733	FALSE	1378.03	1064.49	1018.39	1124.57	1050.52	1300.92	1302.91	1530.26	FALSE
ENSG00000068400	GRIPAP1	56850	protein_coding	48973720	49002264	X	-1	chromosome	GRIPAP1	6841	904	-0.222448	0.0663477	0.336098	FALSE	2278.31	1953.91	2012.35	1816.14	2033.24	2333.51	2168.37	2333.03	FALSE
ENSG00000068438	FTSJ1	24140	protein_coding	48476021	48486364	X	1	chromosome	FTSJ1	2872	803	-0.349021	0.144367	0.478835	FALSE	4552.52	3443.66	3917.36	3483.15	2930.46	3443.09	4594.07	5620.39	FALSE
ENSG00000068489	PRR11	55771	protein_coding	59155499	59204705	17	1	chromosome	PRR11	4080	860	-0.209321	0.397816	0.729546	FALSE	4496.73	3057.43	1857.89	4168.71	3145.68	4848.18	2548.35	6093.65	FALSE
ENSG00000068650	ATP11A	23250	protein_coding	112690329	112887168	13	1	chromosome	ATP11A	13733	885	0.212796	0.121295	0.442639	FALSE	3255.58	3685.58	3492.37	3955.83	3608.54	3670.67	3091.31	3004.78	FALSE
ENSG00000068654	POLR1A	25885	protein_coding	86020216	86106155	2	-1	chromosome	POLR1A	13519	582	-0.285444	0.0243489	0.198508	FALSE	8672.34	6890.66	6582.45	7012	7077.53	8347.88	7996.74	9672.39	FALSE
ENSG00000068697	LAPTM4A	9741	protein_coding	20032650	20052028	2	-1	chromosome	LAPTM4A	1946	1126	-0.322969	0.0301784	0.223293	FALSE	19118.9	15817.8	17307.4	14971.8	15174.1	16093.4	22116.9	19146.3	FALSE
ENSG00000068724	TTC7A	57217	protein_coding	46916157	47076137	2	1	chromosome	TTC7A	6949	2725.5	-0.0463805	0.807427	0.944296	FALSE	1775.02	1566.84	1123.98	1995.35	1581.19	1894.21	1496.76	1934.09	FALSE
ENSG00000068745	IP6K2	51447	protein_coding	48688003	48740353	3	-1	chromosome	IP6K2	5624	675.5	-0.0889484	0.600807	0.853411	FALSE	2724.21	2706.77	3284.68	2238.31	2597.32	2587.13	2827.12	2758.37	FALSE
ENSG00000068784	SRBD1	55133	protein_coding	45388680	45612165	2	-1	chromosome	SRBD1	5045	655	0.144049	0.371587	0.710173	FALSE	1075	1244.28	1320.33	1063.23	1349.27	1167.32	1073.04	984.644	FALSE
ENSG00000068796	KIF2A	3796	protein_coding	62306162	62537249	5	1	chromosome	KIF2A	4774	828.5	0.185284	0.32938	0.675219	FALSE	1991.42	2382.19	2083.91	2109.61	2953.07	1919.12	2066.3	1988.84	FALSE
ENSG00000068878	PSME4	23198	protein_coding	53864067	53970840	2	-1	chromosome	PSME4	10241	886	0.175274	0.259035	0.613327	FALSE	7185.16	9372.77	10247.6	6532.11	11338.6	6234.02	8345.84	6975.62	FALSE
ENSG00000068885	IFT80	57560	protein_coding	160256986	160399880	3	-1	chromosome	IFT80	7175	582	0.59254	0.000652017	0.020044	FALSE	390.613	716.803	857.822	469.07	823.517	311.361	488.914	371.564	FALSE
ENSG00000068903	SIRT2	22933	protein_coding	38878555	38899862	19	-1	chromosome	SIRT2	6224	890	-0.318524	0.0137845	0.144138	FALSE	3375.81	2678.39	2536.81	2750.68	2747.68	3098.9	3422.39	3606.13	FALSE
ENSG00000068912	ERLEC1	27248	protein_coding	53787044	53818819	2	1	chromosome	ERLEC1	2592	2013.5	-0.170699	0.385966	0.72096	FALSE	7168.55	7044.42	9203.91	5614.41	6314.94	5751.7	9580.13	6173.83	FALSE
ENSG00000068971	PPP2R5B	5526	protein_coding	64917553	64934473	11	1	chromosome	PPP2R5B	3376	786	-0.47158	0.0267506	0.208784	FALSE	1677.13	1196.88	1220.85	1302.57	1067.23	1374.52	2089.46	1567.41	FALSE
ENSG00000068976	PYGM	5837	protein_coding	64746389	64760297	11	-1	chromosome	PYGM	4981	2152	-0.578131	0.04261	0.268743	FALSE	112.033	6.98638	10.4719	3.60823	6.87902	312.494	6.0042	17.6004	FALSE
ENSG00000069020	MAST4	375449	protein_coding	66596361	67169595	5	1	chromosome	MAST4	14675	582	-0.360006	0.010854	0.126334	FALSE	2535.58	2111.66	2039.4	1837.79	2457.78	2229.35	3084.44	2292.94	FALSE
ENSG00000069122	ADGRF5	221395	protein_coding	46852512	46954943	6	-1	chromosome	ADGRF5	6650	3138.5	-0.161573	0.450823	0.766363	FALSE	554.648	148.472	428.475	12.0274	4.91359	1218.27	15.4394	430.232	FALSE
ENSG00000069188	SDK2	54549	protein_coding	73334384	73644089	17	-1	chromosome	SDK2	11607	4638	-0.194771	0.550016	0.826971	FALSE	9.10918	6.4754	13.0899	2.40549	3.93087	10.19	10.2929	6.8446	FALSE
ENSG00000069248	NUP133	55746	protein_coding	229440260	229508341	1	-1	chromosome	NUP133	6080	872	-0.0429738	0.777412	0.932375	FALSE	3331.2	3359.98	3508.95	2866.14	3704.84	3578.96	3302.31	3112.34	FALSE
ENSG00000069275	NUCKS1	64710	protein_coding	205712819	205750276	1	-1	chromosome	NUCKS1	6546	3362	0.0135754	0.942063	0.983751	FALSE	18972.6	18397.5	16075.2	17883.6	21233.6	20626.8	15844.2	20446.8	FALSE
ENSG00000069329	VPS35	55737	protein_coding	46656132	46689518	16	-1	chromosome	VPS35	9733	740	0.199499	0.0541186	0.302676	FALSE	8857.74	10778.5	10758.1	9523.33	12054	8350.15	9746.53	8476.55	FALSE
ENSG00000069345	DNAJA2	10294	protein_coding	46955362	46973788	16	-1	chromosome	DNAJA2	5065	1855	-0.0612562	0.547049	0.825139	FALSE	5134.73	5062.5	5291.79	4838.64	5057.06	4714.58	5537.59	5152.03	FALSE
ENSG00000069399	BCL3	602	protein_coding	44747705	44760044	19	1	chromosome	BCL3	3242	603	0.071136	0.683816	0.890183	FALSE	1079.14	998.539	838.623	1224.39	932.599	1380.18	786.55	1070.69	FALSE
ENSG00000069424	KCNAB2	8514	protein_coding	5991466	6101193	1	1	chromosome	KCNAB2	9534	959	0.521894	0.000527116	0.0175472	FALSE	434.511	612.067	582.935	619.413	633.853	456.286	380.838	466.41	FALSE
ENSG00000069431	ABCC9	10060	protein_coding	21797401	21941402	12	-1	chromosome	ABCC9	11421	3101.5	0.46244	0.167677	0.514066	FALSE	261.554	696.681	230.381	1780.06	79.6001	482.327	222.155	80.1796	FALSE
ENSG00000069493	CLEC2D	29121	protein_coding	9664969	9699555	12	1	chromosome	CLEC2D	6957	769.5	0.652172	0.0329317	0.233712	FALSE	29.6548	59.001	66.3219	51.718	58.963	21.5122	42.0294	25.4228	FALSE
ENSG00000069509	FUNDC1	139341	protein_coding	44523639	44543001	X	-1	chromosome	FUNDC1	1399	1132.5	0.362638	0.0764168	0.360674	FALSE	560.028	771.742	929.38	715.633	670.213	570.641	631.299	478.144	FALSE
ENSG00000069535	MAOB	4129	protein_coding	43766611	43882447	X	-1	chromosome	MAOB	2891	857	0.209529	0.464798	0.777647	FALSE	6.55886	12.5207	20.9438	15.6357	0.982717	12.4545	4.28872	2.9334	FALSE
ENSG00000069667	RORA	6095	protein_coding	60488284	61229319	15	-1	chromosome	RORA	17040	609.5	-0.476607	0.139309	0.469713	FALSE	586.886	417.794	418.875	291.064	543.443	208.329	994.982	557.346	FALSE
ENSG00000069702	TGFBR3	7049	protein_coding	91680343	91906335	1	-1	chromosome	TGFBR3	8705	2908	0.117556	0.629894	0.867967	FALSE	1827.38	2086.44	2275.89	1555.15	2428.29	2204.44	1549.94	1727.77	FALSE
ENSG00000069712	KIAA1107	23285	protein_coding	92167052	92184723	1	1	chromosome	KIAA1107	4556	4556	0.980363	0.000413105	0.0146131	FALSE	38.8497	94.1291	90.7563	80.5839	111.047	41.8923	39.4562	35.2008	FALSE
ENSG00000069812	HES2	54626	protein_coding	6412418	6424670	1	-1	chromosome	HES2	5407	849	-0.58071	0.0803474	0.368997	FALSE	443.568	161.962	163.187	28.8659	293.832	31.7023	723.077	575.924	FALSE
ENSG00000069849	ATP1B3	483	protein_coding	141876124	141926514	3	1	chromosome	ATP1B3	2584	695.5	-0.34443	0.0084005	0.10979	FALSE	21535.6	17760.4	19495.2	14768.5	19017.5	21666.2	21959.9	20980.6	FALSE
ENSG00000069869	NEDD4	4734	protein_coding	55826922	55993746	15	-1	chromosome	NEDD4	9097	3336	0.410681	0.0762653	0.3606	FALSE	3236.82	5208.44	6301.46	3324.39	5999.49	2510.14	3550.2	3650.13	FALSE
ENSG00000069943	PIGB	9488	protein_coding	55318960	55355648	15	1	chromosome	PIGB	4542	763	0.0337629	0.878759	0.967516	FALSE	696.842	750.012	916.29	704.808	628.939	571.773	815.714	703.038	FALSE
ENSG00000069956	MAPK6	5597	protein_coding	51952106	52067372	15	1	chromosome	MAPK6	6388	578.5	0.461637	0.0209772	0.182006	FALSE	3970.87	6643.83	9230.09	4418.88	6282.51	3481.59	5054.68	3376.34	FALSE
ENSG00000069966	GNB5	10681	protein_coding	52115105	52191369	15	-1	chromosome	GNB5	13302	971.5	-0.194134	0.287084	0.639789	FALSE	1298.81	1139.62	1061.15	1247.25	1110.47	1214.88	1519.92	1161.63	FALSE
ENSG00000069974	RAB27A	5873	protein_coding	55202966	55319113	15	-1	chromosome	RAB27A	5605	755.5	-0.00356084	0.983385	0.995055	FALSE	1186.6	1199.25	1148.42	1098.11	1351.24	1316.78	1145.94	1097.09	FALSE
ENSG00000069998	CECR5	27440	protein_coding	17137511	17165287	22	-1	chromosome	CECR5	4936	1591	-0.336378	0.0239855	0.197073	FALSE	2413.2	1835.62	1781.09	1876.28	1849.47	2253.12	2202.68	2783.8	FALSE
ENSG00000070010	UFD1L	7353	protein_coding	19449910	19479215	22	-1	chromosome	UFD1L	8736	872.5	-0.235905	0.133753	0.462103	FALSE	4602.62	3995.51	4287.36	3913.73	3785.43	3884.66	5173.05	4750.15	FALSE
ENSG00000070018	LRP6	4040	protein_coding	12116025	12267012	12	-1	chromosome	LRP6	10337	593	0.0847929	0.677129	0.888201	FALSE	3329.96	4234.31	5032.61	2547.41	5122.91	3041.15	3720.03	3228.69	FALSE
ENSG00000070047	PHRF1	57661	protein_coding	576486	612222	11	1	chromosome	PHRF1	5769	5221	-0.164306	0.315667	0.663797	FALSE	3988.25	3286.64	2830.03	3499.99	3529.92	4231.12	3225.97	4507.66	FALSE
ENSG00000070061	IKBKAP	8518	protein_coding	108867517	108934116	9	-1	chromosome	IKBKAP	6048	3331.5	0.0986477	0.41719	0.74554	FALSE	3625.8	3803.01	3987.17	3875.24	3546.63	3915.23	3379.51	3582.66	FALSE
ENSG00000070081	NUCB2	4925	protein_coding	17208153	17349974	11	1	chromosome	NUCB2	8995	670	0.154429	0.428343	0.7543	FALSE	4286.27	5055.49	5856.4	4892.76	4417.31	3523.48	5286.27	4049.07	FALSE
ENSG00000070087	PFN2	5217	protein_coding	149964904	150050788	3	-1	chromosome	PFN2	3440	764	-0.0731026	0.751158	0.922975	FALSE	13988.7	12721.4	12054	14125	11985.2	10633.8	13122.6	18209.6	FALSE
ENSG00000070159	PTPN3	5774	protein_coding	109375466	109498313	9	-1	chromosome	PTPN3	9995	6767.5	0.666928	0.0369792	0.249416	FALSE	55.313	260.421	272.269	440.205	68.7902	133.602	27.4478	4.889	FALSE
ENSG00000070214	SLC44A1	23446	protein_coding	105244622	105439171	9	1	chromosome	SLC44A1	12172	3088	0.535325	0.0057613	0.0881806	FALSE	7819.14	11139.3	9655.08	12740.7	11022.2	6673.33	7173.31	9610.79	FALSE
ENSG00000070269	TMEM260	54916	protein_coding	56488354	56650606	14	1	chromosome	TMEM260	8077	1014	0.252531	0.0963552	0.399385	FALSE	864.466	1163.74	1385.78	888.828	1216.6	716.697	1038.73	837.974	FALSE
ENSG00000070366	SMG6	23293	protein_coding	2059839	2303771	17	-1	chromosome	SMG6	10554	596.5	-0.49259	4.16158e-05	0.00275549	FALSE	3647.42	2617.27	2521.11	2559.44	2771.26	3341.19	3872.71	3728.35	FALSE
ENSG00000070367	EXOC5	10640	protein_coding	57200507	57269008	14	-1	chromosome	EXOC5	12575	772	0.260987	0.202129	0.559028	FALSE	4204.75	5835.37	7025.76	4220.43	6259.91	3035.49	5076.98	4501.79	FALSE
ENSG00000070371	CLTCL1	8218	protein_coding	19179473	19291716	22	-1	chromosome	CLTCL1	10049	1704.5	0.349626	0.176222	0.526162	FALSE	530.749	725.646	978.249	632.644	566.045	501.575	506.926	583.746	FALSE
ENSG00000070404	FSTL3	10272	protein_coding	676365	683399	19	1	chromosome	FSTL3	3067	746	0.0640911	0.835746	0.952793	FALSE	3156.62	2964.18	4044.77	2970.78	1876.99	4479.08	1927.35	3063.45	FALSE
ENSG00000070413	DGCR2	9993	protein_coding	19036282	19122454	22	-1	chromosome	DGCR2	5636	3410	-0.292467	0.0708019	0.347871	FALSE	5045.93	4053.41	4045.64	3729.71	4384.88	4848.18	4581.21	5708.39	FALSE
ENSG00000070423	RNF126	55658	protein_coding	647526	663277	19	-1	chromosome	RNF126	3496	1436	-0.34694	0.0485308	0.286774	FALSE	2980.26	2242.46	2151.1	2233.5	2342.8	2698.09	2679.59	3563.1	FALSE
ENSG00000070444	MNT	4335	protein_coding	2384060	2401118	17	-1	chromosome	MNT	8728	580	-0.0454002	0.828686	0.950471	FALSE	1166.37	1143.96	1359.6	1083.67	988.614	1315.64	1180.25	1003.22	FALSE
ENSG00000070476	ZXDC	79364	protein_coding	126437601	126475919	3	-1	chromosome	ZXDC	7357	3020	0.0492294	0.74981	0.922344	FALSE	891.348	879.616	747.867	1048.79	842.189	952.2	845.735	876.109	FALSE
ENSG00000070495	JMJD6	23210	protein_coding	76712832	76726799	17	-1	chromosome	JMJD6	5969	1748	-0.0937015	0.657301	0.879958	FALSE	2479.14	2212.5	2420.75	2572.67	1644.09	2317.66	2368.23	2751.53	FALSE
ENSG00000070501	POLB	5423	protein_coding	42338454	42371808	8	1	chromosome	POLB	4106	675	-0.0362042	0.793315	0.939108	FALSE	831.752	772.105	785.391	847.935	682.989	905.779	750.525	838.952	FALSE
ENSG00000070526	ST6GALNAC1	55808	protein_coding	76624761	76643838	17	-1	chromosome	ST6GALNAC1	3448	667	-0.0602182	0.849599	0.957748	FALSE	13.6438	14.1485	33.161	2.40549	6.87902	14.7189	22.3013	3.9112	FALSE
ENSG00000070540	WIPI1	55062	protein_coding	68420948	68457513	17	-1	chromosome	WIPI1	3402	828	-0.245288	0.154982	0.495045	FALSE	4021.81	3681.44	4591.05	2937.1	3516.16	3968.44	4674.7	3422.3	FALSE
ENSG00000070610	GBA2	57704	protein_coding	35736866	35749228	9	-1	chromosome	GBA2	4803	1254	-0.0548942	0.7521	0.923246	FALSE	2362.86	2267.87	2192.99	2512.53	2098.1	2047.06	2605.82	2435.7	FALSE
ENSG00000070614	NDST1	3340	protein_coding	150485818	150558211	5	1	chromosome	NDST1	9529	576	-0.54975	0.0138853	0.144663	FALSE	30745.9	20201	17627.7	18925.2	24050	25075.4	30072.5	37089.9	FALSE
ENSG00000070669	ASNS	440	protein_coding	97852118	97872542	7	-1	chromosome	ASNS	4455	1588	-0.017774	0.958978	0.987774	FALSE	1850.11	1987	3860.63	1011.51	1088.85	2316.53	1444.44	1789.37	FALSE
ENSG00000070718	AP3M2	10947	protein_coding	42152946	42171673	8	1	chromosome	AP3M2	6276	651	0.391216	0.0103646	0.12353	FALSE	1669.25	2106.9	2186.88	2140.89	1992.95	1906.66	1393.83	1707.24	FALSE
ENSG00000070729	CNGB1	1258	protein_coding	57882340	57971116	16	-1	chromosome	CNGB1	7298	709	-0.286	0.408412	0.737654	FALSE	26.4297	21.2109	32.2883	4.81098	26.5334	7.92556	42.0294	29.334	FALSE
ENSG00000070731	ST6GALNAC2	10610	protein_coding	76563710	76586956	17	-1	chromosome	ST6GALNAC2	7558	715.5	0.524291	0.1159	0.434316	FALSE	10.2128	29.0317	12.2172	60.1372	14.7408	14.7189	12.0084	3.9112	FALSE
ENSG00000070756	PABPC1	26986	protein_coding	100685816	100722809	8	-1	chromosome	PABPC1	4752	685	-0.314843	0.0121665	0.13361	FALSE	67792.3	57732.2	61490	47429	64277.6	64732.6	71003.1	67641.2	FALSE
ENSG00000070759	TESK2	10420	protein_coding	45343883	45491166	1	-1	chromosome	TESK2	3322	2809.5	-0.2017	0.488727	0.792094	FALSE	95.7407	74.9909	74.1759	82.9894	67.8075	130.206	79.7701	77.2462	FALSE
ENSG00000070761	CFAP20	29105	protein_coding	58113588	58129450	16	-1	chromosome	CFAP20	2375	710	-0.217357	0.0466905	0.280484	FALSE	2013.74	1674.84	1625.76	1818.55	1580.21	1965.54	1926.49	2149.2	FALSE
ENSG00000070770	CSNK2A2	1459	protein_coding	58157907	58197920	16	-1	chromosome	CSNK2A2	6905	1258	-0.0480615	0.553832	0.828622	FALSE	4457.85	4379.88	4396.45	4275.76	4467.43	4317.17	4645.54	4410.85	FALSE
ENSG00000070778	PTPN21	11099	protein_coding	88465778	88554733	14	-1	chromosome	PTPN21	7396	1571	0.0610094	0.56588	0.83569	FALSE	1897.33	1955.32	1829.96	2062.71	1973.3	1898.74	1890.47	1902.8	FALSE
ENSG00000070785	EIF2B3	8891	protein_coding	44850522	44986722	1	-1	chromosome	EIF2B3	3411	860	-0.160461	0.278947	0.632177	FALSE	2601.88	2234	2311.67	2382.64	2007.69	2459.19	2397.39	2949.04	FALSE
ENSG00000070814	TCOF1	6949	protein_coding	150357639	150400308	5	1	chromosome	TCOF1	11278	4467	-0.167835	0.386613	0.721682	FALSE	4474.08	3301.23	2428.6	4133.83	3341.24	5127.84	2845.13	5449.28	FALSE
ENSG00000070831	CDC42	998	protein_coding	22052627	22092946	1	1	chromosome	CDC42	3598	1452	-0.144134	0.33304	0.677947	FALSE	25778.7	23392.8	23110.6	24402.5	22665.4	22300.3	27821.8	27214.1	FALSE
ENSG00000070882	OSBPL3	26031	protein_coding	24796539	24981634	7	-1	chromosome	OSBPL3	8100	2660.5	-0.311731	0.0948633	0.396907	FALSE	3261.44	2816.24	2779.41	2326.11	3343.2	2497.69	3890.72	3395.9	FALSE
ENSG00000070950	RAD18	56852	protein_coding	8775402	8963773	3	-1	chromosome	RAD18	6983	581.5	0.269587	0.234396	0.593651	FALSE	1194.3	1407.75	1094.31	1418.04	1710.91	1261.3	996.697	1324.92	FALSE
ENSG00000070961	ATP2B1	490	protein_coding	89588049	89709300	12	-1	chromosome	ATP2B1	9493	1186.5	0.507135	0.0430721	0.270149	FALSE	3901.87	6432.06	9038.11	5369.05	4889.02	3508.76	4967.19	3229.67	FALSE
ENSG00000071051	NCK2	8440	protein_coding	105744897	105894274	2	1	chromosome	NCK2	2990	1292.5	-0.0704505	0.774748	0.93114	FALSE	1505.64	1486.42	1110.02	1375.94	1973.3	1467.36	1706.05	1343.5	FALSE
ENSG00000071054	MAP4K4	9448	protein_coding	101696850	101894689	2	1	chromosome	MAP4K4	11961	3695	0.0308721	0.914116	0.978104	FALSE	45627	45129.5	24622	61038.1	49728.4	43235.1	47622.8	46023.1	FALSE
ENSG00000071073	MGAT4A	11320	protein_coding	98619106	98731126	2	-1	chromosome	MGAT4A	9630	918	-0.804391	0.0200925	0.177861	FALSE	17.6466	5.78618	6.1086	2.40549	8.84446	10.19	36.883	5.8668	FALSE
ENSG00000071082	RPL31	6160	protein_coding	101001715	101024032	2	1	chromosome	RPL31	5791	781	-0.216242	0.0189023	0.172172	FALSE	31655.1	27967.8	29722.7	26330.5	27850.2	31738.5	33460.6	29766.2	FALSE
ENSG00000071127	WDR1	9948	protein_coding	10074339	10116949	4	-1	chromosome	WDR1	7827	701	-0.0548849	0.74207	0.919516	FALSE	72991.8	67687.6	65907.4	76089.2	61066.1	64105.4	70212.3	84657.9	FALSE
ENSG00000071189	SNX13	23161	protein_coding	17790761	17940501	7	-1	chromosome	SNX13	16418	1499	0.459227	0.00151119	0.0360848	FALSE	1529.8	2417.9	2910.31	1749.99	2593.39	1414.15	1772.1	1403.14	FALSE
ENSG00000071205	ARHGAP10	79658	protein_coding	147732063	148072780	4	1	chromosome	ARHGAP10	10759	1934	0.0557989	0.616868	0.860437	FALSE	1554.71	1527.83	1497.48	1634.53	1451.47	1636.06	1335.51	1692.57	FALSE
ENSG00000071242	RPS6KA2	6196	protein_coding	166409364	166906451	6	-1	chromosome	RPS6KA2	8243	817	0.0506769	0.867191	0.963737	FALSE	8536.58	8106.28	10072.2	6753.41	7493.22	12654.9	4932.02	8022.85	FALSE
ENSG00000071243	ING3	54556	protein_coding	120950749	120977216	7	1	chromosome	ING3	5214	1582.5	-0.0147379	0.937304	0.982556	FALSE	523.179	532.102	562.864	443.813	589.63	551.393	487.198	530.945	FALSE
ENSG00000071246	VASH1	22846	protein_coding	76762189	76783015	14	1	chromosome	VASH1	6502	1096	0.0722996	0.791321	0.938165	FALSE	320.411	311.527	265.288	365.634	303.66	460.815	253.034	247.383	FALSE
ENSG00000071282	LMCD1	29995	protein_coding	8501707	8574673	3	1	chromosome	LMCD1	9130	1113	0.0698464	0.840602	0.955222	FALSE	675.308	716.186	1270.59	534.019	343.951	1029.19	430.587	566.146	FALSE
ENSG00000071462	WBSCR22	114049	protein_coding	73683025	73705161	7	1	chromosome	WBSCR22	7944	714.5	-0.409818	0.00784324	0.105119	FALSE	4209.45	3142.83	3312.61	3112.7	3003.18	3683.12	4287	4658.24	FALSE
ENSG00000071537	SEL1L	6400	protein_coding	81471549	81533861	14	-1	chromosome	SEL1L	9559	685.5	-0.0946674	0.549364	0.826661	FALSE	12903.9	13691.1	17145.1	10093.4	13834.7	10535.3	15891.4	12285.1	FALSE
ENSG00000071539	TRIP13	9319	protein_coding	892643	919357	5	1	chromosome	TRIP13	3560	571	-0.0628277	0.826643	0.950445	FALSE	3019.68	2263.32	1117	3226.96	2445.98	3409.12	1570.53	4079.38	FALSE
ENSG00000071553	ATP6AP1	537	protein_coding	154428632	154436516	X	1	chromosome	ATP6AP1	4884	818	-0.275707	0.149525	0.486457	FALSE	10567.9	9123.42	11494.6	8003.06	7872.55	9519.74	11990.4	10193.6	FALSE
ENSG00000071564	TCF3	6929	protein_coding	1609290	1652605	19	-1	chromosome	TCF3	6080	1267.5	-0.0978551	0.597635	0.851624	FALSE	4685.47	4006.26	3081.35	4580.05	4357.37	4956.87	3820.39	5279.14	FALSE
ENSG00000071575	TRIB2	28951	protein_coding	12716889	12742734	2	1	chromosome	TRIB2	4588	1804	-0.478264	0.0164362	0.159772	FALSE	3361.84	2446.33	2807.34	1930.41	2601.25	3140.79	3154.78	3789.95	FALSE
ENSG00000071626	DAZAP1	26528	protein_coding	1407569	1435687	19	1	chromosome	DAZAP1	9201	2157	0.0664648	0.648293	0.876743	FALSE	6673.64	6361.86	6066.71	6907.36	6111.52	7082.06	5081.27	7857.6	FALSE
ENSG00000071655	MBD3	53615	protein_coding	1573596	1592801	19	-1	chromosome	MBD3	7845	1035	-0.0548021	0.584545	0.845944	FALSE	3088.17	2520.69	2042.89	3374.9	2144.29	3691.05	2130.63	3442.83	FALSE
ENSG00000071794	HLTF	6596	protein_coding	149030127	149086554	3	-1	chromosome	HLTF	6024	1276	0.363675	0.0620677	0.325576	FALSE	1372.26	2055.69	2024.56	1446.9	2695.59	1213.74	1572.24	1330.79	FALSE
ENSG00000071859	FAM50A	9130	protein_coding	154444126	154450654	X	1	chromosome	FAM50A	2567	763	-0.234628	0.228763	0.587748	FALSE	7242.81	5938.75	6239.5	6630.73	4946.02	6201.19	7308.83	8218.41	FALSE
ENSG00000071889	FAM3A	60343	protein_coding	154506159	154516242	X	-1	chromosome	FAM3A	5098	1048.5	-0.267457	0.0937802	0.394869	FALSE	1900.93	1530.68	1416.32	1679.03	1496.68	1689.28	1895.61	2117.91	FALSE
ENSG00000071894	CPSF1	29894	protein_coding	144393229	144409349	8	-1	chromosome	CPSF1	6072	658	-0.106186	0.588301	0.847746	FALSE	4764	4088.09	3453.1	4394.83	4416.33	4517.57	3860.7	5913.73	FALSE
ENSG00000071967	CYBRD1	79901	protein_coding	171522247	171558133	2	1	chromosome	CYBRD1	5176	763	0.415321	0.134191	0.462327	FALSE	10822.9	14666.6	9980.58	19894.6	14124.6	13840.3	10777.5	7850.75	FALSE
ENSG00000071991	CDH19	28513	protein_coding	66501083	66604138	18	-1	chromosome	CDH19	6864	1963	-0.0166928	0.961518	0.988376	FALSE	91.6925	89.8712	78.5391	152.749	38.326	106.429	136.381	32.2674	FALSE
ENSG00000071994	PDCD2	5134	protein_coding	170575295	170584692	6	-1	chromosome	PDCD2	6476	1114	-0.0185799	0.867492	0.963737	FALSE	3508.49	3257.91	3191.31	3481.95	3100.47	3670.67	2972.94	3881.86	FALSE
ENSG00000072041	SLC6A15	55117	protein_coding	84859488	84913615	12	-1	chromosome	SLC6A15	8781	592	0.575773	0.042712	0.268918	FALSE	102.241	1006.47	17.4531	2453.6	548.356	61.1401	61.7575	183.826	FALSE
ENSG00000072042	RDH11	51109	protein_coding	67676801	67695814	14	-1	chromosome	RDH11	5518	888	-0.0761297	0.704123	0.89917	FALSE	5293.52	5438.56	6984.75	4168.71	5162.21	5536.57	5596.77	4747.22	FALSE
ENSG00000072062	PRKACA	5566	protein_coding	14091688	14118084	19	-1	chromosome	PRKACA	6144	1114	-0.500072	0.00834351	0.109411	FALSE	10387.7	6794.17	6034.42	7238.12	7109.96	9217.43	9110.09	12835.6	FALSE
ENSG00000072071	ADGRL1	22859	protein_coding	14147743	14206187	19	-1	chromosome	ADGRL1	8487	702	-0.0897146	0.750336	0.922344	FALSE	376.742	341.84	353.426	337.971	334.124	524.219	343.955	262.05	FALSE
ENSG00000072110	ACTN1	87	protein_coding	68874143	68979440	14	-1	chromosome	ACTN1	10626	828	-0.289586	0.116795	0.436011	FALSE	73293.8	65432.4	77073.9	48132.6	71090.8	61552.2	79254.6	79074.7	FALSE
ENSG00000072121	ZFYVE26	23503	protein_coding	67727374	67816590	14	-1	chromosome	ZFYVE26	15706	3829	0.235784	0.0377605	0.252706	FALSE	2545.52	2982.13	2856.21	3154.8	2935.38	2643.74	2583.52	2409.3	FALSE
ENSG00000072133	RPS6KA6	27330	protein_coding	84058346	84187907	X	-1	chromosome	RPS6KA6	8502	1575.5	0.284259	0.402834	0.732927	FALSE	89.8565	123.312	118.681	164.776	86.4791	54.3467	138.954	76.2684	FALSE
ENSG00000072134	EPN2	22905	protein_coding	19215615	19336715	17	1	chromosome	EPN2	8517	598	-0.124379	0.591348	0.849091	FALSE	2407.13	2077.91	1434.65	2650.85	2148.22	2227.08	2349.36	2644.95	FALSE
ENSG00000072135	PTPN18	26469	protein_coding	130356007	130375409	2	1	chromosome	PTPN18	5774	679	-0.141519	0.526602	0.813855	FALSE	1937.32	1663.27	1198.16	1839	1952.66	1983.66	1779.82	2048.49	FALSE
ENSG00000072163	LIMS2	55679	protein_coding	127638381	127681786	2	-1	chromosome	LIMS2	8489	1730	-0.135448	0.680356	0.888946	FALSE	449.612	332.26	648.384	137.113	211.284	1035.98	223.871	88.9798	FALSE
ENSG00000072195	SPEG	100996693;10290	protein_coding	219434846	219498287	2	1	chromosome	SPEG	17910	926	1.66555	4.65138e-12	4.67102e-09	FALSE	523.589	1580.74	1354.36	1914.77	1473.09	602.343	255.607	712.816	TRUE
ENSG00000072201	LNX1	84708	protein_coding	53459301	53701405	4	-1	chromosome	LNX1	5725	622	0.51438	0.102886	0.411179	FALSE	208.143	307.235	187.621	553.263	180.82	152.85	158.682	312.896	FALSE
ENSG00000072210	ALDH3A2	224	protein_coding	19648136	19677598	17	1	chromosome	ALDH3A2	6457	658	0.326794	0.198808	0.55434	FALSE	1565.52	1976.45	2374.5	1849.82	1705.01	2073.1	1271.18	1352.3	FALSE
ENSG00000072274	TFRC	7037	protein_coding	196027183	196082189	3	-1	chromosome	TFRC	7887	560	-0.187214	0.312756	0.660673	FALSE	27756.4	26907.6	34541.5	19598.7	26582.5	27331.9	30385.5	25551.9	FALSE
ENSG00000072310	SREBF1	6720	protein_coding	17810399	17837002	17	-1	chromosome	SREBF1	8030	695	-0.278956	0.0100581	0.121518	FALSE	3966.78	3432.41	3637.23	2955.14	3704.84	3740.87	4200.37	3959.11	FALSE
ENSG00000072364	AFF4	27125	protein_coding	132875379	132963634	5	-1	chromosome	AFF4	11297	897	0.0557323	0.731962	0.915027	FALSE	12745	15138.4	19428.8	11239.6	14746.7	11447.9	16303.1	10484	FALSE
ENSG00000072401	UBE2D1	7321	protein_coding	58334975	58370753	10	1	chromosome	UBE2D1	3486	2004.5	-0.0865447	0.672648	0.886893	FALSE	1034.74	1137.88	1353.49	754.121	1306.03	738.21	1301.2	1064.82	FALSE
ENSG00000072415	MPP5	64398	protein_coding	67241109	67335819	14	1	chromosome	MPP5	8743	1163	0.135394	0.502917	0.801078	FALSE	3072.15	3834.96	4566.61	2843.29	4094.98	2247.46	3665.99	3303.01	FALSE
ENSG00000072422	RHOBTB1	9886	protein_coding	60869438	61001440	10	-1	chromosome	RHOBTB1	4841	496.5	-0.0763963	0.790919	0.938093	FALSE	1578.87	1836.01	1613.54	945.357	2949.13	1638.33	1930.78	1167.49	FALSE
ENSG00000072501	SMC1A	8243	protein_coding	53374149	53422728	X	-1	chromosome	SMC1A	10484	874	-0.024702	0.887191	0.969624	FALSE	6682.41	5823.2	4672.21	6706.5	6090.88	7767.05	4883.13	7397.05	FALSE
ENSG00000072506	HSD17B10	3028	protein_coding	53431258	53434373	X	-1	chromosome	HSD17B10	1115	823	-0.170572	0.327904	0.674188	FALSE	3851.2	3151.18	3340.53	3327.99	2785.02	3862.01	3079.3	4612.28	FALSE
ENSG00000072518	MARK2	2011	protein_coding	63838928	63911019	11	1	chromosome	MARK2	6154	2671	-0.210289	0.170324	0.518373	FALSE	2346.26	1937.77	1798.55	2021.81	1992.95	2210.1	2107.47	2721.22	FALSE
ENSG00000072571	HMMR	3161	protein_coding	163460203	163491945	5	1	chromosome	HMMR	3936	1402	0.414773	0.190072	0.544319	FALSE	1139.17	1396.64	748.74	1615.29	1825.89	1381.31	555.818	1480.39	FALSE
ENSG00000072609	CHFR	55743	protein_coding	132822187	132956304	12	-1	chromosome	CHFR	17127	883.5	-0.135922	0.394776	0.727225	FALSE	2549.46	2463.65	2674.69	1972.5	2743.75	2357.29	2604.11	2686.99	FALSE
ENSG00000072657	TRHDE	29953	protein_coding	72087266	72670757	12	1	chromosome	TRHDE	11950	590	-0.121409	0.637453	0.871933	FALSE	1484.57	933.76	685.036	13.2302	2103.02	249.089	1340.65	2863.98	FALSE
ENSG00000072682	P4HA2	8974	protein_coding	132191838	132295315	5	-1	chromosome	P4HA2	8502	819	-0.465267	0.00607419	0.0899976	FALSE	14141.2	10965	11927.5	9477.63	11489.9	10470.8	18685.1	13267.8	FALSE
ENSG00000072736	NFATC3	4775	protein_coding	68084751	68229259	16	1	chromosome	NFATC3	8806	3668	-0.0937388	0.682796	0.889915	FALSE	1141.6	1002.77	1091.69	1033.16	883.463	1491.14	946.091	987.578	FALSE
ENSG00000072756	TRNT1	51095	protein_coding	3126916	3150879	3	1	chromosome	TRNT1	5518	867	0.130509	0.336925	0.681266	FALSE	870.55	1066.96	1163.25	819.069	1218.57	740.474	1029.29	841.886	FALSE
ENSG00000072778	ACADVL	37	protein_coding	7217125	7225273	17	1	chromosome	ACADVL	4865	718	-0.261609	0.11855	0.437953	FALSE	17131.6	13505.7	11724.1	16192.6	12600.4	15461.6	16550.2	19382.9	FALSE
ENSG00000072786	STK10	6793	protein_coding	172042073	172188386	5	-1	chromosome	STK10	9083	547.5	-0.385925	0.123184	0.444979	FALSE	5502.39	4115.44	3213.12	3786.24	5346.97	4489.27	5611.36	6406.54	FALSE
ENSG00000072803	FBXW11	23291	protein_coding	171861549	172006873	5	-1	chromosome	FBXW11	5577	735.5	-0.0546823	0.592162	0.849152	FALSE	4352.26	4346.15	4747.25	4007.54	4283.67	4239.04	4666.98	4150.76	FALSE
ENSG00000072818	ACAP1	9744	protein_coding	7336529	7351478	17	1	chromosome	ACAP1	7421	603.5	-0.315975	0.341516	0.685494	FALSE	51.0525	36.5456	45.3782	39.6906	24.5679	60.0078	54.0378	39.112	FALSE
ENSG00000072832	CRMP1	1400	protein_coding	5748084	5893058	4	-1	chromosome	CRMP1	5823	2837.5	0.195905	0.50718	0.803581	FALSE	967.466	1106.37	1112.64	1000.68	1205.79	1470.76	732.513	699.127	FALSE
ENSG00000072840	EVC	2121	protein_coding	5711197	5814305	4	1	chromosome	EVC	7148	588	-0.201637	0.332782	0.677854	FALSE	6099.94	5190.33	5398.26	4601.7	5571.02	7524.76	5297.42	5477.63	FALSE
ENSG00000072849	DERL2	51009	protein_coding	5471251	5486811	17	-1	chromosome	DERL2	6386	624	0.0103762	0.940116	0.983423	FALSE	2899.97	2894.92	3150.29	2958.75	2575.7	2881.51	2853.71	2964.69	FALSE
ENSG00000072858	SIDT1	54847	protein_coding	113532296	113629578	3	1	chromosome	SIDT1	8060	676	-0.305543	0.316101	0.664237	FALSE	12.849	6.58553	6.98126	0	12.7753	12.4545	23.1591	2.9334	FALSE
ENSG00000072864	NDE1	54820	protein_coding	15643267	15726353	16	1	chromosome	NDE1	5525	762	-0.235679	0.228544	0.587648	FALSE	1796.43	1366.25	1060.28	1535.9	1502.57	1970.07	1391.26	2027.96	FALSE
ENSG00000072952	MRVI1	10335	protein_coding	10573091	10693988	11	-1	chromosome	MRVI1	7700	2468	0.0872872	0.758011	0.925218	FALSE	292.788	364.837	419.748	293.47	381.294	801.614	45.4604	31.2896	FALSE
ENSG00000072954	TMEM38A	79041	protein_coding	16661127	16690029	19	1	chromosome	TMEM38A	3005	798	-0.179983	0.590537	0.848832	FALSE	216.391	151.82	143.116	203.264	109.082	389.485	128.661	131.025	FALSE
ENSG00000072958	AP1M1	8907	protein_coding	16197578	16245907	19	1	chromosome	AP1M1	14371	564	-0.449651	0.000645457	0.0199441	FALSE	7155.39	4996.76	4410.41	5543.45	5036.43	6883.92	6801.9	7780.35	FALSE
ENSG00000073008	PVR	5817	protein_coding	44643798	44663583	19	1	chromosome	PVR	3519	3105	-0.615603	0.004787	0.078264	FALSE	16296.4	10771.7	10624.6	10361.6	11328.8	11332.4	22309	15247.8	FALSE
ENSG00000073050	XRCC1	7515	protein_coding	43543040	43580473	19	-1	chromosome	XRCC1	3459	809	-0.171244	0.280024	0.632901	FALSE	1586.37	1229.25	919.781	1663.4	1104.57	1647.39	1205.99	1905.73	FALSE
ENSG00000073060	SCARB1	949	protein_coding	124776856	124882668	12	-1	chromosome	SCARB1	7741	1812	-0.0419349	0.894015	0.971855	FALSE	4339	5124.79	8990.11	2452.4	3931.85	4463.23	4729.6	3824.17	FALSE
ENSG00000073111	MCM2	4171	protein_coding	127598223	127622436	3	1	chromosome	MCM2	4902	1076	-0.100825	0.702631	0.898638	FALSE	4051.9	2708.47	1319.46	4290.19	2515.76	5262.57	1693.18	5199.94	FALSE
ENSG00000073146	MOV10L1	54456	protein_coding	50089879	50161690	22	1	chromosome	MOV10L1	6872	1852	0.163415	0.639816	0.872459	FALSE	280.927	526.738	638.785	69.7592	871.67	375.898	331.947	134.936	FALSE
ENSG00000073150	PANX2	56666	protein_coding	50170731	50180294	22	1	chromosome	PANX2	3102	2964	0.49244	0.0201893	0.17807	FALSE	580.165	808.468	706.852	954.979	763.571	484.592	548.956	706.949	FALSE
ENSG00000073169	SELO	83642	protein_coding	50200979	50217616	22	1	chromosome	SELO	2363	2311	-0.156872	0.465313	0.778087	FALSE	913.998	806.684	633.549	902.058	884.446	917.101	996.697	828.196	FALSE
ENSG00000073331	ALPK1	80216	protein_coding	112285509	112442620	4	1	chromosome	ALPK1	12325	862	0.620999	0.000103727	0.00542085	FALSE	438.344	716.96	767.938	667.523	715.418	460.815	477.763	376.453	FALSE
ENSG00000073350	LLGL2	3993	protein_coding	75525080	75575208	17	1	chromosome	LLGL2	7909	723	-0.136963	0.693145	0.894502	FALSE	17.292	16.2632	27.0524	6.01372	15.7235	21.5122	20.5858	9.778	FALSE
ENSG00000073417	PDE8A	5151	protein_coding	84980440	85139145	15	1	chromosome	PDE8A	7886	2592.5	-0.279648	0.133089	0.460602	FALSE	2903.26	2507.28	2327.38	2185.39	3009.08	2376.54	3297.16	3036.07	FALSE
ENSG00000073464	CLCN4	1183	protein_coding	10156945	10237660	X	1	chromosome	CLCN4	6789	4476	-0.0737162	0.831209	0.951088	FALSE	962.997	881.771	1328.18	769.757	547.374	1603.23	852.597	433.165	FALSE
ENSG00000073536	NLE1	54475	protein_coding	35128753	35142315	17	-1	chromosome	NLE1	5463	1107	-0.389723	0.0530464	0.300021	FALSE	1696.36	1190.05	1089.95	1148.62	1331.58	1750.42	1338.08	2000.58	FALSE
ENSG00000073578	SDHA	6389	protein_coding	218241	256700	5	1	chromosome	SDHA	8383	1182.5	-0.482275	0.00397086	0.0700266	FALSE	8835.35	6391.6	6293.6	6600.66	6280.55	7522.49	10663.5	8320.1	FALSE
ENSG00000073584	SMARCE1	6605	protein_coding	40624962	40648508	17	-1	chromosome	SMARCE1	11022	1184	-0.104748	0.493786	0.795639	FALSE	2641.16	2595.62	2874.53	2120.44	2791.9	2455.79	2690.74	2776.95	FALSE
ENSG00000073605	GSDMB	55876	protein_coding	39904595	39919854	17	-1	chromosome	GSDMB	5905	1427	1.14573	1.25171e-05	0.00107232	FALSE	78.9233	217.739	216.419	185.223	251.576	91.7101	88.3475	56.7124	TRUE
ENSG00000073614	KDM5A	5927	protein_coding	280129	389454	12	-1	chromosome	KDM5A	12106	554.5	0.150374	0.0967702	0.400391	FALSE	3750.9	4498.07	4858.95	3841.57	4793.7	3564.24	4359.05	3329.41	FALSE
ENSG00000073670	ADAM11	4185	protein_coding	44759031	44781846	17	1	chromosome	ADAM11	4770	2858	0.0886779	0.798064	0.941018	FALSE	26.0753	30.2487	26.1797	25.2576	39.3087	45.2889	23.1591	9.778	FALSE
ENSG00000073711	PPP2R3A	5523	protein_coding	135965673	136147891	3	1	chromosome	PPP2R3A	7837	1782	0.292382	0.158041	0.50013	FALSE	1212.56	1647.76	1991.4	1196.73	1755.13	1237.52	1175.97	1224.21	FALSE
ENSG00000073712	FERMT2	10979	protein_coding	52857268	52952435	14	-1	chromosome	FERMT2	8510	2073	0.0442526	0.8792	0.967516	FALSE	8729.11	9935.36	13554.1	6783.48	9468.48	11651.7	8413.6	6122	FALSE
ENSG00000073737	DHRS9	10170	protein_coding	169064789	169096167	2	1	chromosome	DHRS9	3750	1665	-0.49959	0.095484	0.398189	FALSE	58.8354	11.1864	3.49063	30.0686	0	155.115	0.857743	20.5338	FALSE
ENSG00000073756	PTGS2	5743	protein_coding	186671791	186680427	1	-1	chromosome	PTGS2	5269	1705	-0.408749	0.241092	0.599522	FALSE	10094	6842.59	14591.7	3526.45	2409.62	3866.54	20808.8	5606.7	FALSE
ENSG00000073792	IGF2BP2	10644	protein_coding	185643739	185825056	3	-1	chromosome	IGF2BP2	4735	509	0.0082469	0.969137	0.990788	FALSE	3620.4	3879.76	3652.94	3361.67	4624.67	2723	4100.87	4037.33	FALSE
ENSG00000073803	MAP3K13	9175	protein_coding	185282941	185489097	3	1	chromosome	MAP3K13	12623	982	0.110985	0.483423	0.789199	FALSE	1221.18	1415.3	1688.59	1231.61	1325.69	1107.31	1402.41	1153.8	FALSE
ENSG00000073849	ST6GAL1	6480	protein_coding	186930485	187078553	3	1	chromosome	ST6GAL1	9151	594	-0.0654518	0.848131	0.957699	FALSE	1240.95	1196.14	1142.31	962.196	1483.9	2032.34	1216.28	474.233	FALSE
ENSG00000073905	VDAC1P1		processed_pseudogene	80929500	80930347	X	1	chromosome	VDAC1P1	848	848	-0.100871	0.568555	0.83668	FALSE	914.472	820.914	766.193	995.873	700.677	891.06	933.224	919.132	FALSE
ENSG00000073910	FRY	10129	protein_coding	32031300	32299122	13	1	chromosome	FRY	18452	701	0.380663	0.144734	0.47935	FALSE	510.005	677.006	466.872	868.382	695.764	549.128	543.809	437.076	FALSE
ENSG00000073921	PICALM	8301	protein_coding	85957684	86069882	11	-1	chromosome	PICALM	5833	747.5	0.0141117	0.934238	0.982438	FALSE	21768.1	24373.8	26964.2	18801.3	27355.9	17152.1	25111.3	23040.9	FALSE
ENSG00000073969	NSF	4905	protein_coding	46590669	46757464	17	1	chromosome	NSF	5005	574.5	-0.0483329	0.76671	0.928387	FALSE	3972.77	3903.78	3792.57	4168.71	3750.05	3662.74	4638.67	3616.88	FALSE
ENSG00000074047	GLI2	2736	protein_coding	120735623	120992653	2	1	chromosome	GLI2	7406	2026	-0.101532	0.652563	0.878573	FALSE	2283.35	1920.87	1473.92	2391.06	1897.63	3017.38	1867.31	1965.38	FALSE
ENSG00000074054	CLASP1	23332	protein_coding	121337776	121649587	2	-1	chromosome	CLASP1	11052	869	0.0760664	0.340443	0.684489	FALSE	3658.99	4037.31	4226.28	3670.78	4214.87	3520.08	3987.65	3469.23	FALSE
ENSG00000074071	MRPS34	65993	protein_coding	1771890	1773155	16	-1	chromosome	MRPS34	1097	868.5	-0.205744	0.120556	0.441471	FALSE	3497.33	2712.63	2370.14	3401.36	2366.38	3492.91	2801.39	4197.69	FALSE
ENSG00000074181	NOTCH3	4854	protein_coding	15159038	15200981	19	-1	chromosome	NOTCH3	9394	656	-0.570655	0.102405	0.410296	FALSE	8193.64	2605.69	3177.34	3590.19	1049.54	18372.6	2184.67	4023.65	FALSE
ENSG00000074201	CLNS1A	1207	protein_coding	77514936	77637805	11	-1	chromosome	CLNS1A	4592	707	0.162241	0.0947609	0.396893	FALSE	3644.39	3965.26	4030.8	4121.81	3743.17	3785.02	3364.07	3784.08	FALSE
ENSG00000074219	TEAD2	8463	protein_coding	49340595	49362457	19	-1	chromosome	TEAD2	2980	1792.5	-0.379944	0.0177064	0.166872	FALSE	2541.89	1932.34	1760.15	1825.77	2211.11	2690.16	2448	2487.52	FALSE
ENSG00000074266	EED	8726	protein_coding	86244544	86278813	11	1	chromosome	EED	7016	1484	0.0177794	0.872343	0.965746	FALSE	1059.78	1043.29	974.758	1128.17	1026.94	1097.12	1016.43	1065.8	FALSE
ENSG00000074317	SNCB	6620	protein_coding	176620084	176630556	5	-1	chromosome	SNCB	2006	1101.5	-0.365873	0.270948	0.624461	FALSE	50.6976	24.265	1.74531	55.3263	15.7235	37.3634	32.5942	82.1352	FALSE
ENSG00000074319	TSG101	7251	protein_coding	18468336	18527232	11	-1	chromosome	TSG101	3839	639	-0.103375	0.288228	0.640597	FALSE	4112.86	3695.85	3715.77	3816.31	3555.47	4283.2	3728.61	4326.76	FALSE
ENSG00000074356	C17orf85	55421	protein_coding	3802165	3846251	17	-1	chromosome	C17orf85	14718	918	0.179326	0.137747	0.467709	FALSE	2676.21	3075.01	2960.05	2907.03	3357.95	2715.07	2639.28	2674.28	FALSE
ENSG00000074370	ATP2A3	489	protein_coding	3923870	3964464	17	-1	chromosome	ATP2A3	6893	989	0.417159	0.23045	0.589051	FALSE	47.6496	79.8663	39.2696	133.505	66.8248	16.9834	29.1633	96.8022	FALSE
ENSG00000074410	CA12	771	protein_coding	63321378	63382161	15	-1	chromosome	CA12	7313	1568	0.732137	0.00609597	0.0900987	FALSE	8713.34	12822	13270.5	17118.7	8076.95	8608.3	4549.47	12982.2	FALSE
ENSG00000074416	MGLL	11343	protein_coding	127689062	127823250	3	-1	chromosome	MGLL	10102	887.5	-0.677219	0.00352936	0.0644411	FALSE	8778.38	4797.99	3353.62	6921.8	4118.57	7833.85	8115.11	10386.2	FALSE
ENSG00000074527	NTN4	59277	protein_coding	95657807	95791152	12	-1	chromosome	NTN4	4166	1818	-0.373009	0.285567	0.637981	FALSE	9327.82	7131.11	11759.1	2190.2	7444.08	13652.4	11886.6	2444.5	FALSE
ENSG00000074582	BCS1L	617	protein_coding	218658764	218663443	2	1	chromosome	BCS1L	3379	865	0.0449702	0.817038	0.947154	FALSE	1619.72	1540.46	1301.13	1813.74	1506.51	1461.7	1337.22	2060.22	FALSE
ENSG00000074590	NUAK1	9891	protein_coding	106063340	106140033	12	-1	chromosome	NUAK1	7008	564.5	-0.338452	0.227105	0.585844	FALSE	5745.54	6950.87	9898.55	1695.87	9258.18	4241.31	8792.72	4202.58	FALSE
ENSG00000074603	DPP8	54878	protein_coding	65442463	65517704	15	-1	chromosome	DPP8	10211	994.5	0.181624	0.205539	0.56327	FALSE	2645.48	3400.32	4111.09	2524.56	3565.3	2533.92	3114.47	2288.05	FALSE
ENSG00000074621	SLC24A1	9187	protein_coding	65611366	65660995	15	1	chromosome	SLC24A1	9084	3207.5	-0.480677	0.000529628	0.0175985	FALSE	761.155	609.576	645.766	471.476	711.487	613.665	1000.99	668.815	FALSE
ENSG00000074657	ZNF532	55205	protein_coding	58862600	58986480	18	1	chromosome	ZNF532	11951	594.5	0.0218167	0.898484	0.972748	FALSE	3806.37	4036.23	4467.13	3308.75	4332.8	4120.16	3641.98	3656.97	FALSE
ENSG00000074660	SCARF1	8578	protein_coding	1633858	1645747	17	-1	chromosome	SCARF1	4961	2698	-0.0326899	0.922991	0.980373	FALSE	21.9523	22.1695	20.0711	22.8521	23.5852	18.1156	29.1633	18.5782	FALSE
ENSG00000074695	LMAN1	3998	protein_coding	59327823	59359962	18	-1	chromosome	LMAN1	6767	678	-0.0569064	0.813795	0.945991	FALSE	14972.6	17464.7	26088.1	10032.1	16273.8	12690	18348	13879.9	FALSE
ENSG00000074696	HACD3	51495	protein_coding	65530418	65578352	15	1	chromosome	HACD3	7097	1564.5	0.00435524	0.968711	0.990689	FALSE	7969.12	7997.2	7489.14	8158.22	8344.25	8148.61	8141.7	7617.06	FALSE
ENSG00000074755	ZZEF1	23140	protein_coding	4004445	4143020	17	-1	chromosome	ZZEF1	15878	2667	-0.14968	0.168182	0.515177	FALSE	4781.19	4261.79	3956.63	4399.64	4429.11	4690.8	4757.9	4894.87	FALSE
ENSG00000074800	ENO1	2023	protein_coding	8861002	8879249	1	-1	chromosome	ENO1	3958	779	-0.187661	0.185907	0.539312	FALSE	142909	113574	91558.3	145756	103408	142779	120177	165771	FALSE
ENSG00000074842	MYDGF	56005	protein_coding	4641374	4670370	19	-1	chromosome	MYDGF	1678	588	-0.415939	0.0693542	0.344125	FALSE	17473.5	12461.1	13070.7	14720.4	9592.3	14356.6	19223.7	18840.2	FALSE
ENSG00000074855	ANO8	57719	protein_coding	17323223	17334829	19	-1	chromosome	ANO8	4979	3028.5	-0.134339	0.667565	0.884338	FALSE	408.27	352.109	216.419	567.695	272.213	328.345	462.324	434.143	FALSE
ENSG00000074935	TUBE1	51175	protein_coding	112070777	112087529	6	-1	chromosome	TUBE1	6973	726	0.38656	0.00514687	0.0818968	FALSE	498.922	711.17	808.08	610.994	714.436	450.625	587.554	458.588	FALSE
ENSG00000074964	ARHGEF10L	55160	protein_coding	17539835	17697874	1	1	chromosome	ARHGEF10L	7817	3018	0.14833	0.482007	0.788292	FALSE	1142.01	1241.12	1010.54	1587.62	1125.21	1127.69	1218.85	1079.49	FALSE
ENSG00000074966	TXK	7294	protein_coding	48066393	48134256	4	-1	chromosome	TXK	3472	1180.5	0.676997	0.0335753	0.236447	FALSE	2.77335	17.6834	31.4157	10.8247	10.8099	4.52889	0.857743	2.9334	FALSE
ENSG00000075073	TACR2	6865	protein_coding	69403903	69416867	10	-1	chromosome	TACR2	2871	1740	-0.202515	0.453162	0.76842	FALSE	90.0565	66.8142	57.5954	98.6251	44.2223	107.561	67.7617	94.8466	FALSE
ENSG00000075089	ACTR6	64431	protein_coding	100199122	100241865	12	1	chromosome	ACTR6	3813	780	0.376797	0.0606755	0.321539	FALSE	736	1070.72	1364.84	826.286	1021.04	660.086	795.986	751.928	FALSE
ENSG00000075131	TIPIN	54962	protein_coding	66336206	66386746	15	-1	chromosome	TIPIN	2755	869	0.0962346	0.616864	0.860437	FALSE	714.629	727.982	691.144	757.729	735.073	657.822	602.136	883.931	FALSE
ENSG00000075142	SRI	6717	protein_coding	88205118	88226993	7	-1	chromosome	SRI	4237	836	0.0491114	0.721398	0.908932	FALSE	5358.24	5496.79	5694.96	5459.26	5336.16	4962.54	5117.3	5994.89	FALSE
ENSG00000075151	EIF4G3	8672	protein_coding	20806292	21176888	1	-1	chromosome	EIF4G3	8535	1136	0.0394813	0.77239	0.930533	FALSE	8322.1	9230.83	10011.1	8059.59	9621.79	8139.55	10075.1	6751.71	FALSE
ENSG00000075188	NUP37	79023	protein_coding	102073103	102120124	12	-1	chromosome	NUP37	3492	784	0.0581961	0.664432	0.883369	FALSE	1665.49	1605.81	1389.27	1845.01	1583.16	1694.94	1393.83	1907.69	FALSE
ENSG00000075213	SEMA3A	10371	protein_coding	83955777	84492724	7	-1	chromosome	SEMA3A	9371	568	0.213679	0.381841	0.716574	FALSE	1929.32	2140.97	1574.27	3287.1	1561.54	2167.08	1829.57	1791.33	FALSE
ENSG00000075218	GTSE1	51512	protein_coding	46296741	46330810	22	1	chromosome	GTSE1	4242	1220.5	-0.0211776	0.947348	0.985858	FALSE	2206.08	1594.69	538.429	2623.19	1622.47	2852.07	840.588	2925.58	FALSE
ENSG00000075223	SEMA3C	10512	protein_coding	80742538	80922359	7	-1	chromosome	SEMA3C	6268	582	0.242463	0.415234	0.744103	FALSE	9801.13	14855	24750.3	8327.8	11487	10220.6	12320.6	6862.2	FALSE
ENSG00000075234	TTC38	55020	protein_coding	46267961	46294008	22	1	chromosome	TTC38	3578	630	0.210055	0.371462	0.710084	FALSE	1500.94	1806.48	1971.33	1406.01	2042.09	1499.06	1236.87	1766.88	FALSE
ENSG00000075239	ACAT1	38	protein_coding	108121516	108147776	11	1	chromosome	ACAT1	5584	562	0.251933	0.00408159	0.0712838	FALSE	3893.28	4838.8	4993.34	4375.58	5147.47	3815.59	4123.17	3741.06	FALSE
ENSG00000075240	GRAMD4	23151	protein_coding	46576012	46679790	22	1	chromosome	GRAMD4	4885	669	0.143142	0.463987	0.777077	FALSE	785.275	878.929	733.032	887.625	1016.13	824.259	807.994	723.572	FALSE
ENSG00000075275	CELSR1	9620	protein_coding	46360834	46537170	22	-1	chromosome	CELSR1	12806	2446	0.265763	0.319472	0.667629	FALSE	112.364	371.927	40.1422	158.762	916.875	255.883	20.5858	60.6236	FALSE
ENSG00000075292	ZNF638	27332	protein_coding	71276561	71435069	2	1	chromosome	ZNF638	12474	746	0.598019	0.00026796	0.0108359	FALSE	2638.86	4676.18	5287.43	3232.98	5508.13	2475.04	2933.48	2508.06	FALSE
ENSG00000075303	SLC25A40	55972	protein_coding	87833568	87876357	7	-1	chromosome	SLC25A40	5081	669	0.311935	0.128555	0.45271	FALSE	746.457	963.672	1079.48	845.529	966.011	658.954	696.487	883.931	FALSE
ENSG00000075336	TIMM21	29090	protein_coding	74148511	74160530	18	1	chromosome	TIMM21	5208	839.5	0.0279509	0.797352	0.940669	FALSE	1274.45	1300.28	1243.54	1310.99	1346.32	1283.94	1284.9	1254.52	FALSE
ENSG00000075391	RASAL2	9462	protein_coding	178094141	178484147	1	1	chromosome	RASAL2	16044	2385	0.0925411	0.480248	0.787424	FALSE	4348.52	4978.5	4890.37	4479.02	5566.11	3824.65	5321.44	3899.47	FALSE
ENSG00000075399	VPS9D1	9605	protein_coding	89707134	89720986	16	-1	chromosome	VPS9D1	3428	806.5	0.122408	0.434782	0.758054	FALSE	800.799	834.648	753.976	1013.91	736.055	784.631	771.969	845.797	FALSE
ENSG00000075407	ZNF37A	7587	protein_coding	38094336	38125544	10	1	chromosome	ZNF37A	9626	1148	0.670307	2.18375e-06	0.000301324	FALSE	1030.08	1861.36	2079.54	1408.41	2096.14	906.911	1167.39	1015.93	FALSE
ENSG00000075413	MARK3	4140	protein_coding	103385392	103503831	14	1	chromosome	MARK3	8891	833	0.166874	0.115601	0.433799	FALSE	3498.08	3951.21	3792.57	3877.65	4183.43	3417.05	3479.86	3597.33	FALSE
ENSG00000075415	SLC25A3	5250	protein_coding	98593591	98606379	12	1	chromosome	SLC25A3	8896	1285	-0.118237	0.364097	0.704422	FALSE	35037.7	31384.8	33597.3	30963.5	29593.6	36215.3	31449.2	37448.8	FALSE
ENSG00000075420	FNDC3B	64778	protein_coding	172039628	172401665	3	1	chromosome	FNDC3B	13270	859	-0.146594	0.508301	0.804171	FALSE	18014.4	20157.7	29412	11169.9	19891.2	16341.4	24060.6	13641.3	FALSE
ENSG00000075426	FOSL2	2355	protein_coding	28392448	28417312	2	1	chromosome	FOSL2	7157	3359	-0.00391464	0.983545	0.995063	FALSE	6239.23	6230	7421.95	5668.54	5599.52	6898.64	5711.71	6107.34	FALSE
ENSG00000075539	FRYL	285527	protein_coding	48497361	48780322	4	-1	chromosome	FRYL	18152	1940	0.379636	0.0369436	0.249305	FALSE	2883.25	3919.34	3374.56	3679.2	4704.27	2946.05	2981.51	2722.19	FALSE
ENSG00000075568	TMEM131	23505	protein_coding	97756333	97995891	2	-1	chromosome	TMEM131	12985	602	-0.113635	0.363014	0.703834	FALSE	6163.41	5840.9	6054.49	5752.73	5715.48	5478.83	6847.36	6164.05	FALSE
ENSG00000075618	FSCN1	6624	protein_coding	5592823	5606655	7	1	chromosome	FSCN1	3692	713	-0.362943	0.0454513	0.276812	FALSE	24114.1	17286.7	13514.8	20185.7	18159.6	23124.5	21452.2	27765.6	FALSE
ENSG00000075624	ACTB	60	protein_coding	5527151	5563784	7	-1	chromosome	ACTB	3256	715	-0.231493	0.222525	0.578778	FALSE	486507	383198	342055	405084	402455	448000	401017	610502	FALSE
ENSG00000075643	MOCOS	55034	protein_coding	36187519	36272157	18	1	chromosome	MOCOS	6281	3296	0.133729	0.696327	0.896432	FALSE	558.057	496.564	287.104	530.41	672.179	631.781	167.26	875.131	FALSE
ENSG00000075651	PLD1	5337	protein_coding	171600405	171810950	3	-1	chromosome	PLD1	12859	831	0.0622771	0.855977	0.959826	FALSE	1038.9	1337.73	1754.04	708.417	1550.73	1379.05	1438.44	299.207	FALSE
ENSG00000075702	WDR62	284403	protein_coding	36054881	36105106	19	1	chromosome	WDR62	9775	2960	0.000365226	0.999052	0.999809	FALSE	813.772	584.74	237.363	942.952	573.907	1056.36	297.637	1087.31	FALSE
ENSG00000075711	DLG1	1739	protein_coding	197042560	197299300	3	-1	chromosome	DLG1	11001	861	-0.152727	0.578826	0.842217	FALSE	5799.77	7570.78	9295.54	2453.6	10963.2	3461.21	8574.86	5363.23	FALSE
ENSG00000075785	RAB7A	7879	protein_coding	128726122	128814796	3	1	chromosome	RAB7A	2717	542.5	-0.0568728	0.7362	0.917234	FALSE	28437.7	27329.3	27619.6	30326	24042.2	26595.9	31887.5	26829.8	FALSE
ENSG00000075790	BCAP29	55973	protein_coding	107579977	107629170	7	1	chromosome	BCAP29	8409	942	-0.12847	0.574525	0.83985	FALSE	4022.88	3895.84	3823.11	3457.89	4406.5	2708.28	4939.74	4420.63	FALSE
ENSG00000075826	SEC31B	25956	protein_coding	100486642	100519864	10	-1	chromosome	SEC31B	7938	2920	1.05735	1.02828e-05	0.000938749	FALSE	75.3836	196.057	248.707	152.749	186.716	65.669	96.925	63.557	TRUE
ENSG00000075856	SART3	9733	protein_coding	108522580	108561400	12	-1	chromosome	SART3	7271	697.5	-0.0668153	0.647511	0.876406	FALSE	3303.07	2913.14	2416.39	3353.25	2969.77	3395.54	2776.51	3737.15	FALSE
ENSG00000075914	EXOSC7	23016	protein_coding	44975241	45036066	3	1	chromosome	EXOSC7	4442	831	-0.321381	0.0918151	0.39258	FALSE	2164.19	1728.93	2041.14	1648.96	1496.68	1933.84	2219.84	2338.9	FALSE
ENSG00000075945	KIFAP3	22920	protein_coding	169921326	170085208	1	-1	chromosome	KIFAP3	4978	2837.5	0.00802422	0.941324	0.983595	FALSE	2371.55	2565.38	2625.83	2189	2881.33	2128.58	2715.61	2270.45	FALSE
ENSG00000075975	MKRN2	23609	protein_coding	12557014	12583713	3	1	chromosome	MKRN2	2848	1679	-0.173327	0.157333	0.499429	FALSE	2594.44	2347.86	2541.18	2253.94	2248.46	2400.31	2750.78	2632.24	FALSE
ENSG00000076003	MCM6	4175	protein_coding	135839626	135876426	2	-1	chromosome	MCM6	4118	712	0.215192	0.390859	0.723891	FALSE	3420.65	3374.85	1904.14	4689.5	3530.9	4156.39	2101.47	4004.09	FALSE
ENSG00000076043	REXO2	25996	protein_coding	114439386	114450279	11	1	chromosome	REXO2	3699	687	0.0314967	0.755456	0.923988	FALSE	6659.26	7249.26	7845.19	6135.2	7767.4	6312.15	7168.16	6497.48	FALSE
ENSG00000076053	RBM7	10179	protein_coding	114400030	114414203	11	1	chromosome	RBM7	7885	1908	0.0741852	0.752253	0.923246	FALSE	1366.87	1798.62	2481.84	1000.68	1913.35	1002.02	1718.92	1379.68	FALSE
ENSG00000076067	RBMS2	5939	protein_coding	56521929	56596196	12	1	chromosome	RBMS2	8805	1461.5	-0.444424	0.031411	0.228118	FALSE	6668.59	5095.59	5596.35	4361.15	5329.28	4816.48	7746.28	7443.01	FALSE
ENSG00000076108	BAZ2A	11176	protein_coding	56595596	56636816	12	-1	chromosome	BAZ2A	10918	681	-0.199533	0.0188378	0.172021	FALSE	5643.88	4955.47	4995.96	4813.38	5057.06	5468.64	5712.57	5750.44	FALSE
ENSG00000076201	PTPN23	25930	protein_coding	47381011	47413441	3	1	chromosome	PTPN23	5981	779	-0.208646	0.076054	0.360431	FALSE	5269.95	4205.43	3641.6	4848.26	4126.43	5442.6	4452.54	5914.71	FALSE
ENSG00000076242	MLH1	4292	protein_coding	36993332	37050918	3	1	chromosome	MLH1	3532	668	-0.167488	0.0569185	0.311242	FALSE	3139.91	2656.39	2471.36	2914.25	2583.56	3319.68	2825.41	3274.65	FALSE
ENSG00000076248	UNG	7374	protein_coding	109097574	109110992	12	1	chromosome	UNG	2567	2071	0.0943217	0.58412	0.845631	FALSE	1405.93	1366.07	1041.95	1681.44	1374.82	1615.68	1137.37	1464.74	FALSE
ENSG00000076258	FMO4	2329	protein_coding	171314208	171342084	1	1	chromosome	FMO4	2517	719	-0.0172131	0.952913	0.987181	FALSE	98.8399	114.662	165.805	66.151	112.03	97.3712	114.08	85.0686	FALSE
ENSG00000076321	KLHL20	27252	protein_coding	173714941	173786702	1	1	chromosome	KLHL20	4254	921	-0.155552	0.323714	0.671039	FALSE	1782.27	1716.27	1944.28	1514.26	1690.27	1439.06	2211.26	1696.48	FALSE
ENSG00000076344	RGS11	8786	protein_coding	268301	275980	16	-1	chromosome	RGS11	4798	2170	0.77562	0.011963	0.132339	FALSE	55.9873	117.965	154.46	117.869	81.5655	55.479	62.6152	49.8678	FALSE
ENSG00000076351	SLC46A1	113235	protein_coding	28394756	28407197	17	-1	chromosome	SLC46A1	7838	844	-0.286888	0.21456	0.57099	FALSE	300.408	232.281	260.924	260.996	174.924	311.361	291.633	298.229	FALSE
ENSG00000076356	PLXNA2	5362	protein_coding	208022242	208244320	1	-1	chromosome	PLXNA2	13781	847.5	-0.813057	0.0160124	0.157733	FALSE	11303.5	5037.42	2597.9	4471.8	8042.56	5475.43	16824.6	11610.4	FALSE
ENSG00000076382	SPAG5	10615	protein_coding	28577565	28599279	17	-1	chromosome	SPAG5	5472	749	0.107177	0.699448	0.897892	FALSE	2460.98	1940.88	792.373	3398.96	1631.31	3563.11	946.091	2873.75	FALSE
ENSG00000076513	ANKRD13A	88455	protein_coding	109999186	110039763	12	1	chromosome	ANKRD13A	7350	968.5	0.0421851	0.835292	0.952662	FALSE	5438.52	5172.74	3770.75	7472.65	4274.82	5350.89	4885.7	6078.98	FALSE
ENSG00000076554	TPD52	7163	protein_coding	80034745	80231232	8	-1	chromosome	TPD52	8197	587	-0.0463619	0.883508	0.968208	FALSE	40.2852	42.4298	32.2883	3.60823	91.3927	69.0656	35.1675	16.6226	FALSE
ENSG00000076555	ACACB	32	protein_coding	109116595	109268226	12	1	chromosome	ACACB	14505	959	0.403361	0.114065	0.431313	FALSE	138.942	178.662	125.663	228.521	181.803	132.47	120.084	164.27	FALSE
ENSG00000076604	TRAF4	9618	protein_coding	28743984	28750958	17	1	chromosome	TRAF4	4596	702	-0.459436	0.00144674	0.0350085	FALSE	2952.7	2142.54	2268.04	2050.68	2108.91	2648.27	2970.36	3239.45	FALSE
ENSG00000076641	PAG1	55824	protein_coding	80967810	81112068	8	-1	chromosome	PAG1	11023	620	-0.423085	0.0519572	0.297942	FALSE	822.89	587.717	548.901	594.156	620.095	1002.02	803.705	662.948	FALSE
ENSG00000076650	GPATCH1	55094	protein_coding	33080880	33130542	19	1	chromosome	GPATCH1	4488	1781	0.0182245	0.908247	0.976048	FALSE	469.37	450.888	381.351	523.194	448.119	484.592	429.729	493.789	FALSE
ENSG00000076685	NT5C2	22978	protein_coding	103088017	103193306	10	-1	chromosome	NT5C2	5156	655.5	0.318884	0.14465	0.47932	FALSE	2512.01	3676.52	4956.69	2549.82	3523.04	2596.19	2899.17	2040.67	FALSE
ENSG00000076706	MCAM	4162	protein_coding	119308529	119321521	11	-1	chromosome	MCAM	7422	569	-1.25602	0.000304379	0.0119868	FALSE	7374.05	1966.42	986.103	481.098	4432.06	3991.09	16614.5	1516.57	TRUE
ENSG00000076716	GPC4	2239	protein_coding	133300103	133415490	X	-1	chromosome	GPC4	4960	4960	0.117962	0.73478	0.916434	FALSE	177.872	181.188	297.576	146.735	99.2545	321.551	49.7491	162.315	FALSE
ENSG00000076770	MBNL3	55796	protein_coding	132369317	132489968	X	-1	chromosome	MBNL3	12199	1509.5	0.828386	0.0110677	0.127997	FALSE	176.316	309.448	194.603	384.878	348.865	251.354	56.611	220.983	FALSE
ENSG00000076864	RAP1GAP	5909	protein_coding	21596215	21669363	1	-1	chromosome	RAP1GAP	5755	3238	0.349221	0.301476	0.652807	FALSE	23.9652	30.872	32.2883	39.6906	20.6371	33.9667	15.4394	22.4894	FALSE
ENSG00000076924	XAB2	56949	protein_coding	7619525	7629565	19	-1	chromosome	XAB2	4673	1708	-0.217635	0.108264	0.421218	FALSE	2447.25	1916.82	1574.27	2297.24	1878.96	2558.83	2036.28	2746.64	FALSE
ENSG00000076928	ARHGEF1	100505585;9138	protein_coding	41883161	41930150	19	1	chromosome	ARHGEF1	8636	834	-0.227327	0.264811	0.619287	FALSE	5956.34	4685.08	3514.19	5336.58	5204.47	5844.54	5117.3	6907.18	FALSE
ENSG00000076944	STXBP2	6813	protein_coding	7636881	7647873	19	1	chromosome	STXBP2	6040	747	0.037334	0.890848	0.97099	FALSE	862.272	966.43	1157.14	643.468	1098.68	1084.67	773.684	728.461	FALSE
ENSG00000076984	MAP2K7	5609	protein_coding	7903843	7914478	19	1	chromosome	MAP2K7	5145	1554	-0.210789	0.166177	0.512596	FALSE	1758.78	1440.84	1254.01	1694.67	1373.84	1660.97	1673.46	1941.91	FALSE
ENSG00000077044	DGKD	8527	protein_coding	233354507	233472104	2	1	chromosome	DGKD	9771	625	0.323794	0.252515	0.608109	FALSE	873.072	1085.44	1344.76	924.911	986.648	1167.32	573.83	878.064	FALSE
ENSG00000077063	CTTNBP2	83992	protein_coding	117710651	117874139	7	-1	chromosome	CTTNBP2	7035	577	0.276832	0.27038	0.623825	FALSE	23.382	107.988	5.23594	318.727	0	31.7023	25.7323	12.7114	FALSE
ENSG00000077092	RARB	5915	protein_coding	25174332	25597932	3	1	chromosome	RARB	3697	1265.5	-0.293527	0.284138	0.636677	FALSE	1118.39	1173.62	1124.85	500.342	1895.66	1002.02	1574.82	778.329	FALSE
ENSG00000077097	TOP2B	7155	protein_coding	25597905	25664907	3	-1	chromosome	TOP2B	6044	2049	0.442997	0.0595754	0.318699	FALSE	5653.82	9462.19	10442.2	5624.03	12320.3	5592.05	5815.5	5553.9	FALSE
ENSG00000077147	TM9SF3	56889	protein_coding	96518109	96587452	10	-1	chromosome	TM9SF3	7095	763	0.0399135	0.812456	0.945877	FALSE	15620.8	18711.9	23683	13077.4	19375.3	11921.2	20072.9	14868.4	FALSE
ENSG00000077150	NFKB2	4791	protein_coding	102394110	102402529	10	1	chromosome	NFKB2	4484	1239.5	-0.325255	0.0546447	0.304112	FALSE	3087.25	2515.77	2617.1	2502.91	2427.31	2524.86	3619.68	3117.23	FALSE
ENSG00000077152	UBE2T	29089	protein_coding	202331657	202341980	1	-1	chromosome	UBE2T	1065	885	0.0504282	0.842342	0.955956	FALSE	1210.11	1019.43	624.822	1392.78	1040.7	1671.16	687.052	1272.12	FALSE
ENSG00000077157	PPP1R12B	4660	protein_coding	202348699	202592706	1	1	chromosome	PPP1R12B	20796	1681	0.423632	0.0117069	0.131274	FALSE	626.131	909.058	948.578	789	989.596	665.747	697.345	515.3	FALSE
ENSG00000077232	DNAJC10	54431	protein_coding	182716041	182794464	2	1	chromosome	DNAJC10	21826	1339.5	0.180154	0.209256	0.566565	FALSE	13247.6	17406.9	21963.9	12666.1	17590.6	11496.6	17481.7	10764.6	FALSE
ENSG00000077235	GTF3C1	2975	protein_coding	27459555	27549913	16	-1	chromosome	GTF3C1	11562	721	-0.173584	0.111378	0.42641	FALSE	8871.28	7524.56	6848.61	8345.84	7379.22	8719.25	8272.07	9622.53	FALSE
ENSG00000077238	IL4R	3566	protein_coding	27313668	27364778	16	1	chromosome	IL4R	5894	579	-0.213657	0.143956	0.478171	FALSE	4910.95	3976.07	3388.53	4925.24	3614.43	5225.21	4642.11	4865.53	FALSE
ENSG00000077254	USP33	23032	protein_coding	77695987	77759852	1	-1	chromosome	USP33	6918	649	0.373347	0.00478947	0.078264	FALSE	2888.67	3837.25	3789.08	3789.85	3932.83	3060.4	3046.7	2558.9	FALSE
ENSG00000077264	PAK3	5063	protein_coding	110944285	111227361	X	1	chromosome	PAK3	10312	2196	0.0100356	0.975641	0.992908	FALSE	232.566	259.572	19.1985	627.833	131.684	130.206	290.775	276.717	FALSE
ENSG00000077312	SNRPA	6626	protein_coding	40750637	40765389	19	1	chromosome	SNRPA	2361	679	-0.205369	0.328018	0.674238	FALSE	3419.21	2473.53	1718.26	3162.02	2540.32	3698.97	2252.43	4306.23	FALSE
ENSG00000077348	EXOSC5	56915	protein_coding	41386374	41397479	19	-1	chromosome	EXOSC5	1488	716	-0.104864	0.571821	0.838504	FALSE	629.662	522.262	420.621	630.238	515.927	627.252	486.34	775.395	FALSE
ENSG00000077380	DYNC1I2	1781	protein_coding	171687409	171748420	2	1	chromosome	DYNC1I2	4695	808	-0.00593615	0.956167	0.987469	FALSE	8275.98	8840.81	9185.59	7384.85	9951.98	7760.26	9066.34	8001.33	FALSE
ENSG00000077420	APBB1IP	54518	protein_coding	26438203	26567803	10	1	chromosome	APBB1IP	3981	1513	-0.0057392	0.986865	0.995545	FALSE	73.8967	74.6318	62.8313	85.3949	75.6692	18.1156	124.373	79.2018	FALSE
ENSG00000077454	LRCH4	4034	protein_coding	100574011	100586153	7	-1	chromosome	LRCH4	6838	819	-0.108037	0.611771	0.85833	FALSE	685.891	611.726	499.16	609.791	726.228	703.111	605.567	748.995	FALSE
ENSG00000077458	FAM76B	143684	protein_coding	95768942	95790409	11	-1	chromosome	FAM76B	6042	730	0.398736	0.111267	0.426204	FALSE	341.739	551.54	738.268	335.566	580.786	315.89	360.252	349.074	FALSE
ENSG00000077463	SIRT6	51548	protein_coding	4174109	4182604	19	-1	chromosome	SIRT6	2787	1361	-0.0662733	0.719283	0.907608	FALSE	1057.73	961.672	830.77	1146.22	908.031	940.878	1012.99	1219.32	FALSE
ENSG00000077514	POLD3	10714	protein_coding	74493851	74669117	11	1	chromosome	POLD3	5508	782	0.312014	0.179777	0.530556	FALSE	964.791	1005.21	611.733	1408.41	995.493	1216.01	569.541	1108.82	FALSE
ENSG00000077549	CAPZB	832	protein_coding	19338776	19485539	1	-1	chromosome	CAPZB	3238	858	-0.232141	0.177676	0.527903	FALSE	25857.4	20921	21011	20485.1	21267	24623.6	21866.4	31082.3	FALSE
ENSG00000077585	GPR137B	7107	protein_coding	236142505	236221865	1	1	chromosome	GPR137B	2309	1104	-0.129149	0.363801	0.704302	FALSE	1036.14	1064.06	1201.65	781.784	1208.74	1000.89	1212.85	894.687	FALSE
ENSG00000077616	NAALAD2	10003	protein_coding	90131515	90192894	11	1	chromosome	NAALAD2	7254	1695.5	0.310458	0.360133	0.701642	FALSE	11.6538	21.1426	27.0524	10.8247	25.5507	16.9834	4.28872	13.6892	FALSE
ENSG00000077684	JADE1	79960	protein_coding	128809623	128875224	4	1	chromosome	JADE1	9129	1792	0.145497	0.617818	0.860913	FALSE	1310.31	1346.38	1511.44	1236.42	1291.29	1975.73	813.14	1142.07	FALSE
ENSG00000077713	SLC25A43	203427	protein_coding	119399060	119454478	X	1	chromosome	SLC25A43	3115	1797.5	-0.0147296	0.958718	0.987774	FALSE	1579.2	1571.08	1466.06	1887.11	1360.08	988.431	2002.83	1746.35	FALSE
ENSG00000077721	UBE2A	7319	protein_coding	119574467	119591083	X	1	chromosome	UBE2A	5276	934	-0.0638732	0.701443	0.898638	FALSE	6074.65	5886.47	6531.84	6023.34	5104.23	5538.84	6670.67	6014.45	FALSE
ENSG00000077782	FGFR1	2260	protein_coding	38411138	38468834	8	-1	chromosome	FGFR1	12698	823	-0.560848	0.0453713	0.276697	FALSE	9867.82	5927.51	4098	9160.1	4524.43	8153.14	10763	10687.4	FALSE
ENSG00000077942	FBLN1	2192	protein_coding	45502238	45601135	22	1	chromosome	FBLN1	7128	570	0.61316	0.0313663	0.227885	FALSE	3216.49	3779.59	948.578	8562.34	1827.85	5493.55	787.408	3368.52	FALSE
ENSG00000077943	ITGA8	8516	protein_coding	15513949	15720125	10	-1	chromosome	ITGA8	7528	850	-0.0974962	0.667287	0.884338	FALSE	221.378	111.383	130.899	192.439	10.8099	651.029	11.1507	1.9556	FALSE
ENSG00000078018	MAP2	4133	protein_coding	209424058	209734118	2	1	chromosome	MAP2	11559	890.5	0.409033	0.128123	0.451756	FALSE	802.467	1049.77	641.403	1289.34	1218.57	761.986	686.194	959.221	FALSE
ENSG00000078043	PIAS2	9063	protein_coding	46803224	46920160	18	-1	chromosome	PIAS2	17527	587	0.289087	0.0848593	0.379119	FALSE	1121.38	1490.23	1741.82	1170.27	1558.59	1106.18	1144.23	1113.71	FALSE
ENSG00000078053	AMPH	273	protein_coding	38383704	38631567	7	-1	chromosome	AMPH	5636	866	0.302512	0.370873	0.710009	FALSE	34.3669	52.8782	32.2883	89.0031	37.3433	78.1234	17.1549	7.8224	FALSE
ENSG00000078061	ARAF	369	protein_coding	47561100	47571920	X	1	chromosome	ARAF	3535	958.5	-0.28229	0.00975279	0.119116	FALSE	3033.92	2402.44	2342.21	2641.23	2223.89	2970.95	2899.17	3231.63	FALSE
ENSG00000078070	MCCC1	56922	protein_coding	183015218	183116075	3	-1	chromosome	MCCC1	4321	1883	0.158542	0.426049	0.752599	FALSE	1346.41	1671.35	2124.05	1229.2	1660.79	1359.8	1409.27	1270.16	FALSE
ENSG00000078081	LAMP3	27074	protein_coding	183122213	183163839	3	-1	chromosome	LAMP3	3816	835	-0.0704789	0.83195	0.951088	FALSE	56.8851	63.7902	160.569	7.21647	23.5852	12.4545	113.222	44.9788	FALSE
ENSG00000078098	FAP	2191	protein_coding	162170684	162245151	2	-1	chromosome	FAP	7003	731	-0.181278	0.314815	0.66324	FALSE	6809.69	7362.19	9215.26	4403.25	8468.08	4381.7	9942.96	6104.4	FALSE
ENSG00000078124	ACER3	55331	protein_coding	76860867	77026797	11	1	chromosome	ACER3	8442	930	0.233721	0.252585	0.608171	FALSE	2309.28	3068.74	2725.31	2389.85	4091.05	1964.41	2800.53	2162.89	FALSE
ENSG00000078140	UBE2K	3093	protein_coding	39698044	39782792	4	1	chromosome	UBE2K	5245	891	-0.065751	0.624634	0.864434	FALSE	6218.51	6285.18	7093.83	5342.59	6419.11	5626.02	6613.2	6416.32	FALSE
ENSG00000078142	PIK3C3	5289	protein_coding	41955206	42087830	18	1	chromosome	PIK3C3	15182	633.5	0.146966	0.405754	0.736087	FALSE	2139.94	2766.67	3439.14	1860.65	3000.24	2107.07	2489.17	1823.6	FALSE
ENSG00000078177	N4BP2	55728	protein_coding	40056826	40158252	4	1	chromosome	N4BP2	9835	7552.5	0.357062	0.159477	0.50203	FALSE	327.226	456.278	366.516	440.205	562.114	252.486	385.984	343.208	FALSE
ENSG00000078237	TIGAR	57103	protein_coding	4321205	4354593	12	1	chromosome	TIGAR	3023	527	-0.304918	0.0301249	0.222989	FALSE	2199.65	2155.23	2777.67	1353.09	2334.94	1612.29	3193.38	1793.28	FALSE
ENSG00000078246	TULP3	7289	protein_coding	2877223	2941140	12	1	chromosome	TULP3	3181	1229	-0.160931	0.221473	0.578017	FALSE	2554.11	2154.06	1823.85	2492.09	2146.25	2639.21	2332.2	2690.9	FALSE
ENSG00000078269	SYNJ2	8871	protein_coding	157981887	158099176	6	1	chromosome	SYNJ2	9921	1919.5	0.377338	0.0488987	0.288382	FALSE	8162.19	10333.9	9552.98	10775.4	10673.3	10233	7019.77	7233.76	FALSE
ENSG00000078304	PPP2R5C	5527	protein_coding	101761798	101927989	14	1	chromosome	PPP2R5C	14289	607	0.127343	0.258037	0.612513	FALSE	4531.58	5109.62	5138.2	4694.31	5496.34	4686.27	4675.56	4232.89	FALSE
ENSG00000078319	PMS2P1		unprocessed_pseudogene	100320992	100341908	7	-1	chromosome	PMS2P1	1044	1044	-0.163493	0.439442	0.760802	FALSE	483.03	417.5	356.917	479.895	415.689	410.997	498.349	539.745	FALSE
ENSG00000078369	GNB1	2782	protein_coding	1785285	1891117	1	-1	chromosome	GNB1	6417	1110	-0.220528	0.134032	0.462327	FALSE	37737.8	31711.5	28997.5	35814.1	30322.7	35014	39807	38392.3	FALSE
ENSG00000078401	EDN1	1906	protein_coding	12290363	12297194	6	1	chromosome	EDN1	2033	2033	-0.420431	0.228903	0.587902	FALSE	11283.2	7244.67	7385.3	1724.74	12624	6648.42	8867.35	18333.7	FALSE
ENSG00000078403	MLLT10	8028	protein_coding	21524675	21743630	10	1	chromosome	MLLT10	6945	647	0.309404	0.0383016	0.255026	FALSE	1413.7	1801.76	1772.37	1621.3	2011.62	1491.14	1359.52	1390.43	FALSE
ENSG00000078487	ZCWPW1	55063	protein_coding	100400826	100428992	7	-1	chromosome	ZCWPW1	3318	1527	-0.0498259	0.869944	0.964609	FALSE	71.9185	71.2701	79.4118	68.5564	65.8421	83.7845	84.0588	47.9122	FALSE
ENSG00000078618	NRD1	4898	protein_coding	51789191	51878937	1	-1	chromosome	NRD1	6773	1025	0.113488	0.251384	0.607002	FALSE	9843.89	11135.5	12072.3	10127.1	11206.9	9791.47	10643.7	9096.47	FALSE
ENSG00000078668	VDAC3	7419	protein_coding	42391624	42405897	8	1	chromosome	VDAC3	3141	675	0.116195	0.319073	0.667156	FALSE	5866.09	6082.23	5678.38	7103.41	5464.89	5851.33	5563.32	6183.61	FALSE
ENSG00000078674	PCM1	5108	protein_coding	17922840	18029944	8	1	chromosome	PCM1	14445	710	0.322692	0.0141385	0.145789	FALSE	3562.32	4716.97	4842.37	4089.33	5219.21	3252.88	3724.32	3709.77	FALSE
ENSG00000078687	TNRC6C	57690	protein_coding	78004168	78108835	17	1	chromosome	TNRC6C	11058	1162	-0.0685528	0.780056	0.933652	FALSE	883.177	739.851	491.306	1018.72	709.522	1184.31	674.186	791.04	FALSE
ENSG00000078699	CBFA2T2	9139	protein_coding	33490075	33650036	20	1	chromosome	CBFA2T2	9457	5388	-0.0591235	0.744502	0.92062	FALSE	1191.37	1167.41	1057.66	1195.53	1249.03	1206.95	1362.95	1004.2	FALSE
ENSG00000078747	ITCH	83737	protein_coding	34363235	34511393	20	1	chromosome	ITCH	6666	3089	0.00329056	0.973793	0.992047	FALSE	4116.44	4660.05	5403.49	3537.27	5039.37	3540.46	5072.69	3736.17	FALSE
ENSG00000078804	TP53INP2	58476	protein_coding	34704290	34713439	20	1	chromosome	TP53INP2	4228	2247.5	-0.274681	0.0149085	0.150803	FALSE	2732.25	2544.72	2965.29	1971.3	2697.56	2245.2	3599.95	2351.61	FALSE
ENSG00000078808	SDF4	51150	protein_coding	1216908	1232031	1	-1	chromosome	SDF4	4709	2079	-0.35776	0.0431791	0.270648	FALSE	15284	11707.9	11868.1	13111.1	10144.6	13676.1	16973.9	15201.9	FALSE
ENSG00000078814	MYH7B	57644	protein_coding	34975403	35002437	20	1	chromosome	MYH7B	7931	699	-0.181793	0.599339	0.852893	FALSE	10.8761	9.53359	12.2172	3.60823	12.7753	11.3222	15.4394	5.8668	FALSE
ENSG00000078902	TOLLIP	54472	protein_coding	1274371	1309654	11	-1	chromosome	TOLLIP	5983	669	-0.243208	0.0781382	0.36384	FALSE	4533.47	3932.23	3867.62	3881.26	4047.81	3933.34	5193.63	4473.43	FALSE
ENSG00000078967	UBE2D4	51619	protein_coding	43926438	43956136	7	1	chromosome	UBE2D4	4713	789	-0.00174894	0.991882	0.997157	FALSE	497.458	468.361	428.475	482.301	494.307	552.525	410.859	528.99	FALSE
ENSG00000079102	RUNX1T1	862	protein_coding	91954967	92103286	8	-1	chromosome	RUNX1T1	13535	630.5	0.628603	0.0719774	0.350596	FALSE	90.6059	152.399	94.247	318.727	44.2223	204.932	11.1507	55.7346	FALSE
ENSG00000079134	THOC1	9984	protein_coding	214520	268050	18	-1	chromosome	THOC1	8102	912	0.637928	0.00044904	0.0156394	FALSE	684.272	1147.98	1148.42	971.818	1323.72	629.516	673.328	749.972	FALSE
ENSG00000079150	FKBP7	51661	protein_coding	178463664	178478600	2	-1	chromosome	FKBP7	3080	715	-0.170055	0.450585	0.766363	FALSE	1238.85	1215.26	1644.96	875.598	1125.21	1278.28	1399.84	1038.42	FALSE
ENSG00000079156	OSBPL6	114880	protein_coding	178194481	178402891	2	1	chromosome	OSBPL6	11486	3273	0.256414	0.425766	0.752385	FALSE	439.554	561.404	313.284	666.32	704.608	294.378	499.206	525.078	FALSE
ENSG00000079215	SLC1A3	6507	protein_coding	36606355	36688334	5	1	chromosome	SLC1A3	6265	575	0.729274	0.034039	0.238484	FALSE	67.1149	235.38	102.101	476.287	127.753	26.0411	109.791	65.5126	FALSE
ENSG00000079246	XRCC5	7520	protein_coding	216107464	216206303	2	1	chromosome	XRCC5	5463	610	-0.0609231	0.623036	0.86365	FALSE	27551.4	25549.9	24431.8	25447.7	26770.2	29433.3	24358.2	28862.7	FALSE
ENSG00000079257	LXN	56925	protein_coding	158645822	158672693	3	-1	chromosome	LXN	1504	932.5	-0.0747526	0.811295	0.945542	FALSE	1238.53	1087.42	767.938	1166.66	1327.65	1894.21	1014.71	806.685	FALSE
ENSG00000079263	SP140	11262	protein_coding	230203110	230313215	2	1	chromosome	SP140	5582	642	0.206339	0.42783	0.753921	FALSE	170.426	238.7	281.868	144.329	289.902	129.073	196.423	185.782	FALSE
ENSG00000079277	MKNK1	8569	protein_coding	46557408	46616843	1	-1	chromosome	MKNK1	8070	621.5	0.126299	0.496521	0.797009	FALSE	1018.11	1132.5	1319.46	1056.01	1022.03	1120.9	996.697	936.732	FALSE
ENSG00000079308	TNS1	7145	protein_coding	217799789	218002995	2	-1	chromosome	TNS1	15595	1478	-0.373861	0.111581	0.426775	FALSE	24010.1	18256.6	14648.4	18839.8	21281.7	18303.5	27638.2	26088.7	FALSE
ENSG00000079313	REXO1	57455	protein_coding	1815246	1848463	19	-1	chromosome	REXO1	5199	718	-0.18639	0.191206	0.545391	FALSE	1826.08	1495.98	1412.83	1650.17	1424.94	1769.67	1559.38	2149.2	FALSE
ENSG00000079332	SAR1A	56681	protein_coding	70147289	70170523	10	-1	chromosome	SAR1A	6914	1741	-0.0585607	0.587912	0.847552	FALSE	12198.9	13007.7	14880.5	10519.2	13623.4	10171.9	15468.5	10956.2	FALSE
ENSG00000079335	CDC14A	8556	protein_coding	100351734	100520277	1	1	chromosome	CDC14A	5420	1883	-0.0469699	0.860877	0.96119	FALSE	165.577	164.146	127.408	163.573	201.457	138.131	190.419	168.182	FALSE
ENSG00000079337	RAPGEF3	10411	protein_coding	47734367	47771040	12	-1	chromosome	RAPGEF3	12078	2136	-0.242141	0.3738	0.712369	FALSE	376.089	297.389	191.985	357.215	342.968	396.278	379.98	352.008	FALSE
ENSG00000079385	CEACAM1	634	protein_coding	42507304	42561234	19	-1	chromosome	CEACAM1	5524	1413	-0.449284	0.198025	0.553246	FALSE	52.0077	41.4419	46.2508	2.40549	75.6692	26.0411	119.226	10.7558	FALSE
ENSG00000079387	SENP1	29843	protein_coding	48042898	48106308	12	-1	chromosome	SENP1	6342	915.5	0.161657	0.218654	0.575562	FALSE	1133.3	1181.05	1036.72	1335.05	1171.4	1277.15	950.379	1172.38	FALSE
ENSG00000079432	CIC	23152	protein_coding	42268537	42295797	19	1	chromosome	CIC	9494	927	-0.114707	0.421631	0.749524	FALSE	4854.95	4230.88	3534.26	5035.89	4122.5	5238.8	4514.3	4811.75	FALSE
ENSG00000079435	LIPE	3991	protein_coding	42401507	42427426	19	-1	chromosome	LIPE	5206	812	-0.444179	0.193246	0.546911	FALSE	108.95	54.7819	52.3594	48.1098	63.8766	176.627	51.4646	98.7578	FALSE
ENSG00000079459	FDFT1	2222	protein_coding	11795573	11839309	8	1	chromosome	FDFT1	5202	1515	0.0192274	0.933753	0.982438	FALSE	7500.57	8219.84	9797.32	6159.25	8702.95	6015.5	7457.22	9029	FALSE
ENSG00000079462	PAFAH1B3	5050	protein_coding	42297033	42303546	19	-1	chromosome	PAFAH1B3	1419	647.5	-0.326782	0.0261453	0.20714	FALSE	611.805	417.949	322.883	560.479	370.484	715.565	445.169	674.682	FALSE
ENSG00000079482	OPHN1	4983	protein_coding	68042344	68433913	X	-1	chromosome	OPHN1	8224	737	0.143653	0.549245	0.826661	FALSE	887.699	976.36	778.41	1232.81	917.858	734.813	991.551	936.732	FALSE
ENSG00000079616	KIF22	3835	protein_coding	29790719	29805385	16	1	chromosome	KIF22	4312	1585.5	-0.115037	0.707151	0.901126	FALSE	2343.24	1564.29	664.092	2367	1661.78	2946.05	968.392	3115.27	FALSE
ENSG00000079691	LRRC16A	55604	protein_coding	25279078	25620530	6	1	chromosome	LRRC16A	6741	1290.5	0.469142	0.165511	0.511677	FALSE	1048.43	1331.39	1411.96	1802.91	779.295	2059.51	353.39	732.372	FALSE
ENSG00000079739	PGM1	5236	protein_coding	63593276	63660245	1	1	chromosome	PGM1	4090	2345	-0.129347	0.521966	0.811414	FALSE	2961.68	2612.02	2772.43	3044.15	2019.48	3154.37	3012.39	2718.28	FALSE
ENSG00000079785	DDX1	1653	protein_coding	15591178	15631111	2	1	chromosome	DDX1	3833	1411.5	0.0675834	0.742882	0.919812	FALSE	8725.37	9842.62	10745	7306.67	11476.2	9644.28	8242.05	8289.79	FALSE
ENSG00000079805	DNM2	1785	protein_coding	10718079	10833488	19	1	chromosome	DNM2	13443	586.5	-0.318619	0.000172867	0.00800893	FALSE	8637.58	6600.32	6225.54	7134.68	6440.73	8844.93	7808.04	9259.76	FALSE
ENSG00000079819	EPB41L2	2037	protein_coding	130839347	131063322	6	-1	chromosome	EPB41L2	10247	2121	-0.160252	0.544011	0.822884	FALSE	12820	11568.5	11023.4	8920.76	14761.4	16641.4	11177.3	10641.4	FALSE
ENSG00000079841	RIMS1	22999	protein_coding	71886703	72403143	6	1	chromosome	RIMS1	12788	3293	-0.544726	0.0987371	0.404367	FALSE	93.9741	30.0966	54.1047	31.2714	4.91359	139.263	105.502	37.1564	FALSE
ENSG00000079931	MOXD1	26002	protein_coding	132296055	132401545	6	-1	chromosome	MOXD1	5293	2570.5	0.371666	0.266599	0.621476	FALSE	716.489	885.76	297.576	1822.16	537.546	460.815	335.378	1353.27	FALSE
ENSG00000079950	STX7	8417	protein_coding	132445867	132513198	6	-1	chromosome	STX7	16387	837.5	0.255971	0.0412048	0.264589	FALSE	2354.95	3238.64	3757.66	2336.93	3621.31	2215.76	2870.01	1979.07	FALSE
ENSG00000079974	RABL2B	11159;11158	protein_coding	50767501	50783663	22	-1	chromosome	RABL2B	5870	1987	0.0341052	0.845875	0.957699	FALSE	840.266	831.205	679.8	911.68	902.135	859.358	788.266	873.175	FALSE
ENSG00000079999	KEAP1	9817	protein_coding	10486120	10503741	19	-1	chromosome	KEAP1	3761	969.5	-0.113692	0.387732	0.721732	FALSE	3938.95	3360.12	2939.98	4275.76	2864.62	4038.64	3501.31	4276.9	FALSE
ENSG00000080007	DDX43	55510	protein_coding	73394748	73417569	6	1	chromosome	DDX43	2807	652	0.66673	0.0516296	0.297121	FALSE	44.8539	143.128	120.427	120.274	188.682	4.52889	90.9208	39.112	FALSE
ENSG00000080031	PTPRH	5794	protein_coding	55181248	55209506	19	-1	chromosome	PTPRH	4344	680	0.235363	0.495479	0.796753	FALSE	103.535	137.017	198.093	105.842	107.116	221.916	30.021	58.668	FALSE
ENSG00000080189	SLC35C2	51006	protein_coding	46345980	46364458	20	-1	chromosome	SLC35C2	7708	971	-0.203321	0.0935057	0.394617	FALSE	2720.02	2300.6	2418.13	2280.4	2203.25	2837.35	2483.17	2839.53	FALSE
ENSG00000080200	CRYBG3	131544	protein_coding	97822040	97944963	3	1	chromosome	CRYBG3	10929	1252	0.338698	0.00377504	0.0675842	FALSE	1237.46	1814.89	2035.91	1303.78	2104.98	1032.59	1553.37	1126.43	FALSE
ENSG00000080298	RFX3	5991	protein_coding	3218297	3526004	9	-1	chromosome	RFX3	11169	818	0.238452	0.437523	0.759573	FALSE	173.514	220.324	279.25	152.749	228.973	216.255	124.373	179.915	FALSE
ENSG00000080345	RIF1	55183	protein_coding	151409883	151508013	2	1	chromosome	RIF1	18166	3043	0.562951	0.0110083	0.127547	FALSE	2339.22	3936.69	4091.02	2819.23	4899.83	2344.83	2194.11	2478.72	FALSE
ENSG00000080371	RAB21	23011	protein_coding	71754874	71800285	12	1	chromosome	RAB21	16036	596.5	-0.132444	0.296488	0.646869	FALSE	3884.47	3740.77	4039.53	3427.82	3754.96	3328.74	4564.05	3760.62	FALSE
ENSG00000080493	SLC4A4	8671	protein_coding	71187286	71572087	4	1	chromosome	SLC4A4	8361	4547	0.834208	0.016571	0.160573	FALSE	330.476	922.45	961.668	1431.27	374.415	783.499	58.3265	149.603	FALSE
ENSG00000080503	SMARCA2	6595	protein_coding	2015219	2193624	9	1	chromosome	SMARCA2	7255	1121	-0.00928093	0.948555	0.986158	FALSE	4221.94	4016.24	3587.49	4641.39	3819.82	4702.12	4020.24	3943.47	FALSE
ENSG00000080546	SESN1	27244	protein_coding	108986437	109094819	6	-1	chromosome	SESN1	5121	920	-0.210413	0.13236	0.459857	FALSE	1316.19	1307.45	1456.46	968.209	1497.66	1090.33	1885.32	972.911	FALSE
ENSG00000080561	MID2	11043	protein_coding	107825755	107927193	X	1	chromosome	MID2	3097	1504.5	-0.0976715	0.687828	0.892611	FALSE	502.393	479.46	488.688	523.194	426.499	397.41	663.893	445.877	FALSE
ENSG00000080573	COL5A3	50509	protein_coding	9959561	10010471	19	-1	chromosome	COL5A3	6750	3501	-0.974582	0.004999	0.0804648	FALSE	1788.97	595.215	1011.41	133.505	640.732	2292.75	1572.24	1501.9	FALSE
ENSG00000080603	SRCAP	10847	protein_coding	30698209	30741409	16	1	chromosome	SRCAP	13674	5937	-0.143564	0.43996	0.761172	FALSE	368.969	319.171	262.67	365.634	329.21	378.163	354.248	374.497	FALSE
ENSG00000080608	KIAA0020	9933	protein_coding	2720469	2844241	9	-1	chromosome	KIAA0020	2707	457	0.483791	0.026692	0.208507	FALSE	2340.92	3819.26	4779.54	2571.47	4106.78	2366.35	2318.48	2337.92	FALSE
ENSG00000080802	CNOT4	4850	protein_coding	135361795	135510127	7	-1	chromosome	CNOT4	6999	2404.5	-0.207575	0.166927	0.513073	FALSE	1744.36	1564.69	1558.57	1432.47	1703.05	1491.14	1900.76	1841.2	FALSE
ENSG00000080815	PSEN1	5663	protein_coding	73136418	73223691	14	1	chromosome	PSEN1	9947	699	-0.167668	0.240945	0.599522	FALSE	4062.66	3673.3	3961.86	3632.29	3425.75	4181.3	4390.79	3615.9	FALSE
ENSG00000080819	CPOX	1371	protein_coding	98521132	98593723	3	-1	chromosome	CPOX	3666	826	-0.590081	0.016887	0.162453	FALSE	2751.2	1781.66	2124.92	1846.21	1373.84	2365.21	3604.24	2284.14	FALSE
ENSG00000080822	CLDND1	56650	protein_coding	98497912	98523066	3	-1	chromosome	CLDND1	5217	778	0.108253	0.587573	0.847426	FALSE	1834.5	2207.87	2923.4	1725.94	1974.28	1672.29	2199.25	1631.95	FALSE
ENSG00000080823	MOK	5891	protein_coding	102224500	102305200	14	-1	chromosome	MOK	11009	735	-0.0743664	0.809954	0.945093	FALSE	2756.62	2914.93	4753.36	1652.57	2338.87	2631.29	2552.64	3085.94	FALSE
ENSG00000080824	HSP90AA1	3320	protein_coding	102080738	102139699	14	-1	chromosome	HSP90AA1	5248	589.5	0.242387	0.243233	0.600392	FALSE	67611	86565	79622.1	72019.1	108054	56053	71525.5	75254.4	FALSE
ENSG00000080839	RBL1	5933	protein_coding	36996349	37095995	20	-1	chromosome	RBL1	5954	1994	0.408989	0.109979	0.423966	FALSE	785.422	922.074	538.429	1256.87	970.925	996.357	497.491	862.419	FALSE
ENSG00000080845	DLGAP4	22839	protein_coding	36306336	36528637	20	1	chromosome	DLGAP4	8789	1615.5	-0.494078	0.00603194	0.0897846	FALSE	7144.38	4893.56	4076.18	5586.75	5017.75	6628.04	7689.67	7115.45	FALSE
ENSG00000080947	CROCCP3	114819	transcribed_unprocessed_pseudogene	16467436	16499257	1	-1	chromosome	CROCCP3	6813	1629	0.868708	0.0030914	0.0587594	FALSE	58.572	137.412	113.445	113.058	185.734	61.1401	68.6194	45.9566	FALSE
ENSG00000080986	NDC80	10403	protein_coding	2571511	2616635	18	1	chromosome	NDC80	3600	553	0.295078	0.359837	0.701594	FALSE	1209.37	1274.47	582.062	1688.65	1552.69	1777.59	541.236	1309.27	FALSE
ENSG00000081014	AP4E1	23431	protein_coding	50908672	51005900	15	1	chromosome	AP4E1	7359	4024	0.131456	0.551791	0.827927	FALSE	1960.47	2574.1	3673.89	1641.75	2406.67	1742.49	2417.98	1720.93	FALSE
ENSG00000081019	RSBN1	54665	protein_coding	113761832	113812476	1	-1	chromosome	RSBN1	6819	3237.5	-0.203402	0.229639	0.588538	FALSE	882.204	778.511	719.069	719.241	897.221	816.333	902.346	927.932	FALSE
ENSG00000081026	MAGI3	260425	protein_coding	113390749	113685923	1	1	chromosome	MAGI3	8180	3753.5	0.542038	0.00125883	0.0316475	FALSE	663.269	958.746	814.189	1022.33	1039.71	657.822	620.148	711.838	FALSE
ENSG00000081041	CXCL2	2920	protein_coding	74097035	74099293	4	-1	chromosome	CXCL2	1500	577	0.189524	0.586603	0.846939	FALSE	1155.28	1437.12	2383.23	1219.58	708.539	523.087	2734.48	208.271	FALSE
ENSG00000081051	AFP	174	protein_coding	73431138	73456174	4	1	chromosome	AFP	3259	693	0.964889	0.00219095	0.0467023	FALSE	65.9774	198.907	280.123	119.072	197.526	65.669	102.929	29.334	FALSE
ENSG00000081052	COL4A4	1286	protein_coding	227002711	227164113	2	-1	chromosome	COL4A4	9895	9895	0.473909	0.031669	0.228801	FALSE	1762.98	2596.87	2316.03	2851.71	2622.87	1727.77	2186.39	1374.79	FALSE
ENSG00000081059	TCF7	6932	protein_coding	134114711	134151865	5	1	chromosome	TCF7	10063	782.5	0.253963	0.454819	0.769858	FALSE	299.292	258.937	79.4118	476.287	221.111	502.707	54.8956	340.274	FALSE
ENSG00000081087	OSTM1	28962	protein_coding	108041409	108165854	6	-1	chromosome	OSTM1	5325	724	-0.106574	0.554126	0.828622	FALSE	7718.83	8838.37	11691	5145.34	9678.78	4466.62	13187.8	5502.08	FALSE
ENSG00000081148	IMPG2	50939	protein_coding	101222546	101320560	3	-1	chromosome	IMPG2	8337	8337	0.153953	0.659133	0.880845	FALSE	16.8574	22.9271	30.543	15.6357	22.6025	4.52889	34.3097	11.7336	FALSE
ENSG00000081154	PCNP	57092	protein_coding	101574095	101594437	3	1	chromosome	PCNP	3102	778.5	0.0265745	0.864368	0.963096	FALSE	6101.63	6795.25	7938.56	5490.53	6956.66	5037.26	7007.76	6259.87	FALSE
ENSG00000081177	EXD2	55218	protein_coding	69191511	69244020	14	1	chromosome	EXD2	6263	2496	-0.0974911	0.600543	0.853354	FALSE	1832.42	1747.38	1656.3	1847.42	1738.43	1525.11	2205.26	1766.88	FALSE
ENSG00000081181	ARG2	384	protein_coding	67619798	67651720	14	1	chromosome	ARG2	2418	731.5	-0.0123127	0.971382	0.991203	FALSE	95.8665	71.2562	47.9961	95.0168	70.7557	177.759	32.5942	77.2462	FALSE
ENSG00000081189	MEF2C	4208	protein_coding	88717117	88904257	5	-1	chromosome	MEF2C	10736	884	-0.982158	3.37288e-06	0.00042339	FALSE	1515.68	721.958	794.991	633.846	737.038	1829.67	1431.57	1285.81	FALSE
ENSG00000081277	PKP1	5317	protein_coding	201283452	201332993	1	1	chromosome	PKP1	6211	2430	0.345813	0.315071	0.663345	FALSE	34.8527	39.7631	26.1797	57.7317	35.3778	61.1401	11.1507	32.2674	FALSE
ENSG00000081307	UBA5	79876	protein_coding	132654446	132678097	3	1	chromosome	UBA5	6827	778	0.149291	0.286973	0.6397	FALSE	1899.42	2289.01	2583.06	1817.35	2466.62	1775.33	2025.99	1896.93	FALSE
ENSG00000081320	STK17B	9262	protein_coding	196133566	196176503	2	-1	chromosome	STK17B	6580	567	0.299689	0.12441	0.446996	FALSE	1789.45	2155.8	2371.88	2151.71	1943.81	1668.9	1526.78	2172.67	FALSE
ENSG00000081377	CDC14B	8555	protein_coding	96490241	96619830	9	-1	chromosome	CDC14B	10462	804	0.701509	0.00361909	0.0655497	FALSE	743.127	1305.24	1431.16	1220.79	1263.77	961.258	692.199	575.924	FALSE
ENSG00000081386	ZNF510	22869	protein_coding	96755865	96778129	9	-1	chromosome	ZNF510	5921	2914.5	0.420754	0.0244881	0.199211	FALSE	380.932	527.711	486.943	496.734	599.458	417.79	373.976	351.03	FALSE
ENSG00000081665	ZNF506	440515	protein_coding	19785839	19821751	19	-1	chromosome	ZNF506	8414	949.5	0.0172241	0.955225	0.987423	FALSE	383.556	443.8	403.168	319.93	608.302	176.627	592.7	381.342	FALSE
ENSG00000081692	JMJD4	65094	protein_coding	227730425	227735411	1	-1	chromosome	JMJD4	4315	2502	-0.303295	0.11725	0.43618	FALSE	650.271	486.254	484.325	572.506	401.931	596.682	580.692	773.44	FALSE
ENSG00000081721	DUSP12	11266	protein_coding	161749758	161757238	1	1	chromosome	DUSP12	1762	740	-0.105066	0.3727	0.711404	FALSE	1147.88	1026.82	968.649	1154.63	957.167	1199.02	1099.63	1145	FALSE
ENSG00000081760	AACS	65985	protein_coding	125065379	125143333	12	1	chromosome	AACS	16094	2014.5	-0.194853	0.305365	0.655369	FALSE	3219.27	3037.51	3598.84	2238.31	3275.4	2948.31	3277.44	3432.08	FALSE
ENSG00000081791	KIAA0141	9812	protein_coding	141923808	141942047	5	1	chromosome	KIAA0141	6047	998	-0.0944479	0.510794	0.804979	FALSE	2320.86	2220.08	2302.94	1949.65	2407.66	2282.56	2233.56	2446.45	FALSE
ENSG00000081803	CADPS2	93664	protein_coding	122318425	122886759	7	-1	chromosome	CADPS2	6351	4190.5	0.306309	0.30355	0.653891	FALSE	611.756	937.473	1532.39	631.441	648.593	461.947	918.643	454.677	FALSE
ENSG00000081842	PCDHA6	56142	protein_coding	140827958	141012344	5	1	chromosome	PCDHA6	6133	3267	-0.0542917	0.86673	0.963737	FALSE	10.5559	9.31846	13.9625	12.0274	1.96543	7.92556	12.0084	11.7336	FALSE
ENSG00000081853	PCDHGA2	56113	protein_coding	141338760	141512979	5	1	chromosome	PCDHGA2	6724	4574	-0.527267	0.114033	0.431313	FALSE	413.337	243.473	146.606	295.875	287.936	230.974	608.14	400.898	FALSE
ENSG00000081870	HSPB11	51668	protein_coding	53916574	53945929	1	-1	chromosome	HSPB11	3236	822	0.285727	0.00437258	0.073937	FALSE	1232.03	1497.08	1501.84	1498.62	1490.78	1273.75	1199.12	1223.23	FALSE
ENSG00000081913	PHLPP1	23239	protein_coding	62715450	62980433	18	1	chromosome	PHLPP1	9142	591	0.383818	0.185647	0.539163	FALSE	326.443	406.872	232.127	547.249	441.24	440.435	243.599	295.296	FALSE
ENSG00000081923	ATP8B1	5205	protein_coding	57646426	57803101	18	-1	chromosome	ATP8B1	6652	536	0.151044	0.331247	0.67649	FALSE	8806.41	10036.3	8846.12	9878.14	11384.8	8284.48	9469.48	8665.26	FALSE
ENSG00000082014	SMARCD3	6604	protein_coding	151238764	151277896	7	-1	chromosome	SMARCD3	5198	863	0.163006	0.426792	0.753135	FALSE	1594	1605.59	1741.82	1853.43	1221.52	1914.59	1163.1	1704.3	FALSE
ENSG00000082068	WDR70	55100	protein_coding	37379212	37753435	5	1	chromosome	WDR70	7039	759	0.149046	0.307079	0.657183	FALSE	1453.02	1648.7	1821.24	1470.96	1653.91	1505.86	1390.4	1462.79	FALSE
ENSG00000082074	FYB	2533	protein_coding	39105236	39274528	5	-1	chromosome	FYB	6100	682	0.0906937	0.790002	0.937998	FALSE	14.387	18.3438	12.2172	8.41921	34.3951	12.4545	11.1507	19.556	FALSE
ENSG00000082126	MPP4	58538	protein_coding	201644870	201698694	2	-1	chromosome	MPP4	4924	2235	-0.433719	0.177188	0.527392	FALSE	383.797	276.845	164.06	221.305	445.171	290.981	559.248	301.162	FALSE
ENSG00000082146	STRADB	55437	protein_coding	201387858	201480846	2	1	chromosome	STRADB	3242	661.5	0.21416	0.0298241	0.221578	FALSE	1779.9	2056.41	2000.13	2054.29	2114.81	1825.14	1730.07	1784.48	FALSE
ENSG00000082153	BZW1	9689	protein_coding	200810594	200827338	2	1	chromosome	BZW1	8085	582	-0.021118	0.912173	0.977498	FALSE	14193.7	14142.7	11808.8	13428.6	17190.7	13744.1	14169.9	14667	FALSE
ENSG00000082175	PGR	5241	protein_coding	101029624	101130524	11	-1	chromosome	PGR	15404	2496	-0.170952	0.582214	0.844354	FALSE	21.7638	11.3232	5.23594	12.0274	16.7062	52.0823	3.43097	9.778	FALSE
ENSG00000082212	ME2	4200	protein_coding	50879049	50954257	18	1	chromosome	ME2	9363	670	0.0533128	0.72395	0.910466	FALSE	3467.42	3777.69	4275.15	3303.94	3753.98	3069.46	3644.55	3688.26	FALSE
ENSG00000082213	C5orf22	55322	protein_coding	31532266	31555058	5	1	chromosome	C5orf22	4172	862	0.00171415	0.991421	0.997144	FALSE	1585.3	1753.8	2118.81	1331.44	1811.15	1437.92	1758.37	1559.59	FALSE
ENSG00000082258	CCNT2	905	protein_coding	134918235	134959342	2	1	chromosome	CCNT2	9081	767	0.640608	6.80932e-06	0.000707386	FALSE	1148.3	2190.74	2675.57	1397.59	2499.05	974.844	1459.02	1011.04	FALSE
ENSG00000082269	FAM135A	57579	protein_coding	70412941	70561174	6	1	chromosome	FAM135A	10589	2200.5	0.230524	0.269151	0.623208	FALSE	297.972	418.209	450.291	265.807	538.529	268.337	350.817	274.762	FALSE
ENSG00000082397	EPB41L3	23136	protein_coding	5392381	5630700	18	-1	chromosome	EPB41L3	11003	567	-0.0234302	0.939304	0.983314	FALSE	3813.87	3486.52	287.104	4154.28	6018.16	2548.64	3242.27	5650.7	FALSE
ENSG00000082438	COBLL1	22837	protein_coding	164653624	164843679	2	-1	chromosome	COBLL1	17178	714	-0.116526	0.683475	0.890029	FALSE	977.833	925.755	1092.57	952.574	732.124	723.491	1521.64	688.371	FALSE
ENSG00000082458	DLG3	1741	protein_coding	70444861	70505490	X	1	chromosome	DLG3	7844	2661.5	0.21963	0.329443	0.675248	FALSE	787.82	883.059	756.594	1181.1	711.487	920.498	763.391	679.571	FALSE
ENSG00000082482	KCNK2	3776	protein_coding	215005775	215237093	1	1	chromosome	KCNK2	3910	1200	0.0267319	0.937444	0.982556	FALSE	183.953	195.648	18.3258	524.397	44.2223	63.4045	66.0462	422.409	FALSE
ENSG00000082497	SERTAD4	56256	protein_coding	210232799	210246631	1	1	chromosome	SERTAD4	5467	798.5	-0.105059	0.640064	0.872541	FALSE	468.127	227.341	313.284	1.20274	367.536	1199.02	55.7533	149.603	FALSE
ENSG00000082512	TRAF5	7188	protein_coding	211326615	211374946	1	1	chromosome	TRAF5	9022	3491	0.805945	0.000302816	0.0119513	FALSE	618.657	1316.23	1655.43	905.667	1387.6	679.334	668.182	508.456	FALSE
ENSG00000082515	MRPL22	29093	protein_coding	154941070	154969411	5	1	chromosome	MRPL22	5267	1564	-0.206757	0.122109	0.443042	FALSE	1862.86	1548.96	1508.82	1612.88	1525.18	1791.18	1686.32	2111.07	FALSE
ENSG00000082516	GEMIN5	25929	protein_coding	154887416	154938209	5	-1	chromosome	GEMIN5	5637	573	-0.0315444	0.83389	0.951964	FALSE	2607.78	2254.04	1904.14	2618.37	2239.61	2898.49	1902.47	3022.38	FALSE
ENSG00000082641	NFE2L1	4779	protein_coding	48048329	48061487	17	1	chromosome	NFE2L1	5825	564	-0.313906	0.0645887	0.331113	FALSE	32338.4	26377.7	26728.6	27439.4	24965	27416.8	38697.9	30900.4	FALSE
ENSG00000082701	GSK3B	2932	protein_coding	119821323	120094417	3	-1	chromosome	GSK3B	8006	1077	-0.0344124	0.717139	0.906299	FALSE	5467.6	5908.73	6746.51	4709.95	6269.74	5020.28	6553.16	4829.35	FALSE
ENSG00000082781	ITGB5	3693	protein_coding	124761948	124901418	3	-1	chromosome	ITGB5	6447	789	-0.25672	0.105615	0.416925	FALSE	23498.8	17833.3	14410.2	23567.8	15522	22860.7	20341.4	27294.3	FALSE
ENSG00000082805	ERC1	23085	protein_coding	990509	1495933	12	1	chromosome	ERC1	13484	2267	-0.273858	0.292581	0.643443	FALSE	5849.74	4603.69	3165.13	6017.33	4628.6	5391.65	6807.05	5350.52	FALSE
ENSG00000082898	XPO1	7514	protein_coding	61477849	61538626	2	-1	chromosome	XPO1	11708	581	0.37932	0.0111469	0.128344	FALSE	10157.5	13321.7	12463.3	12541	14960.9	10440.2	9381.14	10651.2	FALSE
ENSG00000082996	RNF13	11342	protein_coding	149812708	149962139	3	1	chromosome	RNF13	3635	796	0.0768628	0.671952	0.886537	FALSE	1448.7	1741.03	2201.71	1335.05	1686.34	1278.28	1973.67	1094.16	FALSE
ENSG00000083067	TRPM3	80036	protein_coding	70529063	71446904	9	-1	chromosome	TRPM3	19912	4686	0.30775	0.350583	0.693114	FALSE	45.26	60.4073	41.0149	84.1921	56.0149	50.9501	50.6068	34.223	FALSE
ENSG00000083093	PALB2	79728	protein_coding	23603160	23641310	16	-1	chromosome	PALB2	4747	802	0.189039	0.250646	0.606796	FALSE	656.1	777.115	804.59	674.74	852.016	707.64	640.734	619.925	FALSE
ENSG00000083097	DOPEY1	23033	protein_coding	83067666	83171350	6	1	chromosome	DOPEY1	10045	5473	0.347733	0.21521	0.572002	FALSE	764.805	1157.57	1363.09	750.513	1359.1	987.299	741.948	565.168	FALSE
ENSG00000083099	LYRM2	57226	protein_coding	89568144	89638753	6	-1	chromosome	LYRM2	8679	791	0.316081	0.101344	0.408175	FALSE	2337.49	3073.81	3689.59	2874.56	2657.27	2439.94	2547.5	2025.02	FALSE
ENSG00000083123	BCKDHB	594	protein_coding	80106647	80346270	6	1	chromosome	BCKDHB	4071	632.5	-0.033096	0.857741	0.960414	FALSE	843.886	914.779	1124.85	692.781	926.702	700.846	968.392	862.419	FALSE
ENSG00000083168	KAT6A	7994	protein_coding	41929479	42051990	8	-1	chromosome	KAT6A	11852	3435.5	-0.0115771	0.928974	0.981789	FALSE	3297.54	3172.72	2841.37	3353.25	3323.55	3558.58	3081.87	3252.16	FALSE
ENSG00000083223	ZCCHC6	79670	protein_coding	86287733	86354454	9	-1	chromosome	ZCCHC6	6707	2262	0.27004	0.0232994	0.193788	FALSE	1850.41	2425.44	2755.85	2051.88	2468.59	1627.01	2149.5	1774.71	FALSE
ENSG00000083290	ULK2	9706	protein_coding	19770829	19867936	17	-1	chromosome	ULK2	9843	594	0.262556	0.0428513	0.269476	FALSE	988.627	1246.99	1308.11	1169.07	1263.77	982.77	1116.78	866.331	FALSE
ENSG00000083312	TNPO1	3842	protein_coding	72816312	72916733	5	1	chromosome	TNPO1	11977	566.5	0.442421	0.0107528	0.125804	FALSE	18804.2	29413.2	37868.1	21506.3	28865.4	17453.2	21621.1	17338.3	FALSE
ENSG00000083444	PLOD1	5351	protein_coding	11934205	11975538	1	1	chromosome	PLOD1	5320	871	-0.992497	3.9784e-09	1.79784e-06	FALSE	60759.1	33471.1	36176.9	24555.2	39681.1	44155.6	78698.8	59422.8	FALSE
ENSG00000083454	P2RX5	5026	protein_coding	3672199	3696404	17	-1	chromosome	P2RX5	4190	1642	0.196364	0.573668	0.839464	FALSE	40.8799	53.5967	42.7602	75.7729	42.2568	29.4378	74.6236	18.5782	FALSE
ENSG00000083457	ITGAE	3682	protein_coding	3714628	3801243	17	-1	chromosome	ITGAE	6657	731	-0.171583	0.280433	0.633305	FALSE	1468.68	1285.67	1261.86	1438.48	1156.66	1440.19	1577.39	1388.48	FALSE
ENSG00000083520	DIS3	22894	protein_coding	72752169	72782096	13	-1	chromosome	DIS3	10835	3651	0.169416	0.320487	0.668354	FALSE	3411.76	4581.97	5712.41	2958.75	5074.75	2809.05	4143.76	3282.47	FALSE
ENSG00000083535	PIBF1	10464	protein_coding	72782059	73016461	13	1	chromosome	PIBF1	4253	624	0.589453	0.0205725	0.180082	FALSE	465.007	901.063	1196.41	517.18	989.596	409.865	492.345	492.811	FALSE
ENSG00000083544	TDRD3	81550	protein_coding	60396457	60573878	13	1	chromosome	TDRD3	6814	2497	0.330289	0.0967441	0.400391	FALSE	450.655	597.059	694.635	514.775	581.769	503.839	437.449	410.676	FALSE
ENSG00000083635	NUFIP1	26747	protein_coding	44939249	44989483	13	-1	chromosome	NUFIP1	3492	3492	-0.124039	0.50004	0.79906	FALSE	706.076	672.856	689.399	550.857	778.312	684.995	686.194	747.039	FALSE
ENSG00000083642	PDS5B	23047	protein_coding	32586427	32778019	13	1	chromosome	PDS5B	13212	972	0.219919	0.337541	0.681795	FALSE	1621.73	1946.59	1594.34	1735.56	2509.86	1724.38	1494.19	1646.61	FALSE
ENSG00000083720	OXCT1	5019	protein_coding	41730065	41870519	5	-1	chromosome	OXCT1	4194	1018.5	0.393192	0.000933033	0.0261673	FALSE	2916.16	3556.35	3508.08	3931.77	3229.21	3220.04	2354.5	3173.94	FALSE
ENSG00000083750	RRAGB	10325	protein_coding	55717739	55758774	X	1	chromosome	RRAGB	2725	676.5	0.24097	0.324339	0.6715	FALSE	502.703	735.402	1046.32	447.421	712.47	495.914	648.454	363.741	FALSE
ENSG00000083799	CYLD	1540	protein_coding	50742050	50801935	16	1	chromosome	CYLD	12954	2836	0.701999	0.00187533	0.0420056	FALSE	2559.85	4304.27	4031.68	5583.14	3298	2463.72	2806.54	2409.3	FALSE
ENSG00000083807	SLC27A5	10998	protein_coding	58479512	58512413	19	-1	chromosome	SLC27A5	8025	1315	-0.270998	0.300464	0.651623	FALSE	166.006	116.049	128.281	127.491	92.3754	194.742	110.649	192.627	FALSE
ENSG00000083812	ZNF324	25799	protein_coding	58467045	58475436	19	1	chromosome	ZNF324	5664	2665	-0.319164	0.0390287	0.257903	FALSE	672.768	507.31	436.329	578.52	507.082	735.945	618.433	663.926	FALSE
ENSG00000083814	ZNF671	79891	protein_coding	57719751	57727624	19	-1	chromosome	ZNF671	3532	1932	0.264981	0.218353	0.575105	FALSE	304.388	361.007	315.029	437.799	330.193	338.535	309.645	264.984	FALSE
ENSG00000083817	ZNF416	55659	protein_coding	57571566	57578927	19	-1	chromosome	ZNF416	2561	2561	-0.128308	0.381514	0.716558	FALSE	343.02	306.615	302.812	316.322	300.712	346.46	327.658	354.941	FALSE
ENSG00000083828	ZNF586	54807	protein_coding	57769655	57819939	19	1	chromosome	ZNF586	3261	1290	0.0712513	0.680754	0.889113	FALSE	304.341	315.65	304.557	336.768	305.625	278.527	301.068	333.43	FALSE
ENSG00000083838	ZNF446	55663	protein_coding	58474017	58481230	19	1	chromosome	ZNF446	4923	1886.5	0.0361942	0.868172	0.963928	FALSE	205.582	202.835	198.093	212.886	197.526	250.221	182.699	183.826	FALSE
ENSG00000083844	ZNF264	9422	protein_coding	57191500	57222846	19	1	chromosome	ZNF264	12532	739.5	-0.0801997	0.465406	0.778087	FALSE	1221.52	1223.5	1337.78	1094.5	1238.22	1140.15	1392.12	1132.29	FALSE
ENSG00000083845	RPS5	6193	protein_coding	58386400	58394806	19	1	chromosome	RPS5	3617	800	-0.42165	0.00361334	0.0655112	FALSE	32769.5	23100.6	23960.5	22989.3	22351.9	33354.2	27781.4	37173	FALSE
ENSG00000083857	FAT1	2195	protein_coding	186587783	186726722	4	-1	chromosome	FAT1	16177	683	-0.388344	0.193903	0.547569	FALSE	16376.8	13473.9	20956	8873.85	10591.7	14689.5	26407.3	8033.6	FALSE
ENSG00000083896	YTHDC1	91746	protein_coding	68310387	68350089	4	-1	chromosome	YTHDC1	7032	689	0.137868	0.314308	0.662481	FALSE	2907.8	3454.13	3968.84	2787.96	3605.59	2788.67	3084.44	2850.29	FALSE
ENSG00000083937	CHMP2B	25978	protein_coding	87227271	87255548	3	1	chromosome	CHMP2B	3106	1175	0.156405	0.501343	0.799565	FALSE	2587.34	3414.9	4850.23	2311.68	3082.78	1936.1	3310.03	2515.88	FALSE
ENSG00000084070	SMAP2	64744	protein_coding	40344850	40423326	1	1	chromosome	SMAP2	3631	2487	0.192871	0.515215	0.807931	FALSE	3648.77	4092.96	2601.39	6788.29	2889.19	2707.15	3477.29	4761.88	FALSE
ENSG00000084072	PPIE	10450	protein_coding	39692182	39763914	1	1	chromosome	PPIE	8071	927	-0.180436	0.366896	0.706511	FALSE	2300.8	1919.65	2078.67	2003.77	1676.52	2054.99	2015.7	2831.71	FALSE
ENSG00000084073	ZMPSTE24	10269	protein_coding	40258107	40294184	1	1	chromosome	ZMPSTE24	3572	549	0.0912477	0.639199	0.872191	FALSE	5390.45	6195.13	7365.23	5621.63	5598.54	4203.95	6908.26	5059.14	FALSE
ENSG00000084090	STARD7	56910	protein_coding	96184859	96208825	2	-1	chromosome	STARD7	4414	747.5	0.00144183	0.992117	0.997157	FALSE	9286.12	8893.98	7885.33	10819.9	7976.72	9156.29	9111.8	9590.26	FALSE
ENSG00000084092	NOA1	84273	protein_coding	56963370	56978823	4	-1	chromosome	NOA1	3415	3415	-0.127653	0.391675	0.724659	FALSE	1506.49	1319.93	1286.3	1335.05	1338.46	1730.04	1314.92	1474.52	FALSE
ENSG00000084093	REST	5978	protein_coding	56907876	56935844	4	1	chromosome	REST	7955	1106	0.12973	0.464224	0.777077	FALSE	2728.76	3292.35	3454.85	2826.45	3595.76	1988.18	3647.98	2550.1	FALSE
ENSG00000084112	SSH1	54434	protein_coding	108778192	108857590	12	-1	chromosome	SSH1	14537	625	-0.141026	0.104143	0.414191	FALSE	14810	14076.9	14899.7	12922.3	14408.6	13559.5	16623.9	14246.5	FALSE
ENSG00000084207	GSTP1	2950	protein_coding	67583595	67586660	11	1	chromosome	GSTP1	1915	723	-0.481377	1.86895e-06	0.000261885	FALSE	21470.3	15727.9	16763.7	14336.7	16083.2	20530.6	21953.1	21927.2	FALSE
ENSG00000084234	APLP2	334	protein_coding	130069837	130144811	11	1	chromosome	APLP2	7451	582	-0.0927653	0.687605	0.892484	FALSE	61770.9	56449.8	41564.7	70338.9	57445.7	57514.7	69086.9	58711	FALSE
ENSG00000084444	KIAA1467	57613	protein_coding	13044284	13142521	12	1	chromosome	KIAA1467	6807	1798.5	-0.312864	0.041066	0.264167	FALSE	708.65	591.444	600.388	502.747	671.196	690.656	727.366	707.927	FALSE
ENSG00000084453	SLCO1A2	6579	protein_coding	21264600	21419594	12	-1	chromosome	SLCO1A2	11520	702	0.317914	0.256515	0.611024	FALSE	5.14646	15.4665	13.0899	4.81098	28.4988	0	15.4394	0	FALSE
ENSG00000084463	WBP11	51729	protein_coding	14784579	14803540	12	-1	chromosome	WBP11	5315	564	-0.232749	0.180222	0.531522	FALSE	5665.08	4556.67	4116.32	4505.48	5048.22	5787.93	4745.03	6462.28	FALSE
ENSG00000084623	EIF3I	8668	protein_coding	32221928	32231604	1	1	chromosome	EIF3I	1725	693.5	-0.2119	0.19157	0.545579	FALSE	22156.7	18137	16365.8	21291	16754.3	19876.2	21161.4	25432.6	FALSE
ENSG00000084636	COL16A1	1307	protein_coding	31652247	31704319	1	-1	chromosome	COL16A1	9269	740	0.498311	0.14201	0.474824	FALSE	6545.67	13051.8	22679.5	6971.11	9504.84	9657.87	5213.36	4765.8	FALSE
ENSG00000084652	TXLNA	200081	protein_coding	32179686	32198285	1	1	chromosome	TXLNA	5103	4933	-0.233009	0.135212	0.463289	FALSE	9612.22	7883.91	7371.33	9286.39	6994	9010.23	9846.03	9980.4	FALSE
ENSG00000084676	NCOA1	8648	protein_coding	24491914	24770702	2	1	chromosome	NCOA1	8633	4745	0.32033	0.0210943	0.182615	FALSE	1268.64	1610.03	1575.15	1580.41	1674.55	1375.65	1282.33	1147.94	FALSE
ENSG00000084693	AGBL5	60509	protein_coding	27042364	27070622	2	1	chromosome	AGBL5	5283	1261.5	-0.00798444	0.940621	0.983433	FALSE	1302.57	1248.84	1173.72	1391.58	1181.23	1340.55	1240.3	1326.87	FALSE
ENSG00000084710	EFR3B	22979	protein_coding	25042130	25159137	2	1	chromosome	EFR3B	10591	3685	0.366857	0.28833	0.640597	FALSE	85.6939	162.943	65.4493	353.607	69.7729	89.4457	122.657	44.9788	FALSE
ENSG00000084731	KIF3C	3797	protein_coding	25926596	25982749	2	-1	chromosome	KIF3C	6403	3449.5	-0.152328	0.536862	0.81963	FALSE	3435.65	2997.83	2141.5	3698.44	3153.54	2955.1	3871.85	3479.99	FALSE
ENSG00000084733	RAB10	10890	protein_coding	26034107	26137454	2	1	chromosome	RAB10	3631	938	0.102421	0.370974	0.71001	FALSE	11077.1	12644.4	13081.1	11684.7	13167.4	9882.05	13367.9	9981.38	FALSE
ENSG00000084734	GCKR	2646	protein_coding	27496842	27523684	2	1	chromosome	GCKR	3146	745	1.22771	0.000153482	0.00736133	FALSE	97.3814	298.15	115.191	531.613	247.645	97.3712	75.4814	119.292	TRUE
ENSG00000084754	HADHA	3030	protein_coding	26190635	26244726	2	-1	chromosome	HADHA	3811	721	-0.168999	0.218123	0.574835	FALSE	18374.3	16632	16964.5	15700.6	17231	16168.2	18978.4	19976.4	FALSE
ENSG00000084764	MAPRE3	22924	protein_coding	26970612	27027196	2	1	chromosome	MAPRE3	3459	878	-0.0295719	0.888376	0.970465	FALSE	2125.46	2046.29	2321.27	2039.85	1777.74	1822.88	1991.68	2561.84	FALSE
ENSG00000084774	CAD	790	protein_coding	27217390	27243943	2	1	chromosome	CAD	8422	748	-0.0963605	0.676544	0.887851	FALSE	6354.22	5038.09	3589.24	6014.93	5510.1	6686.91	4151.48	8224.27	FALSE
ENSG00000085063	CD59	966	protein_coding	33698261	33736445	11	-1	chromosome	CD59	4942	773.5	-0.22655	0.246131	0.602314	FALSE	84180	71303	62458.7	81582.2	69868.3	79452.7	98772.5	74314.7	FALSE
ENSG00000085117	CD82	3732	protein_coding	44564427	44620363	11	1	chromosome	CD82	4054	619	0.11077	0.697593	0.89704	FALSE	390.429	491.729	598.643	289.861	586.682	319.287	374.834	477.166	FALSE
ENSG00000085185	BCORL1	63035	protein_coding	129981107	130058083	X	1	chromosome	BCORL1	7996	3934.5	-0.153021	0.499141	0.798645	FALSE	1044.71	869.972	662.347	1068.04	879.532	1288.47	946.091	899.576	FALSE
ENSG00000085224	ATRX	546	protein_coding	77504878	77786269	X	-1	chromosome	ATRX	19060	803	0.514902	0.0196226	0.175751	FALSE	3050.21	5723.84	7249.16	3093.46	6828.9	2369.74	3710.6	3070.29	FALSE
ENSG00000085231	AK6	6880;102157402	protein_coding	69350984	69370013	5	-1	chromosome	AK6	2162	743	0.278342	0.153167	0.492035	FALSE	818.817	1064.69	1282.81	939.344	971.907	692.921	897.199	866.331	FALSE
ENSG00000085274	MYNN	55892	protein_coding	169772831	169789716	3	1	chromosome	MYNN	5730	2833	0.616905	0.000691795	0.0208763	FALSE	478.737	805.999	979.994	689.173	748.831	441.567	522.366	472.277	FALSE
ENSG00000085276	MECOM	2122	protein_coding	169083499	169663618	3	-1	chromosome	MECOM	9103	1533	0.0335856	0.835427	0.952706	FALSE	3117.34	3455.43	3645.09	2677.31	4043.88	3126.07	3218.25	3007.71	FALSE
ENSG00000085365	SCAMP1	9522	protein_coding	78360583	78479071	5	1	chromosome	SCAMP1	5106	1358	0.0686379	0.747181	0.921256	FALSE	2520.59	3303.61	4261.18	1912.36	3737.27	1605.49	3531.33	2424.94	FALSE
ENSG00000085377	PREP	5550	protein_coding	105277565	105403084	6	-1	chromosome	PREP	3762	1933	-0.32091	0.000105255	0.00546722	FALSE	3757.76	3080.48	3166.87	2919.06	3155.51	3600.47	3967.92	3704.88	FALSE
ENSG00000085382	HACE1	57531	protein_coding	104728093	104859919	6	-1	chromosome	HACE1	9238	2264.5	-0.118189	0.595586	0.850956	FALSE	705.578	702.79	799.354	585.737	723.28	486.856	874.04	755.839	FALSE
ENSG00000085415	SEH1L	81929	protein_coding	12947133	12987536	18	1	chromosome	SEH1L	10481	826	-0.00029655	0.998761	0.999809	FALSE	2710.1	2595.19	2907.69	2469.23	2408.64	2787.53	2206.97	3135.8	FALSE
ENSG00000085433	WDR47	22911	protein_coding	108970214	109042113	1	-1	chromosome	WDR47	4423	4115	-0.0625665	0.759554	0.925958	FALSE	1980.83	2014.6	2033.29	1934.01	2076.48	1589.64	2775.66	1577.19	FALSE
ENSG00000085449	WDFY1	57590	protein_coding	223855716	223945387	2	-1	chromosome	WDFY1	5516	635	0.218841	0.0812164	0.370911	FALSE	7077.28	9663.53	11844.6	6873.69	10272.3	5483.36	9689.07	6059.42	FALSE
ENSG00000085465	OVGP1	5016	protein_coding	111414314	111427777	1	-1	chromosome	OVGP1	2567	640	0.469202	0.173426	0.523059	FALSE	8.52022	18.4954	15.7078	24.0549	15.7235	7.92556	13.7239	3.9112	FALSE
ENSG00000085491	SLC25A24	29957	protein_coding	108134036	108200849	1	-1	chromosome	SLC25A24	6548	3362	0.0479907	0.84019	0.95508	FALSE	3417.09	4040.46	5117.26	2843.29	4160.83	2358.42	4037.4	3855.46	FALSE
ENSG00000085511	MAP3K4	4216	protein_coding	160991727	161117385	6	1	chromosome	MAP3K4	7522	721	0.306018	0.0892821	0.387449	FALSE	1341.42	1586.38	1226.08	1972.5	1560.56	1337.16	1249.73	1437.37	FALSE
ENSG00000085563	ABCB1	5243	protein_coding	87503633	87713323	7	-1	chromosome	ABCB1	5806	787	1.49067	1.79763e-05	0.00142518	FALSE	5.03208	133.338	285.359	3.60823	111.047	1.13222	12.0084	1.9556	TRUE
ENSG00000085644	ZNF213	7760	protein_coding	3129777	3142805	16	1	chromosome	ZNF213	6443	2996	-0.508926	0.0294498	0.219494	FALSE	983.924	644.925	594.279	768.554	571.942	764.251	1039.58	1147.94	FALSE
ENSG00000085662	AKR1B1	231	protein_coding	134442350	134459284	7	-1	chromosome	AKR1B1	3660	618.5	0.568957	0.000997741	0.0271205	FALSE	10109.6	13777.5	12314.9	17688.8	11328.8	12868.9	7989.02	9470.97	FALSE
ENSG00000085719	CPNE3	8895	protein_coding	86484830	86561498	8	1	chromosome	CPNE3	6793	655	-0.181122	0.268432	0.622699	FALSE	7979.66	7535.8	8284.13	6259.08	8064.18	6429.9	8986.57	8522.5	FALSE
ENSG00000085721	RRN3	54700	protein_coding	15060022	15094317	16	-1	chromosome	RRN3	4156	2083.5	-0.166818	0.279205	0.632285	FALSE	3241.7	3109.97	3409.47	2715.8	3204.64	2540.71	4062.27	3122.11	FALSE
ENSG00000085733	CTTN	2017	protein_coding	70398404	70436584	11	1	chromosome	CTTN	6949	952	0.0559063	0.677625	0.888201	FALSE	29375.8	31441.1	30498.5	31866.7	31958	27343.2	33921.2	26863.1	FALSE
ENSG00000085760	MTIF2	4528	protein_coding	55236595	55269347	2	-1	chromosome	MTIF2	3374	761.5	0.32518	0.0271871	0.210825	FALSE	1493.06	1972.71	2237.49	1790.89	1889.77	1533.03	1613.41	1332.74	FALSE
ENSG00000085788	DDHD2	23259	protein_coding	38225218	38275558	8	1	chromosome	DDHD2	10686	696.5	0.126529	0.370564	0.709717	FALSE	2582.8	3065.58	3529.03	2585.9	3081.8	2165.94	3030.41	2552.06	FALSE
ENSG00000085831	TTC39A	22996	protein_coding	51287258	51345116	1	-1	chromosome	TTC39A	9362	930.5	0.126854	0.7156	0.905881	FALSE	24.0224	27.1664	16.5805	43.2988	21.6198	30.57	24.8745	16.6226	FALSE
ENSG00000085832	EPS15	2060	protein_coding	51354263	51519328	1	-1	chromosome	EPS15	7440	731	0.232204	0.0936986	0.394617	FALSE	4028.16	5237.42	6017.84	4012.36	5682.07	3911.83	4385.64	3787.02	FALSE
ENSG00000085840	ORC1	4998	protein_coding	52372829	52404459	1	-1	chromosome	ORC1	3157	3118.5	0.0674189	0.800923	0.942061	FALSE	767.191	572.895	225.146	1057.21	436.327	1026.93	275.336	999.311	FALSE
ENSG00000085871	MGST2	4258	protein_coding	139665768	139740745	4	1	chromosome	MGST2	3182	801	0.00754816	0.967317	0.990152	FALSE	1046.82	1176.14	1438.14	838.313	1251.98	1022.4	1123.64	994.422	FALSE
ENSG00000085872	CHERP	10523	protein_coding	16517889	16542530	19	-1	chromosome	CHERP	6113	1429	-0.312202	0.0375907	0.251849	FALSE	2302.71	1685.45	1388.4	1936.42	1731.55	2449	1883.6	2575.52	FALSE
ENSG00000085978	ATG16L1	55054	protein_coding	233210051	233295674	2	1	chromosome	ATG16L1	6047	858	-0.0640406	0.666546	0.884338	FALSE	2052.17	1909.03	1738.33	2078.34	1910.4	1878.36	1995.97	2282.18	FALSE
ENSG00000085982	USP40	55230	protein_coding	233475520	233566782	2	-1	chromosome	USP40	9352	670	0.185846	0.18942	0.543398	FALSE	2086.95	2563.03	2515.87	2294.84	2878.38	1915.72	2572.37	1772.75	FALSE
ENSG00000085998	POMGNT1	55624	protein_coding	46188682	46220305	1	-1	chromosome	POMGNT1	6198	970	-0.244192	0.231582	0.590753	FALSE	7067.42	5809.83	5729.87	6743.79	4955.84	5861.52	7754	7586.75	FALSE
ENSG00000085999	RAD54L	8438	protein_coding	46247688	46278473	1	1	chromosome	RAD54L	3212	771	0.165572	0.615164	0.85966	FALSE	448.394	375.582	119.554	649.482	357.709	588.756	135.523	620.903	FALSE
ENSG00000086015	MAST2	23139	protein_coding	45786987	46036124	1	1	chromosome	MAST2	7877	858.5	0.105459	0.539202	0.820077	FALSE	3500.26	3630.01	3064.77	3910.12	3915.15	3317.41	3175.36	4008	FALSE
ENSG00000086061	DNAJA1	3301	protein_coding	33025211	33039907	9	1	chromosome	DNAJA1	2730	604	0.140665	0.199175	0.55483	FALSE	10749.6	11739.2	11383.8	12709.4	11124.4	10675.7	11039.2	10533.8	FALSE
ENSG00000086062	B4GALT1	2683	protein_coding	33104082	33167356	9	-1	chromosome	B4GALT1	4901	2868	-0.12737	0.551133	0.827543	FALSE	25011.5	24442.2	32377.3	19539.8	21409.5	25856.6	26914.3	22263.5	FALSE
ENSG00000086065	CHMP5	51510	protein_coding	33264879	33282069	9	1	chromosome	CHMP5	2390	1477	-0.0998284	0.669531	0.885199	FALSE	4782.54	4858.03	6329.38	4091.74	4152.96	3377.42	6530	4440.19	FALSE
ENSG00000086102	NFX1	4799	protein_coding	33290511	33371157	9	1	chromosome	NFX1	7147	2250	-0.120725	0.363553	0.704201	FALSE	3165.34	2803.06	2447.8	3100.68	2860.69	3371.76	3015.82	3108.43	FALSE
ENSG00000086189	DIMT1	27292	protein_coding	62387254	62403939	5	-1	chromosome	DIMT1	3736	1034	-0.269583	0.0372083	0.250358	FALSE	3289.89	2766.04	3033.36	2494.49	2770.28	3299.3	3209.67	3360.7	FALSE
ENSG00000086200	IPO11	51194	protein_coding	62403972	62628582	5	1	chromosome	IPO11	7540	627	0.241416	0.120914	0.441902	FALSE	1654.93	2038.83	2059.47	1780.06	2276.96	1548.88	1631.43	1784.48	FALSE
ENSG00000086232	EIF2AK1	27102	protein_coding	6022244	6059230	7	-1	chromosome	EIF2AK1	5550	706.5	-0.0374172	0.793872	0.939251	FALSE	8426.85	8137.36	8903.72	7736.05	7772.31	8326.37	7781.45	9172.74	FALSE
ENSG00000086289	EPDR1	54749	protein_coding	37683843	37951941	7	1	chromosome	EPDR1	2864	792.5	0.263361	0.144012	0.478171	FALSE	8386.29	10257.7	9858.41	10892.1	10022.7	6844.29	9141.83	9172.74	FALSE
ENSG00000086475	SEPHS1	22929	protein_coding	13317424	13348298	10	-1	chromosome	SEPHS1	3888	1591.5	-0.0671518	0.565602	0.835689	FALSE	3032.74	2706.73	2548.16	2901.02	2671.03	3206.46	2532.06	3359.72	FALSE
ENSG00000086504	MRPL28	10573	protein_coding	367384	370527	16	-1	chromosome	MRPL28	2404	981.5	-0.427579	0.011407	0.129402	FALSE	5053.44	3539.56	3657.31	3764.59	3196.78	4593.43	4563.19	6003.69	FALSE
ENSG00000086544	ITPKC	80271	protein_coding	40717103	40740860	19	1	chromosome	ITPKC	3385	1983.5	-0.521744	0.00239769	0.0493329	FALSE	1336.12	908.187	798.481	1004.29	921.789	1236.39	1460.74	1311.23	FALSE
ENSG00000086570	FAT2	2196	protein_coding	151504093	151568944	5	-1	chromosome	FAT2	14537	9686.5	0.243816	0.484044	0.789475	FALSE	30.7641	44.4362	68.0673	39.6906	25.5507	18.1156	42.8872	31.2896	FALSE
ENSG00000086589	RBM22	55696	protein_coding	150690794	150701107	5	-1	chromosome	RBM22	3615	860	-0.243555	0.0554593	0.306382	FALSE	2955.06	2336.67	2068.2	2593.12	2348.69	2975.48	2574.94	3314.74	FALSE
ENSG00000086598	TMED2	10959	protein_coding	123584531	123598577	12	1	chromosome	TMED2	3830	1350	-0.241305	0.128099	0.451756	FALSE	22493.5	20008.6	22909	17923.3	19193.5	18587.7	26009.3	22883.4	FALSE
ENSG00000086619	ERO1LB	56605	protein_coding	236215555	236281985	1	-1	chromosome	ERO1LB	5361	1177	0.296662	0.371261	0.710062	FALSE	118.882	174.852	278.378	126.288	119.892	148.321	118.369	89.9576	FALSE
ENSG00000086666	ZFAND6	54469	protein_coding	80059568	80138393	15	1	chromosome	ZFAND6	5153	760.5	0.209604	0.203036	0.55972	FALSE	2617.39	3301.75	3929.57	2856.52	3119.14	2163.68	3195.09	2493.39	FALSE
ENSG00000086712	TXLNG	55787	protein_coding	16786427	16844519	X	1	chromosome	TXLNG	4460	3998	0.324883	0.0168341	0.162203	FALSE	796.608	1040.05	1137.94	918.897	1063.3	791.424	798.559	799.84	FALSE
ENSG00000086730	LAT2	7462	protein_coding	74199652	74229834	7	1	chromosome	LAT2	4545	740	0.276502	0.426404	0.752997	FALSE	32.5995	44.0974	25.3071	63.7455	43.2396	19.2478	32.5942	45.9566	FALSE
ENSG00000086758	HUWE1	10075	protein_coding	53532096	53686729	X	-1	chromosome	HUWE1	17380	800	-0.0879187	0.561451	0.833642	FALSE	22787.4	20802.4	17797	23968.3	20642	21857.6	23078.4	23426.1	FALSE
ENSG00000086827	ZW10	9183	protein_coding	113733187	113773811	11	-1	chromosome	ZW10	2992	2735	0.122677	0.378574	0.715791	FALSE	1828.88	1931.55	1740.95	1982.12	2071.57	1932.71	1644.29	1909.64	FALSE
ENSG00000086848	ALG9	79796	protein_coding	111782195	111871581	11	-1	chromosome	ALG9	8013	804	0.00274826	0.987208	0.995545	FALSE	493.833	484.709	484.325	536.424	433.378	532.145	496.633	452.721	FALSE
ENSG00000086991	NOX4	50507	protein_coding	89324356	89498187	11	-1	chromosome	NOX4	6096	1774	-1.50184	2.59837e-06	0.000347912	FALSE	1074.73	419.887	574.208	45.7043	639.749	378.163	2182.1	663.926	TRUE
ENSG00000087008	ACOX3	8310	protein_coding	8366282	8440723	4	-1	chromosome	ACOX3	3846	1380.5	-0.327769	0.106487	0.418608	FALSE	1590.01	1300.67	1560.31	1202.74	1138.97	1297.53	1827.85	1644.66	FALSE
ENSG00000087053	MTMR2	8898	protein_coding	95832882	95925315	11	-1	chromosome	MTMR2	6119	713	0.198446	0.408289	0.737654	FALSE	5163.42	7182.02	10060	4270.95	7215.11	5212.76	5645.66	4631.84	FALSE
ENSG00000087074	PPP1R15A	23645	protein_coding	48872392	48876057	19	1	chromosome	PPP1R15A	3093	2051.5	-0.235734	0.297137	0.647707	FALSE	10762	8898.97	9621.04	10427.8	6648.08	9832.23	12152.5	10301.1	FALSE
ENSG00000087076	HSD17B14	51171	protein_coding	48813017	48836678	19	-1	chromosome	HSD17B14	1281	832.5	-0.257185	0.461623	0.775204	FALSE	294.49	203.412	220.782	297.078	92.3754	144.925	556.675	181.871	FALSE
ENSG00000087077	TRIP6	7205	protein_coding	100867138	100873454	7	1	chromosome	TRIP6	2841	933.5	-0.165481	0.102356	0.410296	FALSE	7404.89	6340.65	6380	6829.18	5812.77	7469.28	6837.93	7907.47	FALSE
ENSG00000087086	FTL	2512	protein_coding	48965301	48966878	19	1	chromosome	FTL	878	825	0.379007	0.11407	0.431313	FALSE	163067	199396	218115	238318	141756	216511	126000	146690	FALSE
ENSG00000087087	SRRT	51593	protein_coding	100875111	100888664	7	1	chromosome	SRRT	4588	578.5	-0.1158	0.383649	0.718114	FALSE	6703.54	5388.03	4395.57	6658.39	5110.13	7275.67	4873.7	7961.25	FALSE
ENSG00000087088	BAX	581	protein_coding	48954815	48961798	19	1	chromosome	BAX	2587	677	-0.11869	0.436386	0.758975	FALSE	7424.26	6442.24	5868.62	7589.32	5868.79	6835.23	6831.92	8605.62	FALSE
ENSG00000087095	NLK	51701	protein_coding	28041737	28196381	17	1	chromosome	NLK	5290	1140	-0.400273	0.0446673	0.275471	FALSE	1499.65	1219.9	1120.49	1009.1	1530.09	1156	1929.06	1413.9	FALSE
ENSG00000087111	PIGS	94005	protein_coding	28553383	28571872	17	-1	chromosome	PIGS	5990	608	-0.33476	0.0181721	0.16871	FALSE	5107.59	3999.84	4335.36	3862.01	3802.13	4826.67	4894.28	5601.81	FALSE
ENSG00000087116	ADAMTS2	9509	protein_coding	179110851	179345430	5	-1	chromosome	ADAMTS2	7687	664	-0.258087	0.378456	0.715773	FALSE	12021	9439.49	11698	8948.42	7672.07	17152.1	10930.2	7980.8	FALSE
ENSG00000087152	ATXN7L3	56970	protein_coding	44191805	44200113	17	-1	chromosome	ATXN7L3	5301	583	-0.288121	0.00195593	0.0433808	FALSE	4254.19	3249.05	2979.25	3690.02	3077.87	4685.14	3696.87	4380.54	FALSE
ENSG00000087157	PGS1	9489	protein_coding	78378640	78425114	17	1	chromosome	PGS1	4965	988	-0.0124803	0.910762	0.976681	FALSE	1171.5	1124.14	1052.42	1207.56	1112.44	1167.32	1100.48	1246.69	FALSE
ENSG00000087191	PSMC5	5705	protein_coding	63827152	63832026	17	1	chromosome	PSMC5	4490	809	-0.0988925	0.525933	0.813236	FALSE	10060.9	8818.15	7359.12	10717.7	8377.67	9543.51	9285.07	11354.2	FALSE
ENSG00000087206	UIMC1	51720	protein_coding	176905005	177022633	5	-1	chromosome	UIMC1	4739	787	0.0246396	0.837201	0.953727	FALSE	1294.63	1288.76	1315.09	1310.99	1240.19	1399.43	1209.42	1275.05	FALSE
ENSG00000087237	CETP	1071	protein_coding	56961850	56983845	16	1	chromosome	CETP	2085	1635	-0.163579	0.560193	0.832803	FALSE	21.4665	13.0268	18.3258	6.01372	14.7408	21.5122	42.8872	0	FALSE
ENSG00000087245	MMP2	4313	protein_coding	55389700	55506691	16	1	chromosome	MMP2	4933	1366.5	-0.128441	0.514073	0.806709	FALSE	159634	144634	129275	153202	151425	128445	167840	182617	FALSE
ENSG00000087253	LPCAT2	54947	protein_coding	55508998	55586670	16	1	chromosome	LPCAT2	7439	712	0.275678	0.274817	0.627856	FALSE	4290.12	6380.62	8674.21	4032.8	6434.83	2764.89	5428.66	4676.82	FALSE
ENSG00000087263	OGFOD1	55239	protein_coding	56451490	56479100	16	1	chromosome	OGFOD1	5806	595	-0.119855	0.407841	0.737509	FALSE	5448.4	5188.06	5880.84	4601.7	5081.63	4991.97	5602.78	5750.44	FALSE
ENSG00000087266	SH3BP2	6452	protein_coding	2793023	2841098	4	1	chromosome	SH3BP2	13968	868	0.221514	0.458947	0.773152	FALSE	1294.11	1532.89	1193.79	1255.67	2149.2	1705.13	917.785	1259.41	FALSE
ENSG00000087269	NOP14	8602	protein_coding	2937933	2963385	4	-1	chromosome	NOP14	3538	2723	-0.180443	0.171739	0.520902	FALSE	5029.09	4111.18	3877.22	4340.71	4115.62	5408.63	4069.99	5608.66	FALSE
ENSG00000087274	ADD1	118	protein_coding	2843857	2930076	4	1	chromosome	ADD1	13106	1153.5	-0.246596	0.116973	0.436011	FALSE	18750.8	14803	11980.7	17810.2	14617.9	18323.9	17419	20509.3	FALSE
ENSG00000087299	L2HGDH	79944	protein_coding	50237563	50312548	14	-1	chromosome	L2HGDH	6879	841	0.219744	0.351071	0.693479	FALSE	429.994	521.584	641.403	422.163	501.186	461.947	371.403	456.632	FALSE
ENSG00000087301	TXNDC16	57544	protein_coding	52430590	52552522	14	-1	chromosome	TXNDC16	4739	554	0.15534	0.613482	0.859166	FALSE	439.922	591.04	587.298	325.944	859.878	554.79	423.725	341.252	FALSE
ENSG00000087302	C14orf166	51637	protein_coding	51989475	52010691	14	1	chromosome	C14orf166	8323	683	0.00526638	0.95735	0.987774	FALSE	7022.21	7408.78	8171.56	6660.8	7393.97	6720.88	7723.12	6622.64	FALSE
ENSG00000087303	NID2	22795	protein_coding	52004803	52069228	14	-1	chromosome	NID2	6392	1320	-0.942171	0.00267946	0.0533413	FALSE	22531.8	9577.1	12719	6972.31	9040.02	33015.6	21671.7	12907.9	FALSE
ENSG00000087338	GMCL1	64395	protein_coding	69829642	69881396	2	1	chromosome	GMCL1	4922	825	0.0856288	0.457312	0.771627	FALSE	809.406	930.173	1018.39	769.757	1002.37	747.268	914.354	766.595	FALSE
ENSG00000087365	SF3B2	10992	protein_coding	66050729	66069308	11	1	chromosome	SF3B2	9795	1004	-0.332571	0.00409421	0.0713663	FALSE	18840.2	13971.5	12849	15485.3	13580.2	18719.1	16320.3	21481.3	FALSE
ENSG00000087448	KLHL42	57542	protein_coding	27780020	27803040	12	1	chromosome	KLHL42	7622	1343.5	0.0667252	0.602248	0.854359	FALSE	1674.26	1842.99	1939.92	1719.92	1869.13	1649.65	1923.06	1450.08	FALSE
ENSG00000087460	GNAS	2778	protein_coding	58839718	58911192	20	1	chromosome	GNAS	13320	756	-0.425784	0.00201081	0.044399	FALSE	52076.8	38839.3	37896.9	40609.5	38011.5	46630.6	58009.2	51590.7	FALSE
ENSG00000087470	DNM1L	10059	protein_coding	32679200	32745650	12	1	chromosome	DNM1L	7282	750	0.215802	0.0963097	0.399379	FALSE	4879.83	6357.7	7355.63	4778.5	6938.97	4682.88	5535.02	4421.61	FALSE
ENSG00000087494	PTHLH	5744	protein_coding	27958084	27972705	12	-1	chromosome	PTHLH	3377	1318	-0.785874	0.0172325	0.164464	FALSE	148.931	71.6633	95.9923	64.9482	54.0495	76.9912	222.155	147.648	FALSE
ENSG00000087502	ERGIC2	51290	protein_coding	29337352	29381189	12	-1	chromosome	ERGIC2	5826	669	0.257654	0.143163	0.476578	FALSE	2529.82	3505.6	4561.38	2584.7	3370.72	2027.81	3304.88	2256.76	FALSE
ENSG00000087586	AURKA	6790	protein_coding	56369389	56392337	20	-1	chromosome	AURKA	2928	2112	-0.188898	0.479681	0.787245	FALSE	3272.36	2187.56	1189.43	3098.27	2274.99	3734.07	1689.75	4393.25	FALSE
ENSG00000087589	CASS4	57091	protein_coding	56412112	56460387	20	1	chromosome	CASS4	5069	2871	-0.934742	0.00640806	0.0924438	FALSE	310.162	34.4389	15.7078	27.6631	59.9458	472.137	50.6068	407.742	FALSE
ENSG00000087842	PIR	8544	protein_coding	15384799	15493564	X	-1	chromosome	PIR	2512	760	0.604269	0.0553496	0.30615	FALSE	705.474	1384.5	1818.62	993.467	1341.41	1005.41	717.931	393.075	FALSE
ENSG00000087884	AAMDC	28971	protein_coding	77821109	77918432	11	1	chromosome	AAMDC	1943	560.5	-0.0732118	0.603648	0.855082	FALSE	1190.25	1070.54	1066.39	1165.46	979.769	1362.06	1049.02	1159.67	FALSE
ENSG00000087903	RFX2	5990	protein_coding	5993164	6199572	19	-1	chromosome	RFX2	9094	564.5	0.242651	0.111135	0.42606	FALSE	312.307	315.745	253.943	426.974	266.316	370.237	212.72	353.963	FALSE
ENSG00000087995	METTL2A	339175	protein_coding	62423867	62450822	17	1	chromosome	METTL2A	3843	2046.5	-0.225385	0.0495354	0.290377	FALSE	1135.93	876.74	824.661	1022.33	783.226	1248.84	901.488	1257.45	FALSE
ENSG00000088035	ALG6	29929	protein_coding	63367590	63438562	1	1	chromosome	ALG6	4950	1200	0.14089	0.540668	0.821201	FALSE	632.087	744.21	829.024	608.589	795.018	500.443	632.157	763.662	FALSE
ENSG00000088038	CNOT3	4849	protein_coding	54137728	54155681	19	1	chromosome	CNOT3	6676	2406	-0.199637	0.0986242	0.404367	FALSE	2618.21	2072.92	1834.33	2393.46	1990.99	2720.73	2113.48	3020.42	FALSE
ENSG00000088179	PTPN4	5775	protein_coding	119759631	119983818	2	1	chromosome	PTPN4	12486	626.5	0.57328	1.68321e-05	0.00135829	FALSE	445.263	745.055	784.519	591.75	858.895	407.6	536.089	392.098	FALSE
ENSG00000088205	DDX18	8886	protein_coding	117814650	117832379	2	1	chromosome	DDX18	7851	901.5	0.0405687	0.811815	0.945696	FALSE	4982.46	5837.29	6920.17	4044.83	6546.86	4505.12	5495.56	4946.69	FALSE
ENSG00000088247	KHSRP	8570	protein_coding	6413348	6424794	19	-1	chromosome	KHSRP	4563	801	-0.305805	0.0709063	0.348005	FALSE	14887.5	10734.4	8991.86	12100.8	11110.6	15261.2	11395.1	18006.2	FALSE
ENSG00000088256	GNA11	2767	protein_coding	3094410	3124004	19	1	chromosome	GNA11	6242	733	-0.290018	0.10675	0.418662	FALSE	8556.65	6582.34	5485.52	7876.77	6384.71	7652.7	8199.17	9818.09	FALSE
ENSG00000088280	ASAP3	55616	protein_coding	23428563	23484568	1	-1	chromosome	ASAP3	4988	921.5	0.770406	0.0110232	0.127565	FALSE	468.823	827.074	667.583	1023.54	790.105	777.838	301.068	327.563	FALSE
ENSG00000088298	EDEM2	55741	protein_coding	35115357	35147364	20	-1	chromosome	EDEM2	1919	1837.5	-0.321152	0.106475	0.418608	FALSE	2730.11	2154.33	1841.31	2363.39	2258.28	2289.36	3081.01	2819.97	FALSE
ENSG00000088305	DNMT3B	1789	protein_coding	32762385	32809356	20	1	chromosome	DNMT3B	4630	4142.5	0.288978	0.361117	0.702039	FALSE	309.935	356.687	222.528	394.5	453.033	461.947	185.273	282.584	FALSE
ENSG00000088325	TPX2	22974	protein_coding	31739271	31801805	20	1	chromosome	TPX2	3605	3551	-0.123125	0.5527	0.828277	FALSE	10812.4	7987.81	5873.85	10092.2	7997.35	13918.4	6271.82	12246.9	FALSE
ENSG00000088340	FER1L4		unitary_pseudogene	35558737	35607562	20	-1	chromosome	FER1L4	9067	2082	0.357052	0.267933	0.622477	FALSE	85.8024	152.492	242.599	73.3674	141.511	93.9746	103.787	59.6458	FALSE
ENSG00000088356	PDRG1	81572	protein_coding	31944342	31952092	20	-1	chromosome	PDRG1	1998	1998	-0.554547	0.000497676	0.016815	FALSE	1802.12	1273.85	1375.31	1151.03	1295.22	1459.44	2098.9	1848.04	FALSE
ENSG00000088367	EPB41L1	2036	protein_coding	36091504	36232799	20	1	chromosome	EPB41L1	7859	880	-0.154105	0.237211	0.595883	FALSE	2709.55	2414.95	2535.94	2523.36	2185.56	2605.25	2774.8	2748.59	FALSE
ENSG00000088387	DOCK9	23348	protein_coding	98793487	99086625	13	-1	chromosome	DOCK9	13945	2514	-0.132089	0.516945	0.809104	FALSE	1041.34	1087.69	1088.2	731.269	1443.61	1012.21	1217.14	894.687	FALSE
ENSG00000088448	ANKRD10	55608	protein_coding	110878540	110915069	13	-1	chromosome	ANKRD10	4563	704	0.726885	0.00751094	0.101928	FALSE	738.421	1392.67	1333.42	1169.07	1675.53	1002.02	644.165	569.079	FALSE
ENSG00000088451	TGDS	23483	protein_coding	94574051	94596257	13	-1	chromosome	TGDS	2589	841	-0.0919457	0.578144	0.841584	FALSE	685.417	687.399	714.706	613.4	734.09	546.864	833.726	675.66	FALSE
ENSG00000088538	DOCK3	1795	protein_coding	50675241	51384198	3	1	chromosome	DOCK3	8755	8755	0.336114	0.336118	0.68082	FALSE	84.1843	155.359	264.415	70.9619	130.701	136.999	68.6194	46.9344	FALSE
ENSG00000088543	C3orf18	51161	protein_coding	50558025	50571027	3	-1	chromosome	C3orf18	3248	788	-0.0510667	0.82845	0.950445	FALSE	649.117	597.504	525.34	808.244	458.929	583.095	669.04	695.216	FALSE
ENSG00000088682	COQ9	57017	protein_coding	57447425	57461275	16	1	chromosome	COQ9	4324	908.5	-0.170202	0.138112	0.467843	FALSE	1956.84	1657.96	1636.23	1849.82	1487.83	1964.41	1810.7	2095.42	FALSE
ENSG00000088727	KIF9	64147	protein_coding	47228026	47283451	3	-1	chromosome	KIF9	5850	849	-0.0430811	0.825403	0.949869	FALSE	215.629	203.178	177.149	230.927	201.457	224.18	214.436	208.271	FALSE
ENSG00000088756	ARHGAP28	79822	protein_coding	6729718	6915716	18	1	chromosome	ARHGAP28	11910	709	0.024798	0.932765	0.982438	FALSE	38.4497	38.8523	87.2657	20.4467	8.84446	92.8423	6.86194	15.6448	FALSE
ENSG00000088766	CRLS1	54675	protein_coding	6006090	6040053	20	1	chromosome	CRLS1	5370	977	-0.181324	0.270232	0.623761	FALSE	2132.72	1939.8	2232.26	1752.4	1834.73	1877.23	2252.43	2268.5	FALSE
ENSG00000088808	PPP1R13B	23368	protein_coding	103733752	103847590	14	-1	chromosome	PPP1R13B	9031	762	-0.10273	0.651712	0.878556	FALSE	549.156	542.933	487.815	435.394	705.591	481.195	581.55	584.724	FALSE
ENSG00000088812	ATRN	8455	protein_coding	3471040	3651122	20	1	chromosome	ATRN	8753	6277	-0.305325	0.00738167	0.100958	FALSE	7808.66	6792.31	7724.76	5842.93	6809.25	7224.72	9325.38	6875.89	FALSE
ENSG00000088826	SMOX	54498	protein_coding	4120980	4187747	20	1	chromosome	SMOX	2946	1325.5	-0.466908	0.175514	0.525293	FALSE	2281.02	1252.04	682.418	1508.24	1565.47	983.902	2010.55	3848.62	FALSE
ENSG00000088832	FKBP1A	2280	protein_coding	1368978	1393172	20	-1	chromosome	FKBP1A	2577	705	-0.538969	0.0965129	0.399694	FALSE	69429.8	45140.6	30002	32659.3	72760.4	36672.7	88901.6	82715	FALSE
ENSG00000088833	NSFL1C	55968	protein_coding	1442162	1473842	20	-1	chromosome	NSFL1C	6531	863	-0.532286	0.0148072	0.15003	FALSE	7095.99	4851.76	4286.49	4901.18	5367.6	5294.28	8391.3	7602.39	FALSE
ENSG00000088836	SLC4A11	83959	protein_coding	3227417	3239190	20	-1	chromosome	SLC4A11	4081	2832	-0.434832	0.210401	0.567473	FALSE	171.049	99.9288	50.6141	158.762	90.41	87.1812	198.139	227.827	FALSE
ENSG00000088854	C20orf194	25943	protein_coding	3249305	3407625	20	-1	chromosome	C20orf194	8541	4510	-0.090886	0.579428	0.842499	FALSE	2038.98	2018.63	1888.43	1900.34	2267.13	1743.62	2503.75	1869.55	FALSE
ENSG00000088876	ZNF343	79175	protein_coding	2481817	2524702	20	-1	chromosome	ZNF343	4643	2100	0.0276561	0.870166	0.964681	FALSE	676.869	707.317	730.414	725.255	666.282	669.144	772.827	588.635	FALSE
ENSG00000088882	CPXM1	56265	protein_coding	2794069	2800637	20	-1	chromosome	CPXM1	2391	2391	-0.226613	0.508414	0.804244	FALSE	11.9968	6.44881	1.74531	15.6357	1.96543	14.7189	1.71549	19.556	FALSE
ENSG00000088888	MAVS	57506	protein_coding	3846799	3876123	20	1	chromosome	MAVS	11771	11655	-0.193493	0.183574	0.535638	FALSE	11222.6	9821.56	9188.21	10582.9	9693.52	10467.4	12483.6	10716.7	FALSE
ENSG00000088899	LZTS3	9762	protein_coding	3162617	3173592	20	-1	chromosome	LZTS3	5395	4238	0.109609	0.58549	0.846438	FALSE	395.651	436.477	387.46	452.232	469.739	413.262	438.307	335.385	FALSE
ENSG00000088930	XRN2	22803	protein_coding	21303304	21389827	20	1	chromosome	XRN2	3437	3437	-0.0628673	0.479179	0.786793	FALSE	8099.35	7943.34	7957.76	7549.63	8322.63	8130.5	8511.38	7656.17	FALSE
ENSG00000088970	KIZ	55857	protein_coding	21125983	21246622	20	1	chromosome	KIZ	5207	1397	0.478985	0.00800559	0.10656	FALSE	308.733	472.166	561.119	383.676	471.704	301.171	326.8	298.229	FALSE
ENSG00000088986	DYNLL1	8655	protein_coding	120469850	120498493	12	1	chromosome	DYNLL1	2957	697	-0.0794912	0.483667	0.789262	FALSE	13654.9	12372.1	11858.5	14165.9	11091.9	13522.1	12997.4	14445	FALSE
ENSG00000089006	SNX5	27131	protein_coding	17941597	17968980	20	-1	chromosome	SNX5	7953	845	-0.110637	0.412311	0.741659	FALSE	6393.52	6010.95	6303.2	5452.04	6277.6	6046.07	6212.63	6921.84	FALSE
ENSG00000089009	RPL6	6128	protein_coding	112405190	112418838	12	-1	chromosome	RPL6	4447	781	-0.11386	0.255011	0.610266	FALSE	33388.5	32059.8	33599	29389.1	33191.3	33897.6	35953.2	30314.7	FALSE
ENSG00000089022	MAPKAPK5	8550	protein_coding	111841978	111902238	12	1	chromosome	MAPKAPK5	14006	964	0.0334062	0.784598	0.935553	FALSE	1434.29	1470.36	1554.2	1445.7	1411.18	1509.25	1417.85	1375.76	FALSE
ENSG00000089048	ESF1	51575	protein_coding	13714322	13784886	20	-1	chromosome	ESF1	3216	2343	0.414305	0.0906471	0.390578	FALSE	981.592	1636.7	2037.65	1015.12	1857.34	648.764	1214.56	1081.45	FALSE
ENSG00000089050	RBBP9	10741	protein_coding	18486540	18497243	20	-1	chromosome	RBBP9	3861	875.5	-0.152498	0.397594	0.729338	FALSE	1658.85	1487.87	1404.11	1414.43	1645.07	1461.7	1609.13	1905.73	FALSE
ENSG00000089053	ANAPC5	51433	protein_coding	121308245	121399896	12	-1	chromosome	ANAPC5	12304	1211	-0.149865	0.115689	0.433859	FALSE	8926.31	7803.85	7517.07	7993.44	7901.05	9155.16	8188.02	9435.77	FALSE
ENSG00000089057	SLC23A2	9962	protein_coding	4852356	5010293	20	-1	chromosome	SLC23A2	7515	1934	0.257976	0.0501449	0.291923	FALSE	2410.47	2702.5	2272.4	3307.55	2527.55	2640.35	2149.5	2441.57	FALSE
ENSG00000089060	SLC8B1	80024	protein_coding	113298759	113359493	12	-1	chromosome	SLC8B1	6768	1357	-0.253043	0.194524	0.548518	FALSE	1052.91	877.987	775.792	847.935	1010.23	1176.38	1059.31	923.043	FALSE
ENSG00000089063	TMEM230	29058	protein_coding	5068232	5113103	20	-1	chromosome	TMEM230	3051	1562	-0.230237	0.102459	0.410296	FALSE	7635.4	6799.27	7261.38	6394.99	6741.44	6408.39	9002.01	7495.81	FALSE
ENSG00000089091	DZANK1	55184	protein_coding	18383367	18467281	20	-1	chromosome	DZANK1	6619	3156	0.197257	0.365372	0.705078	FALSE	125.658	153.974	154.46	144.329	163.131	104.165	146.674	126.136	FALSE
ENSG00000089094	KDM2B	84678	protein_coding	121429097	121581015	12	-1	chromosome	KDM2B	13623	1549	0.0612502	0.690087	0.893554	FALSE	1624.16	1593.08	1284.55	1940.03	1554.66	1681.35	1477.03	1714.08	FALSE
ENSG00000089123	TASP1	55617	protein_coding	13389392	13638940	20	-1	chromosome	TASP1	2905	993	-0.0348988	0.864497	0.963145	FALSE	368.363	396.73	495.669	288.659	405.862	357.783	396.277	351.03	FALSE
ENSG00000089127	OAS1	4938	protein_coding	112906777	112933222	12	1	chromosome	OAS1	4947	950	-0.412689	0.225687	0.583957	FALSE	517.235	262.971	551.519	169.587	67.8075	164.172	593.558	793.973	FALSE
ENSG00000089154	GCN1L1	10985	protein_coding	120127203	120194710	12	-1	chromosome	GCN1L1	9654	543	-0.242662	0.09086	0.391091	FALSE	15660.3	12661.9	11814.9	13053.4	13117.3	14986.1	13997.5	17997.4	FALSE
ENSG00000089157	RPLP0	6175	protein_coding	120196686	120201235	12	-1	chromosome	RPLP0	4001	792	-0.377211	0.000307557	0.0120594	FALSE	97688.7	70731	69535.1	75704.4	66953.5	100035	84429.4	108601	FALSE
ENSG00000089159	PXN	5829	protein_coding	120210439	120265771	12	-1	chromosome	PXN	7376	729	-0.393393	0.152455	0.490613	FALSE	16130.3	10961.5	6505.66	14550.8	11828	13628.6	15560.3	19202	FALSE
ENSG00000089163	SIRT4	23409	protein_coding	120302316	120313249	12	1	chromosome	SIRT4	1222	704	0.11064	0.724975	0.911285	FALSE	40.7366	43.6054	48.8688	39.6906	42.2568	39.6278	31.7365	50.8456	FALSE
ENSG00000089177	KIF16B	55614	protein_coding	16272104	16573433	20	-1	chromosome	KIF16B	6280	2623	0.0463148	0.856965	0.960414	FALSE	684.114	704.734	611.733	880.409	622.06	725.755	805.421	521.167	FALSE
ENSG00000089195	TRMT6	51605	protein_coding	5937235	5950558	20	-1	chromosome	TRMT6	3776	2327	-0.0386981	0.789744	0.937857	FALSE	1471.09	1453.23	1404.11	1437.28	1518.3	1296.4	1553.37	1563.5	FALSE
ENSG00000089199	CHGB	1114	protein_coding	5911430	5925361	20	1	chromosome	CHGB	4535	2030	-0.571201	0.0987428	0.404367	FALSE	56.6906	33.7317	49.7415	18.0412	33.4124	19.2478	96.0672	54.7568	FALSE
ENSG00000089220	PEBP1	5037	protein_coding	118135858	118145584	12	1	chromosome	PEBP1	1780	1202.5	-0.0398519	0.77955	0.933467	FALSE	15130.6	14337.1	12418.8	16258.7	14333.9	14721.2	15277.3	15393.5	FALSE
ENSG00000089225	TBX5	6910	protein_coding	114353931	114408442	12	-1	chromosome	TBX5	4363	2203	0.343421	0.324583	0.671761	FALSE	171.541	255.121	68.0673	400.514	296.781	153.982	175.837	184.804	FALSE
ENSG00000089234	BRAP	8315	protein_coding	111642146	111685986	12	-1	chromosome	BRAP	4686	1947	-0.0387886	0.716624	0.906233	FALSE	1631.25	1653.12	1771.49	1546.73	1641.14	1531.9	1808.12	1553.72	FALSE
ENSG00000089248	ERP29	10961	protein_coding	112013316	112023451	12	1	chromosome	ERP29	3083	1333	-0.0714998	0.550486	0.827354	FALSE	7192.08	6492.13	6430.61	7408.91	5636.87	7243.97	6596.9	7735.37	FALSE
ENSG00000089280	FUS	2521	protein_coding	31180110	31194871	16	1	chromosome	FUS	10283	827	-0.168794	0.381645	0.716558	FALSE	23504	17465.3	13286.2	21811.8	17297.8	24627	15279	30606.1	FALSE
ENSG00000089289	IGBP1	3476	protein_coding	70133449	70166324	X	1	chromosome	IGBP1	1862	1764	-0.141525	0.285547	0.637981	FALSE	2352.57	2182.73	2321.27	2107.21	2119.72	2424.09	2544.07	2089.56	FALSE
ENSG00000089327	FXYD5	53827	protein_coding	35154730	35169883	19	1	chromosome	FXYD5	2993	872	-0.279327	0.345234	0.688009	FALSE	12248.5	9326.92	6212.45	14150.3	7618.03	8912.86	13898	13934.6	FALSE
ENSG00000089335	ZNF302	55900	protein_coding	34677639	34686397	19	1	chromosome	ZNF302	5032	1723	0.867857	1.33101e-08	4.81185e-06	FALSE	485.507	1033.5	1266.23	781.784	1052.49	413.262	608.14	435.121	FALSE
ENSG00000089351	GRAMD1A	57655	protein_coding	34994784	35026471	19	1	chromosome	GRAMD1A	5942	792	-0.537164	6.68392e-07	0.000123284	FALSE	3862.46	2634.04	2748	2625.59	2528.53	3719.35	3830.68	4037.33	FALSE
ENSG00000089472	HEPH	9843	protein_coding	66162549	66268867	X	1	chromosome	HEPH	7113	3694	-0.047747	0.836566	0.953333	FALSE	4108.17	4084.26	4365.9	3763.39	4123.48	5031.6	4341.9	2951	FALSE
ENSG00000089486	CDIP1	29965	protein_coding	4510675	4538828	16	-1	chromosome	CDIP1	4268	797	-0.0830249	0.731714	0.915027	FALSE	1679.95	1542.75	1254.88	1695.87	1677.5	2064.04	1688.04	1287.76	FALSE
ENSG00000089505	CMTM1	113540	protein_coding	66566393	66579137	16	1	chromosome	CMTM1	1465	789	-0.0405651	0.904109	0.974577	FALSE	36.7739	37.0176	30.543	26.4604	54.0495	33.9667	34.3097	42.0454	FALSE
ENSG00000089597	GANAB	23193	protein_coding	62624826	62646726	11	-1	chromosome	GANAB	5027	686.5	-0.280025	0.00524505	0.0828031	FALSE	46661.3	36639.7	36292.9	40842.8	32783.5	47846.6	43332.3	48804.9	FALSE
ENSG00000089639	GMIP	51291	protein_coding	19629476	19643667	19	-1	chromosome	GMIP	3740	811	-0.352906	0.134557	0.462424	FALSE	1229.95	969.429	884.874	956.182	1067.23	863.887	1494.19	1331.76	FALSE
ENSG00000089682	RBM41	55285	protein_coding	107064420	107118823	X	-1	chromosome	RBM41	6101	1246	0.273664	0.121484	0.442664	FALSE	466.637	682.325	836.878	431.785	778.312	384.956	579.834	435.121	FALSE
ENSG00000089685	BIRC5	332	protein_coding	78214186	78225636	17	1	chromosome	BIRC5	3815	648	-0.137484	0.680864	0.88917	FALSE	5173.27	3081.27	852.586	5365.44	3025.79	6489.91	1425.57	7604.35	FALSE
ENSG00000089693	MLF2	8079	protein_coding	6747996	6767475	12	-1	chromosome	MLF2	3781	838	-0.331938	0.00693599	0.0978313	FALSE	14384	11331.8	11830.6	11467	10697.9	13342.1	14489.9	15320.2	FALSE
ENSG00000089723	OTUB2	78990	protein_coding	94026329	94048930	14	1	chromosome	OTUB2	4252	2315	0.259833	0.12955	0.454636	FALSE	319.558	415.216	409.276	376.459	459.912	280.791	396.277	281.606	FALSE
ENSG00000089737	DDX24	57062	protein_coding	94048291	94081245	14	-1	chromosome	DDX24	8636	1972	-0.397724	0.00393886	0.0696662	FALSE	13322.3	10108.3	11063.5	10046.5	9214.94	12368.4	13859.4	13739.1	FALSE
ENSG00000089775	ZBTB25	7597	protein_coding	64449106	64505213	14	-1	chromosome	ZBTB25	12229	1767	0.134059	0.366268	0.705986	FALSE	417.826	478.637	468.617	458.246	509.048	381.559	470.043	401.876	FALSE
ENSG00000089818	NECAP1	25977	protein_coding	8082211	8097771	12	1	chromosome	NECAP1	4155	658	-0.177251	0.312717	0.660667	FALSE	2789.73	2434.63	2727.05	2462.02	2114.81	2532.78	2767.08	3069.31	FALSE
ENSG00000089820	ARHGAP4	393	protein_coding	153907367	153934999	X	-1	chromosome	ARHGAP4	5580	920	0.0149011	0.965917	0.989526	FALSE	10.5673	10.993	13.0899	12.0274	7.86174	9.05779	12.8661	9.778	FALSE
ENSG00000089847	ANKRD24	170961	protein_coding	4183354	4224814	19	1	chromosome	ANKRD24	4474	3117.5	0.44048	0.186029	0.539405	FALSE	26.6471	43.2488	38.3969	48.1098	43.2396	27.1734	35.1675	17.6004	FALSE
ENSG00000089876	DHX32	55760	protein_coding	125836337	125896436	10	-1	chromosome	DHX32	3948	2389	0.0215262	0.887953	0.970214	FALSE	1893.66	2135.31	2260.18	1674.22	2471.53	1894.21	2265.3	1521.46	FALSE
ENSG00000089902	RCOR1	23186	protein_coding	102592661	102730576	14	1	chromosome	RCOR1	6202	401	-0.182114	0.234416	0.593651	FALSE	2713.36	2362.8	2089.14	2353.77	2645.48	2833.96	2643.56	2662.55	FALSE
ENSG00000089916	GPATCH2L	55668	protein_coding	76151916	76254342	14	1	chromosome	GPATCH2L	21987	1139.5	0.339191	0.00584014	0.0888349	FALSE	2527.54	3624.61	3998.51	2869.75	4005.56	1984.79	3360.64	2237.21	FALSE
ENSG00000090006	LTBP4	8425	protein_coding	40592883	40629818	19	1	chromosome	LTBP4	8108	670	-0.246598	0.337638	0.681839	FALSE	991.488	785.448	665.837	968.209	722.297	1228.46	1022.43	723.572	FALSE
ENSG00000090013	BLVRB	645	protein_coding	40447789	40465840	19	-1	chromosome	BLVRB	1665	774.5	-0.115653	0.344252	0.68719	FALSE	3326.59	2856.83	2442.57	3457.89	2670.04	3380.82	2963.5	3635.46	FALSE
ENSG00000090020	SLC9A1	6548	protein_coding	27098815	27166981	1	-1	chromosome	SLC9A1	5974	1535	-0.515441	0.0600873	0.319734	FALSE	5458.54	3551.38	2768.94	4463.39	3421.82	3912.96	7009.48	5453.19	FALSE
ENSG00000090054	SPTLC1	10558	protein_coding	92031999	92115384	9	-1	chromosome	SPTLC1	3658	808	-0.0506054	0.733122	0.915132	FALSE	4007.87	3999.22	4300.45	3913.73	3783.46	3460.08	4582.92	3980.62	FALSE
ENSG00000090060	PAPOLA	10914	protein_coding	96501433	96567111	14	1	chromosome	PAPOLA	12766	735	0.306144	0.00686221	0.0970589	FALSE	7022.53	9449.75	10459.7	7639.83	10249.7	6649.55	7646.78	6771.26	FALSE
ENSG00000090061	CCNK	8812	protein_coding	99481169	99535044	14	1	chromosome	CCNK	8220	936	-0.52916	0.00503178	0.0807143	FALSE	1827.26	1241.08	1307.24	1152.23	1263.77	1552.28	1776.39	2153.11	FALSE
ENSG00000090097	PCBP4	57060	protein_coding	51957454	51974016	3	-1	chromosome	PCBP4	3738	1784	0.0639017	0.732905	0.915132	FALSE	3836.48	3609.86	3179.09	3937.79	3712.71	3903.91	2792.81	4812.73	FALSE
ENSG00000090238	YPEL3	83719	protein_coding	30092314	30096915	16	-1	chromosome	YPEL3	3181	778.5	-0.116698	0.525388	0.813076	FALSE	505.253	502.406	554.137	445.015	508.065	467.608	657.031	391.12	FALSE
ENSG00000090263	MRPS33	51650	protein_coding	141002610	141015228	7	-1	chromosome	MRPS33	5262	688	-0.0469822	0.689506	0.893377	FALSE	1648.13	1602.86	1644.09	1628.52	1535.99	1546.62	1712.06	1685.73	FALSE
ENSG00000090266	NDUFB2	4708	protein_coding	140690777	140722790	7	1	chromosome	NDUFB2	4447	539	-0.440132	0.00588511	0.0891695	FALSE	3900.49	2813.18	2857.95	3006.86	2574.72	3415.92	4075.14	4210.41	FALSE
ENSG00000090273	NUDC	10726	protein_coding	26900238	26946862	1	1	chromosome	NUDC	2856	818.5	-0.297405	0.148072	0.485225	FALSE	9725.51	7475.8	5686.23	8635.71	8105.45	8852.86	9465.19	10858.5	FALSE
ENSG00000090316	MAEA	10296	protein_coding	1289851	1340147	4	1	chromosome	MAEA	9857	1261	0.0323523	0.826979	0.950445	FALSE	4090.68	4180.08	4693.15	3970.26	3876.82	4102.05	3859.84	4310.14	FALSE
ENSG00000090339	ICAM1	3383	protein_coding	10270835	10286615	19	1	chromosome	ICAM1	3706	581	0.230016	0.469769	0.781263	FALSE	5174.51	7899.04	10816.6	4281.77	8598.78	6541.99	6703.26	2278.27	FALSE
ENSG00000090372	STRN4	29888	protein_coding	46719507	46746994	19	-1	chromosome	STRN4	7641	832	-0.255673	0.0304545	0.224143	FALSE	5003.65	4032.64	3789.08	4125.41	4183.43	5088.21	4505.72	5417.01	FALSE
ENSG00000090376	IRAK3	11213	protein_coding	66188879	66254622	12	1	chromosome	IRAK3	10004	1853	0.386605	0.196408	0.55083	FALSE	948.832	1542.28	2264.55	1089.69	1272.62	982.77	1368.96	494.767	FALSE
ENSG00000090432	MUL1	79594	protein_coding	20499448	20508161	1	-1	chromosome	MUL1	2438	2438	-0.182846	0.279609	0.632775	FALSE	3019.68	2498.19	2361.41	3101.88	2031.28	2890.57	2867.44	3301.05	FALSE
ENSG00000090447	TFAP4	7023	protein_coding	4257186	4273075	16	-1	chromosome	TFAP4	7867	1326	0.0280135	0.917099	0.979171	FALSE	434.059	352.828	185.003	525.599	347.882	537.806	232.448	531.923	FALSE
ENSG00000090470	PDCD7	10081	protein_coding	65117379	65133836	15	-1	chromosome	PDCD7	3263	557	-0.156059	0.474307	0.783189	FALSE	1297.78	1067.2	754.848	1288.14	1158.62	1288.47	1117.64	1487.23	FALSE
ENSG00000090487	SPG21	51324	protein_coding	64963021	64990310	15	-1	chromosome	SPG21	3984	615.5	0.0325984	0.800232	0.942049	FALSE	4864.63	4751.28	4934.88	4914.41	4404.54	5354.28	4209.8	5029.8	FALSE
ENSG00000090520	DNAJB11	51726	protein_coding	186567403	186597203	3	1	chromosome	DNAJB11	5959	1163.5	-0.140383	0.309556	0.65822	FALSE	7620.27	7300.91	8484.84	6445.51	6972.38	7447.77	8557.7	6855.35	FALSE
ENSG00000090530	P3H2	55214	protein_coding	189956728	190122437	3	-1	chromosome	P3H2	5605	596	0.206029	0.171117	0.519851	FALSE	643.961	869.424	1035.84	618.211	954.219	585.36	858.601	487.922	FALSE
ENSG00000090539	CHRD	8646	protein_coding	184380073	184390736	3	1	chromosome	CHRD	6620	1252	0.225235	0.501987	0.800099	FALSE	71.0383	88.1054	14.8352	224.913	24.5679	191.346	5.14646	16.6226	FALSE
ENSG00000090554	FLT3LG	2323	protein_coding	49474207	49486231	19	1	chromosome	FLT3LG	2846	1033	-0.0583601	0.867333	0.963737	FALSE	13.8496	11.4698	8.72657	16.8384	8.84446	20.38	9.43517	11.7336	FALSE
ENSG00000090565	RAB11FIP3	9727	protein_coding	425619	523011	16	1	chromosome	RAB11FIP3	6317	585	-0.0804594	0.623322	0.863782	FALSE	2518.5	2256.4	1996.64	2742.26	2030.29	2830.56	2401.68	2323.25	FALSE
ENSG00000090581	GNPTG	84572	protein_coding	1351923	1364113	16	1	chromosome	GNPTG	4102	572	-0.200938	0.129721	0.454778	FALSE	2632.19	2341.77	2335.23	2323.7	2366.38	2630.16	2948.06	2318.36	FALSE
ENSG00000090612	ZNF268	10795	protein_coding	133181409	133214831	12	1	chromosome	ZNF268	14095	717	0.591017	2.46459e-05	0.00181837	FALSE	593.417	1017.16	1110.02	825.083	1116.37	476.666	795.128	508.456	FALSE
ENSG00000090615	GOLGA3	2802	protein_coding	132768909	132828858	12	-1	chromosome	GOLGA3	10550	3765.5	-0.0613834	0.587974	0.847552	FALSE	8448.43	8143.4	8031.06	8280.9	8118.23	8746.43	8845.9	7752.97	FALSE
ENSG00000090621	PABPC4	8761	protein_coding	39560816	39576790	1	-1	chromosome	PABPC4	6782	738	-0.157626	0.208892	0.566399	FALSE	17603.2	15619.6	15642.4	15237.6	15979	16641.4	16743.1	19425	FALSE
ENSG00000090661	CERS4	79603	protein_coding	8206736	8262421	19	1	chromosome	CERS4	4059	763	0.835799	0.0139901	0.14517	FALSE	17.3836	83.9299	109.955	76.9757	64.8593	36.2312	12.0084	3.9112	FALSE
ENSG00000090674	MCOLN1	57192	protein_coding	7522626	7534009	19	1	chromosome	MCOLN1	3956	712	-0.237813	0.0344216	0.240246	FALSE	2317.19	2031.91	2096.12	1960.47	2039.14	2178.4	2629.84	2143.34	FALSE
ENSG00000090686	USP48	84196	protein_coding	21678298	21783606	1	-1	chromosome	USP48	9497	680	0.385435	0.0222594	0.188548	FALSE	3312.3	4665.15	4715.84	3764.59	5515.01	3386.48	3296.31	3254.12	FALSE
ENSG00000090776	EFNB1	1947	protein_coding	68828997	68842147	X	1	chromosome	EFNB1	3314	3314	-0.190673	0.512446	0.805826	FALSE	3342.57	2725.68	1651.07	2937.1	3588.88	2827.16	3059.57	4140.98	FALSE
ENSG00000090857	PDPR	55066	protein_coding	70113626	70162537	16	1	chromosome	PDPR	10385	2194	0.455684	0.149181	0.486137	FALSE	2085.81	2773.4	3396.38	3413.39	1510.44	1724.38	1250.59	3282.47	FALSE
ENSG00000090861	AARS	16	protein_coding	70252295	70289543	16	-1	chromosome	AARS	4498	610	-0.324505	0.010887	0.126556	FALSE	9709.75	7050.81	6681.94	7638.63	6831.85	10625.9	7618.47	10884.9	FALSE
ENSG00000090863	GLG1	2734	protein_coding	74447427	74607144	16	-1	chromosome	GLG1	14111	2317	-0.245987	0.0870502	0.38302	FALSE	23756.8	19650.4	19793.6	21333.1	17824.5	21591.5	24451.7	25227.2	FALSE
ENSG00000090889	KIF4A	24137	protein_coding	70290090	70420832	X	1	chromosome	KIF4A	4533	2509.5	0.0325564	0.916903	0.979171	FALSE	2438.36	1921.06	715.579	3058.58	1989.02	3240.42	1074.75	2999.89	FALSE
ENSG00000090905	TNRC6A	27327	protein_coding	24729695	24827632	16	1	chromosome	TNRC6A	12522	610	0.300729	0.0238089	0.196157	FALSE	3775.78	4880.32	4705.37	4385.21	5550.39	3820.12	3977.35	3529.86	FALSE
ENSG00000090924	PLEKHG2	64857	protein_coding	39412585	39428415	19	1	chromosome	PLEKHG2	9200	554	-0.369684	0.0499164	0.291249	FALSE	3506.81	2559	2125.79	2679.71	2871.5	3321.94	3158.21	4040.27	FALSE
ENSG00000090932	DLL3	10683	protein_coding	39498895	39508481	19	1	chromosome	DLL3	2618	1375	-0.951862	0.00387857	0.0690988	FALSE	53.5629	21.6952	21.8164	21.6494	21.6198	43.0245	81.4856	36.1786	FALSE
ENSG00000090971	NAT14	57106	protein_coding	55485004	55487568	19	1	chromosome	NAT14	2163	730	-0.216031	0.263469	0.617853	FALSE	1567.06	1175.29	1055.92	1409.62	1060.35	1476.42	1145.94	2078.8	FALSE
ENSG00000090975	PITPNM2	57605	protein_coding	122983480	123150015	12	-1	chromosome	PITPNM2	9161	1639	-0.00808978	0.977996	0.993314	FALSE	996.218	955.243	568.972	1145.01	1151.74	798.218	983.831	1206.6	FALSE
ENSG00000090989	EXOC1	55763	protein_coding	55853616	55905034	4	1	chromosome	EXOC1	5347	2010.5	0.185163	0.0291695	0.218421	FALSE	2741.23	3471.66	3884.2	2769.92	3760.86	2418.43	3366.64	2438.63	FALSE
ENSG00000091009	RBM27	54439	protein_coding	146203600	146289132	5	1	chromosome	RBM27	6578	3452	-0.00487193	0.982937	0.994825	FALSE	810.691	920.426	1121.36	621.819	1018.1	630.648	898.915	902.509	FALSE
ENSG00000091039	OSBPL8	114882	protein_coding	76351797	76559809	12	-1	chromosome	OSBPL8	9198	671.5	0.311806	0.05206	0.297942	FALSE	4703.26	6745.51	7983.94	5007.03	7245.58	3507.63	6043.66	4558.5	FALSE
ENSG00000091073	DTX2	113878	protein_coding	76461676	76505995	7	1	chromosome	DTX2	5042	611	-0.210528	0.433799	0.757209	FALSE	493.123	397.716	271.396	451.029	470.722	425.716	464.039	589.613	FALSE
ENSG00000091106	NLRC4	58484	protein_coding	32224453	32265854	2	-1	chromosome	NLRC4	3624	3357	0.468762	0.173537	0.523158	FALSE	13.741	24.6066	27.925	25.2576	20.6371	12.4545	18.0126	10.7558	FALSE
ENSG00000091127	PUS7	54517	protein_coding	105439661	105522267	7	-1	chromosome	PUS7	4421	1488	0.0710665	0.657737	0.879958	FALSE	1316.92	1373.97	1430.28	1256.87	1434.77	1428.87	1165.67	1356.21	FALSE
ENSG00000091128	LAMB4	22798	protein_coding	108023548	108130356	7	-1	chromosome	LAMB4	7016	2589.5	0.0739066	0.831486	0.951088	FALSE	22.8616	31.0746	38.3969	9.62196	45.205	32.8345	24.0168	11.7336	FALSE
ENSG00000091129	NRCAM	4897	protein_coding	108147623	108456717	7	-1	chromosome	NRCAM	8193	1594	-0.376862	0.256298	0.610968	FALSE	5322.28	5138.63	4308.31	1213.57	9894	1254.5	11307.6	3404.7	FALSE
ENSG00000091136	LAMB1	3912	protein_coding	107923799	108003255	7	-1	chromosome	LAMB1	8140	703	-0.298175	0.0705723	0.347498	FALSE	55925.9	53208.3	61206.4	35139.4	63279.1	54378.4	71514.3	41885	FALSE
ENSG00000091137	SLC26A4	5172	protein_coding	107660635	107717809	7	1	chromosome	SLC26A4	5800	596	-0.276219	0.428936	0.754667	FALSE	107.355	71.2133	101.228	39.6906	72.7211	195.875	69.4772	56.7124	FALSE
ENSG00000091140	DLD	1738	protein_coding	107890970	107931730	7	1	chromosome	DLD	5299	707	0.187352	0.334707	0.679565	FALSE	4266.24	5523.73	6640.92	4162.7	5767.57	3139.66	5173.91	4485.17	FALSE
ENSG00000091157	WDR7	23335	protein_coding	56651343	57036606	18	1	chromosome	WDR7	15694	617	0.112819	0.380217	0.716074	FALSE	1380.39	1509.12	1635.36	1492.61	1399.39	1372.25	1412.7	1356.21	FALSE
ENSG00000091164	TXNL1	9352	protein_coding	56597208	56651600	18	-1	chromosome	TXNL1	11298	934	-0.106171	0.298118	0.649009	FALSE	4447.64	4142.4	4274.27	4121.81	4031.11	4228.85	4498.86	4615.21	FALSE
ENSG00000091262	ABCC6	368;105369239	protein_coding	16148928	16223522	16	-1	chromosome	ABCC6	7559	2087	0.295951	0.396826	0.728889	FALSE	19.4879	30.2486	29.6703	27.6631	33.4124	24.9089	25.7323	7.8224	FALSE
ENSG00000091317	CMTM6	54918	protein_coding	32481312	32503408	3	-1	chromosome	CMTM6	4413	803	0.010465	0.941331	0.983595	FALSE	9337.9	9869.21	10574.9	9365.77	9666.99	7883.67	11002.3	9127.76	FALSE
ENSG00000091409	ITGA6	3655	protein_coding	172427354	172506282	2	1	chromosome	ITGA6	6533	970	0.706564	0.0364689	0.247345	FALSE	1645.8	3449.86	1803.78	5248.78	3297.02	841.242	1996.83	2099.34	FALSE
ENSG00000091428	RAPGEF4	11069	protein_coding	172735274	173052893	2	1	chromosome	RAPGEF4	7129	980	-0.542481	0.120429	0.441378	FALSE	135.916	61.8107	41.0149	128.694	15.7235	87.1812	84.9166	235.65	FALSE
ENSG00000091436	pk	51776	protein_coding	173075435	173268010	2	1	chromosome	pk	13799	2442	0.512842	5.15474e-05	0.00325325	FALSE	3694.64	5036.34	4331	6078.67	4699.35	3814.46	3433.55	3835.91	FALSE
ENSG00000091483	FH	2271	protein_coding	241497603	241519761	1	-1	chromosome	FH	2142	414	-0.106561	0.415124	0.744053	FALSE	6126.49	5186.25	4869.43	5814.07	4875.26	7243.97	4866.83	6268.67	FALSE
ENSG00000091490	SEL1L3	23231	protein_coding	25747427	25863760	4	-1	chromosome	SEL1L3	7489	611	0.321448	0.217637	0.574159	FALSE	9806.95	13283.1	15596.1	13675.2	10578	9844.68	12905.6	6670.55	FALSE
ENSG00000091527	CDV3	55573	protein_coding	133573730	133590261	3	1	chromosome	CDV3	4367	661	0.0137331	0.928365	0.981789	FALSE	16136.8	18245.9	20514.4	13479.2	20744.2	13834.6	18172.1	16403.6	FALSE
ENSG00000091536	MYO15A	51168	protein_coding	18108706	18179802	17	1	chromosome	MYO15A	19123	1046	-0.0635301	0.848724	0.957748	FALSE	14.8902	13.5035	19.1985	14.4329	6.87902	4.52889	20.5858	19.556	FALSE
ENSG00000091542	ALKBH5	54890	protein_coding	18183078	18209954	17	1	chromosome	ALKBH5	3190	2146	-0.35879	0.0522321	0.29801	FALSE	4901.71	3621.09	3087.46	4558.4	3217.42	4671.55	5076.12	4957.44	FALSE
ENSG00000091592	NLRP1	22861	protein_coding	5499427	5619424	17	-1	chromosome	NLRP1	12808	4494	0.290791	0.154123	0.493634	FALSE	3883.9	4424.36	4193.99	5886.23	3192.85	4712.31	3311.75	3627.64	FALSE
ENSG00000091622	PITPNM3	83394	protein_coding	6451264	6556494	17	-1	chromosome	PITPNM3	10609	5369	0.860179	0.0137709	0.144136	FALSE	32.8743	98.2449	41.0149	210.48	43.2396	66.8012	17.1549	14.667	FALSE
ENSG00000091640	SPAG7	9552	protein_coding	4959226	4967872	17	-1	chromosome	SPAG7	2831	636.5	-0.0821988	0.624148	0.864119	FALSE	3004.46	2699.68	2317.78	3067	2714.27	2744.51	2785.95	3482.92	FALSE
ENSG00000091651	ORC6	23594	protein_coding	46689643	46698394	16	1	chromosome	ORC6	4309	1190	-0.0451246	0.868328	0.963928	FALSE	1400.43	1127.87	621.332	1503.43	1258.86	1682.48	866.321	1652.48	FALSE
ENSG00000091656	ZFHX4	79776	protein_coding	76681219	76867285	8	1	chromosome	ZFHX4	15687	616	0.192178	0.476178	0.784416	FALSE	5706.88	7400.58	8296.35	5704.62	8200.78	3377.42	6725.56	7017.67	FALSE
ENSG00000091732	ZC3HC1	51530	protein_coding	130018286	130051451	7	-1	chromosome	ZC3HC1	3011	978	-0.107947	0.342889	0.686452	FALSE	1413.92	1201.69	1049.81	1419.24	1136.02	1479.82	1175.97	1585.99	FALSE
ENSG00000091831	ESR1	2099	protein_coding	151656691	152129619	6	1	chromosome	ESR1	13629	1251	0.0701392	0.785258	0.935755	FALSE	176.11	182.693	163.187	234.535	150.356	174.362	195.565	158.404	FALSE
ENSG00000091844	RGS17	26575	protein_coding	153004459	153131249	6	-1	chromosome	RGS17	7899	4704.5	0.344372	0.181854	0.533929	FALSE	740.617	985.764	1139.69	1045.19	772.416	871.812	798.559	551.479	FALSE
ENSG00000091879	ANGPT2	285	protein_coding	6499651	6563409	8	-1	chromosome	ANGPT2	6775	2799.5	-0.563434	0.0914378	0.392037	FALSE	246.533	85.9114	41.8875	62.5427	153.304	350.989	360.252	28.3562	FALSE
ENSG00000091947	TMEM101	84336	protein_coding	44011188	44023946	17	-1	chromosome	TMEM101	3029	637.5	-0.266475	0.0716827	0.349794	FALSE	1586.59	1264.13	1240.05	1440.89	1111.45	1502.46	1549.08	1708.22	FALSE
ENSG00000091972	CD200	4345	protein_coding	112332347	112362812	3	1	chromosome	CD200	2991	1233	0.208174	0.47049	0.781618	FALSE	4415.83	5047.35	3878.96	8504.61	2758.49	4399.82	4369.34	4478.32	FALSE
ENSG00000091986	CCDC80	151887	protein_coding	112596794	112649530	3	-1	chromosome	CCDC80	13071	732.5	-0.109232	0.634212	0.870863	FALSE	57514	52875.9	59533.5	42695	56399.1	55391.8	46959.7	70190.4	FALSE
ENSG00000092010	PSME1	5720	protein_coding	24136158	24138967	14	1	chromosome	PSME1	1781	933.5	-0.025151	0.890289	0.970717	FALSE	5341.87	4996.12	5281.32	5332.97	4374.08	6466.13	4697.86	4861.62	FALSE
ENSG00000092020	PPP2R3C	55012	protein_coding	35085467	35122517	14	-1	chromosome	PPP2R3C	3863	737	0.36754	0.0291286	0.218205	FALSE	1021.32	1410.54	1577.76	1184.7	1469.16	909.175	1043.02	1111.76	FALSE
ENSG00000092036	HAUS4	54930	protein_coding	22946228	22957161	14	-1	chromosome	HAUS4	2539	896	-0.19267	0.485873	0.790487	FALSE	696.321	525.444	256.561	864.773	454.998	817.465	528.37	743.128	FALSE
ENSG00000092068	SLC7A8	23428	protein_coding	23125295	23183674	14	-1	chromosome	SLC7A8	5991	1785.5	0.228542	0.502248	0.800302	FALSE	125.949	156.717	55.8501	341.579	72.7211	105.297	92.6363	179.915	FALSE
ENSG00000092094	OSGEP	55644	protein_coding	20446411	20455105	14	-1	chromosome	OSGEP	5037	801.5	-0.066443	0.766335	0.928312	FALSE	1351.62	1273.35	1423.3	1052.4	1344.36	1400.56	1092.76	1561.55	FALSE
ENSG00000092096	SLC22A17	51310	protein_coding	23346306	23352912	14	-1	chromosome	SLC22A17	4278	2060	0.277586	0.324345	0.6715	FALSE	339.653	347.926	253.943	600.17	189.664	541.203	184.415	293.34	FALSE
ENSG00000092098	RNF31	55072	protein_coding	24146683	24160661	14	1	chromosome	RNF31	4982	578	-0.430711	0.0114302	0.129403	FALSE	1361.31	937.982	897.091	1045.19	871.67	1238.65	1209.42	1635.86	FALSE
ENSG00000092108	SCFD1	23256	protein_coding	30622112	30735812	14	1	chromosome	SCFD1	6571	769	0.433949	0.0169808	0.162931	FALSE	2551.43	3986.14	5114.64	2885.38	3958.39	2212.36	2937.77	2504.15	FALSE
ENSG00000092140	G2E3	55632	protein_coding	30559123	30620063	14	1	chromosome	G2E3	9237	631.5	0.628651	0.0103979	0.123686	FALSE	894.028	1602.44	1803.78	1135.39	1868.15	812.936	806.278	1062.87	FALSE
ENSG00000092148	HECTD1	25831	protein_coding	31100112	31207804	14	-1	chromosome	HECTD1	12557	775	0.132195	0.102985	0.411453	FALSE	8536.72	10195.1	10842.8	8513.03	11229.5	7935.75	10033.9	7640.53	FALSE
ENSG00000092199	HNRNPC	3183	protein_coding	21209136	21269494	14	-1	chromosome	HNRNPC	7309	1156	-0.0848567	0.512432	0.805826	FALSE	33271.2	29400.7	26856.9	32119.3	29226	32905.8	28418.7	38489.1	FALSE
ENSG00000092201	SUPT16H	11198	protein_coding	21351472	21384266	14	-1	chromosome	SUPT16H	7151	901.5	0.193202	0.174442	0.523753	FALSE	9304.46	10050.2	9599.23	10372.5	10179	10653.1	7606.47	9653.82	FALSE
ENSG00000092203	TOX4	9878	protein_coding	21476597	21499175	14	1	chromosome	TOX4	7091	677	-0.344884	0.00916919	0.115099	FALSE	5409.42	4180.77	4136.39	4285.38	4120.53	4927.44	5327.44	5973.38	FALSE
ENSG00000092208	GEMIN2	8487	protein_coding	39114223	39136973	14	1	chromosome	GEMIN2	2532	660.5	0.173815	0.304435	0.654804	FALSE	355.526	387.827	390.078	402.919	370.484	407.6	314.792	344.185	FALSE
ENSG00000092295	TGM1	7051	protein_coding	24249114	24264432	14	-1	chromosome	TGM1	3735	562	-0.190546	0.544233	0.822884	FALSE	35.6933	33.9543	41.8875	21.6494	38.326	35.0989	44.6026	27.3784	FALSE
ENSG00000092330	TINF2	26277	protein_coding	24239643	24242674	14	-1	chromosome	TINF2	2712	637	-0.148649	0.441821	0.762275	FALSE	2742.14	2319.46	1919.85	3057.38	1981.16	2541.84	2664.15	3020.42	FALSE
ENSG00000092421	SEMA6A	57556	protein_coding	116443616	116574934	5	-1	chromosome	SEMA6A	10956	749	-0.114885	0.742134	0.919516	FALSE	84.0296	72.5786	59.3407	129.896	28.4988	60.0078	122.657	69.4238	FALSE
ENSG00000092439	TRPM7	54822	protein_coding	50552473	50686815	15	-1	chromosome	TRPM7	12333	987	0.75164	5.91894e-07	0.000112622	FALSE	2565.41	4992.79	6167.94	3692.43	5117.99	2368.61	2978.94	2348.67	FALSE
ENSG00000092445	TYRO3	7301	protein_coding	41557675	41583586	15	1	chromosome	TYRO3	10945	856	0.250111	0.118619	0.438112	FALSE	1522.92	1559.86	1103.91	2382.64	1193.02	1623.61	1075.61	1869.55	FALSE
ENSG00000092470	WDR76	79968	protein_coding	43826963	43868419	15	1	chromosome	WDR76	4078	1879	0.428234	0.109684	0.423192	FALSE	845.023	840.683	338.591	1573.19	610.267	1294.13	285.628	955.31	FALSE
ENSG00000092529	CAPN3	825	protein_coding	42359500	42412318	15	1	chromosome	CAPN3	4671	972	0.487562	0.122416	0.443358	FALSE	4.19146	13.9121	2.61797	20.4467	18.6716	3.39667	4.28872	4.889	FALSE
ENSG00000092531	SNAP23	8773	protein_coding	42491233	42545356	15	1	chromosome	SNAP23	5900	599	-0.113073	0.418366	0.746754	FALSE	4753.53	4973.1	6003.88	3653.94	5261.47	4003.54	5722	4535.03	FALSE
ENSG00000092607	TBX15	6913	protein_coding	118883046	118989556	1	-1	chromosome	TBX15	3806	3492	-0.111383	0.726885	0.912379	FALSE	302.576	260.137	25.3071	673.537	81.5655	223.048	522.366	162.315	FALSE
ENSG00000092621	PHGDH	26227	protein_coding	119659798	119744215	1	1	chromosome	PHGDH	5622	1035	-0.432682	0.198815	0.55434	FALSE	2701.68	1416.88	1890.18	1348.28	1012.2	4840.26	1369.82	1894.98	FALSE
ENSG00000092820	EZR	7430	protein_coding	158765741	158819412	6	-1	chromosome	EZR	3342	3000.5	-0.0106309	0.956283	0.987476	FALSE	10524.2	8904.02	8239.63	9880.55	8591.9	13095.3	6644.08	11833.3	FALSE
ENSG00000092841	MYL6	4637	protein_coding	56158161	56163496	12	1	chromosome	MYL6	4609	664	-0.352714	0.0344234	0.240246	FALSE	103690	84190.9	93559.3	74024.1	84989.3	85282.5	112333	113454	FALSE
ENSG00000092847	AGO1	26523	protein_coding	35869808	35929610	1	1	chromosome	AGO1	12886	8393	-0.0391436	0.733352	0.915206	FALSE	2975.44	2730.18	2377.12	3113.91	2699.52	3183.81	2662.43	3080.07	FALSE
ENSG00000092853	CLSPN	63967	protein_coding	35720218	35769967	1	-1	chromosome	CLSPN	5411	3993.5	0.238915	0.397032	0.72903	FALSE	1092.48	1042.73	512.25	1557.55	1058.39	1494.54	535.232	1247.67	FALSE
ENSG00000092871	RFFL	117584	protein_coding	35005990	35089319	17	-1	chromosome	RFFL	8512	906.5	-0.0329299	0.831471	0.951088	FALSE	762.841	714.576	609.987	831.096	702.643	755.193	732.513	800.818	FALSE
ENSG00000092929	UNC13D	201294	protein_coding	75827225	75844717	17	-1	chromosome	UNC13D	7752	695	0.242288	0.485399	0.790243	FALSE	9.48658	14.633	10.4719	10.8247	22.6025	11.3222	10.2929	6.8446	FALSE
ENSG00000092931	MFSD11	79157	protein_coding	76735865	76781449	17	1	chromosome	MFSD11	6587	877.5	-0.154113	0.444844	0.763712	FALSE	1575.55	1429.79	1455.59	1561.16	1272.62	1346.21	1912.77	1467.68	FALSE
ENSG00000092964	DPYSL2	1808	protein_coding	26514275	26658178	8	1	chromosome	DPYSL2	7052	659.5	-0.355741	0.188959	0.54259	FALSE	10995.6	7962.45	5672.27	9080.72	9134.36	13813.1	11107.8	8065.87	FALSE
ENSG00000092969	TGFB2	7042	protein_coding	218346235	218444619	1	1	chromosome	TGFB2	5151	3238.5	0.504744	0.13875	0.468705	FALSE	3043.43	8387.85	16357.1	1849.82	6956.66	3098.9	3798.09	2233.29	FALSE
ENSG00000092978	GPATCH2	55105	protein_coding	217426992	217631082	1	-1	chromosome	GPATCH2	8833	715	0.26788	0.103179	0.411886	FALSE	537.08	721.57	870.039	555.668	739.003	485.724	607.282	518.234	FALSE
ENSG00000093000	NUP50	10762	protein_coding	45163841	45188015	22	1	chromosome	NUP50	8318	579	0.0163421	0.936031	0.982438	FALSE	4378.21	4303.91	3259.37	4776.1	4876.24	4236.78	4248.4	4649.44	FALSE
ENSG00000093009	CDC45	8318	protein_coding	19479459	19520612	22	1	chromosome	CDC45	2846	729.5	-0.0824809	0.781851	0.934488	FALSE	1377.3	916.473	387.46	1474.56	887.394	1847.79	517.219	1766.88	FALSE
ENSG00000093010	COMT	1312	protein_coding	19941607	19969975	22	1	chromosome	COMT	5195	1319	-0.286765	0.0131409	0.140138	FALSE	7160.77	5954.03	6315.42	5714.24	5832.43	6577.09	7449.5	7455.72	FALSE
ENSG00000093072	CECR1	51816	protein_coding	17178790	17221989	22	-1	chromosome	CECR1	5800	3560	-0.0187057	0.943988	0.984424	FALSE	3327.8	3103.5	5829.35	3149.99	331.176	3384.22	6440.79	158.404	FALSE
ENSG00000093100	XXbac-B461K10.4		processed_transcript	17787652	17811497	22	-1	chromosome	XXbac-B461K10.4	4328	4328	0.609186	0.0770118	0.361396	FALSE	4.19146	12.9192	16.5805	8.41921	13.758	3.39667	4.28872	4.889	FALSE
ENSG00000093144	ECHDC1	55862	protein_coding	127288710	127343609	6	-1	chromosome	ECHDC1	5678	854	0.388422	0.0346933	0.240883	FALSE	3101.56	4812.55	6221.17	3260.64	4955.84	2601.85	3674.57	3028.25	FALSE
ENSG00000093167	LRRFIP2	9209	protein_coding	37052656	37183689	3	-1	chromosome	LRRFIP2	10644	736.5	0.24901	0.209531	0.566565	FALSE	3700.39	4274.93	3598.84	5093.62	4132.33	3145.32	3566.5	4389.34	FALSE
ENSG00000093183	SEC22C	9117	protein_coding	42547969	42601080	3	-1	chromosome	SEC22C	8159	825	0.0786105	0.609151	0.857689	FALSE	3881.62	4018.84	4121.56	4525.93	3409.05	3891.45	3937.04	3816.35	FALSE
ENSG00000093217	XYLB	9942	protein_coding	38346760	38421348	3	1	chromosome	XYLB	5343	1666	0.216271	0.252922	0.608197	FALSE	515.763	607.37	644.894	660.307	516.909	501.575	562.679	483.033	FALSE
ENSG00000094631	HDAC6	10013	protein_coding	48801377	48824982	X	1	chromosome	HDAC6	10412	614	-0.0710426	0.615615	0.859886	FALSE	1252.26	1179.35	1267.97	1117.35	1152.73	1283.94	1152.81	1320.03	FALSE
ENSG00000094804	CDC6	990	protein_coding	40287633	40304657	17	1	chromosome	CDC6	5120	584	0.101274	0.716715	0.906285	FALSE	2134.93	1712.36	821.17	2658.07	1657.84	2957.37	896.342	2551.08	FALSE
ENSG00000094841	UPRT	139596	protein_coding	75274085	75304600	X	1	chromosome	UPRT	2825	1052.5	0.0392664	0.805447	0.943446	FALSE	785.526	887.733	1015.77	684.362	963.063	690.656	868.036	797.885	FALSE
ENSG00000094880	CDC23	8697	protein_coding	138187648	138213343	5	-1	chromosome	CDC23	4618	584	-0.101886	0.537472	0.81963	FALSE	2643.68	2579.31	2850.1	2083.15	2804.68	2629.02	2568.08	2733.93	FALSE
ENSG00000094914	AAAS	8086	protein_coding	53307456	53324864	12	-1	chromosome	AAAS	4138	829.5	-0.239029	0.172335	0.521709	FALSE	2532.88	1926.75	1648.45	2167.35	1964.45	2512.4	1965.09	3121.14	FALSE
ENSG00000094916	CBX5	23468	protein_coding	54230940	54280133	12	-1	chromosome	CBX5	15040	1363	0.0143102	0.942768	0.984232	FALSE	9164.1	8116.23	6013.48	9807.18	8528.02	11365.3	6551.44	9575.59	FALSE
ENSG00000094963	FMO2	2327	protein_coding	171185208	171211230	1	1	chromosome	FMO2	4786	662	-0.0753839	0.789553	0.937857	FALSE	39.6048	30.2966	69.8126	2.40549	18.6716	93.9746	11.1507	13.6892	FALSE
ENSG00000094975	SUCO	51430	protein_coding	172532349	172611833	1	1	chromosome	SUCO	7894	1896.5	0.386394	0.0439994	0.273548	FALSE	2635.4	3793.48	3725.37	3377.31	4277.77	1938.37	3322.9	2644.95	FALSE
ENSG00000095002	MSH2	4436	protein_coding	47402969	47562311	2	1	chromosome	MSH2	4552	2917	0.458406	0.037551	0.251677	FALSE	1440.43	1857.18	1330.8	2150.51	2090.24	1665.5	1096.2	1559.59	FALSE
ENSG00000095015	MAP3K1	4214	protein_coding	56815574	56896152	5	1	chromosome	MAP3K1	7716	5362	-0.0396413	0.893928	0.971855	FALSE	411.628	467.594	555.883	251.374	595.527	510.633	414.29	309.963	FALSE
ENSG00000095059	DHPS	1725	protein_coding	12675717	12681902	19	-1	chromosome	DHPS	3006	646	-0.230785	0.0310095	0.226221	FALSE	2324.39	1845.21	1740.08	2048.27	1747.27	2388.99	1982.24	2601.92	FALSE
ENSG00000095066	HOOK2	29911	protein_coding	12763003	12872740	19	-1	chromosome	HOOK2	5950	774.5	0.0459463	0.782542	0.934604	FALSE	648.813	677.484	671.073	630.238	731.142	597.814	627.01	721.616	FALSE
ENSG00000095139	ARCN1	372	protein_coding	118572390	118603033	11	1	chromosome	ARCN1	4177	2238	-0.138171	0.236352	0.595353	FALSE	25145.8	23688.8	26507	21804.6	22754.8	23720.1	27102.1	24615.1	FALSE
ENSG00000095203	EPB41L4B	54566	protein_coding	109171975	109320964	9	-1	chromosome	EPB41L4B	7879	4903	-0.900216	0.00949146	0.117365	FALSE	489.588	120.871	81.1571	131.099	150.356	406.468	982.116	80.1796	FALSE
ENSG00000095209	TMEM38B	55151	protein_coding	105694544	105776612	9	1	chromosome	TMEM38B	4511	721	0.143527	0.470242	0.781459	FALSE	995.638	1132.24	1271.46	1179.89	945.374	942.01	1143.37	901.531	FALSE
ENSG00000095261	PSMD5	5711	protein_coding	120815496	120842984	9	-1	chromosome	PSMD5	4432	568	-0.115197	0.55809	0.831249	FALSE	3819.24	3384.2	3936.56	3450.67	2765.37	3740.87	3408.67	4308.19	FALSE
ENSG00000095303	PTGS1	5742	protein_coding	122370530	122395703	9	1	chromosome	PTGS1	5790	4964	0.327743	0.305387	0.655369	FALSE	7001.26	8068.82	1975.7	18005.1	4225.68	11831.7	2966.93	6205.12	FALSE
ENSG00000095319	NUP188	23511	protein_coding	128947699	129007096	9	1	chromosome	NUP188	8041	534	-0.0433483	0.757421	0.925077	FALSE	8581.09	7066.74	5712.41	8826.94	6660.86	9987.34	5765.75	9990.18	FALSE
ENSG00000095321	CRAT	1384	protein_coding	129094810	129111189	9	-1	chromosome	CRAT	3803	831	-0.0839695	0.565804	0.83569	FALSE	2914.79	2619.97	2261.05	3176.45	2422.4	2950.57	2833.98	2959.8	FALSE
ENSG00000095380	NANS	54187	protein_coding	98056739	98083075	9	1	chromosome	NANS	4922	967	-0.45415	0.0197605	0.176217	FALSE	3795.92	2524.05	2836.14	2462.02	2274.01	4153	2954.92	4279.83	FALSE
ENSG00000095383	TBC1D2	55357	protein_coding	98198999	98255721	9	-1	chromosome	TBC1D2	3681	3110	-0.607317	0.0220544	0.187427	FALSE	1775.74	1183.04	884.002	956.182	1708.95	1386.97	2349.36	1590.88	FALSE
ENSG00000095397	DFNB31	25861	protein_coding	114402080	114505450	9	-1	chromosome	DFNB31	5542	2847	0.435041	0.211132	0.567498	FALSE	110.722	188.44	72.4305	319.93	172.958	97.3712	145.816	88.9798	FALSE
ENSG00000095485	CWF19L1	55280	protein_coding	100232298	100267680	10	-1	chromosome	CWF19L1	3985	815	0.18202	0.322941	0.670127	FALSE	1593.05	1620.06	1600.45	1724.74	1535	1811.56	1103.92	1863.69	FALSE
ENSG00000095539	SEMA4G	57715	protein_coding	100969518	100985871	10	1	chromosome	SEMA4G	5253	949.5	0.431606	0.169258	0.517158	FALSE	108.75	152.875	181.513	150.343	126.771	161.908	76.3391	88.002	FALSE
ENSG00000095564	BTAF1	9044	protein_coding	91923769	92030325	10	1	chromosome	BTAF1	7582	4470.5	0.648659	1.06323e-05	0.000953691	FALSE	1964.21	3538.63	4048.26	2573.87	3993.76	1911.19	2201.83	1779.6	FALSE
ENSG00000095574	IKZF5	64376	protein_coding	122990806	123008817	10	-1	chromosome	IKZF5	4934	715	0.264997	0.159511	0.50203	FALSE	572.287	761.138	887.492	577.317	818.604	512.897	598.705	605.258	FALSE
ENSG00000095587	TLL2	7093	protein_coding	96364606	96513918	10	-1	chromosome	TLL2	8151	1887	0.284745	0.415086	0.744053	FALSE	10.4644	16.8133	22.6891	12.0274	15.7235	6.79334	12.8661	11.7336	FALSE
ENSG00000095627	TDRD1	56165	protein_coding	114179270	114232304	10	1	chromosome	TDRD1	5256	4062	0.151138	0.553956	0.828622	FALSE	56.3994	115.455	54.9774	287.456	3.93087	13.5867	152.678	2.9334	FALSE
ENSG00000095637	SORBS1	10580	protein_coding	95311771	95561414	10	-1	chromosome	SORBS1	10819	2906	0.835619	0.007187	0.0998557	FALSE	25.1202	52.313	52.3594	61.34	43.2396	30.57	22.3013	22.4894	FALSE
ENSG00000095739	BAMBI	25805	protein_coding	28677342	28682939	10	1	chromosome	BAMBI	2314	1880.5	0.448348	0.199436	0.555002	FALSE	868.205	1322.86	1724.37	1674.22	569.976	1836.47	324.227	443.921	FALSE
ENSG00000095752	IL11	3589	protein_coding	55364389	55370463	19	-1	chromosome	IL11	2671	1114.5	-0.432242	0.160661	0.503837	FALSE	972.815	466.01	388.332	566.493	443.206	951.068	355.963	1611.41	FALSE
ENSG00000095777	MYO3A	53904	protein_coding	25934267	26212527	10	1	chromosome	MYO3A	8188	1465	-0.0907121	0.794955	0.939591	FALSE	11.6766	10.6996	13.0899	7.21647	11.7926	10.19	11.1507	13.6892	FALSE
ENSG00000095787	WAC	51322	protein_coding	28532493	28623112	10	1	chromosome	WAC	12188	1320	0.218345	0.148088	0.485225	FALSE	4747.74	5888.03	6587.69	4932.46	6143.95	5067.83	4920.01	4255.38	FALSE
ENSG00000095794	CREM	1390	protein_coding	35126791	35212958	10	1	chromosome	CREM	5699	872	-0.205072	0.283399	0.635857	FALSE	1419.09	1243.45	1347.38	1272.5	1110.47	1169.59	1608.27	1479.41	FALSE
ENSG00000095906	NUBP2	10101	protein_coding	1782901	1789191	16	1	chromosome	NUBP2	4983	908	-0.370143	0.0244199	0.198745	FALSE	2359.82	1668.15	1444.25	1782.47	1777.74	2485.23	1903.33	2690.9	FALSE
ENSG00000095951	HIVEP1	3096	protein_coding	12008762	12164999	6	1	chromosome	HIVEP1	10979	1602	0.0805461	0.776094	0.931794	FALSE	1745.28	2520.87	3621.53	1006.7	2934.39	1685.88	2007.98	1541.99	FALSE
ENSG00000096060	FKBP5	2289	protein_coding	35573585	35728583	6	-1	chromosome	FKBP5	10628	3883.5	-0.113775	0.634177	0.870863	FALSE	1999.66	1602.62	1089.95	1897.93	1819.99	2159.15	1404.13	2435.7	FALSE
ENSG00000096063	SRPK1	6732	protein_coding	35832966	35921342	6	-1	chromosome	SRPK1	6692	634	0.129403	0.382289	0.717069	FALSE	5224.14	6261.16	7204.66	4966.13	6612.71	5378.06	5783.76	4510.59	FALSE
ENSG00000096070	BRPF3	27154	protein_coding	36196744	36232790	6	1	chromosome	BRPF3	6613	4165.5	0.0398817	0.79016	0.938062	FALSE	2852.3	2908.84	2708.73	3242.6	2775.19	2895.1	3036.41	2625.39	FALSE
ENSG00000096080	MRPS18A	55168	protein_coding	43671303	43687791	6	-1	chromosome	MRPS18A	1284	803	-0.176765	0.210687	0.567473	FALSE	883.107	724.601	697.253	770.959	705.591	931.82	723.077	994.422	FALSE
ENSG00000096092	TMEM14A	28978	protein_coding	52671109	52686588	6	1	chromosome	TMEM14A	992	992	0.208691	0.263042	0.617853	FALSE	1195.65	1421.47	1555.95	1493.81	1214.64	1129.96	1363.81	1093.18	FALSE
ENSG00000096093	EFHC1	114327	protein_coding	52420308	52495785	6	1	chromosome	EFHC1	7162	3442	0.494721	0.000975968	0.0267703	FALSE	838.231	1278.33	1329.06	1047.59	1458.35	831.052	867.178	816.463	FALSE
ENSG00000096384	HSP90AB1	3326	protein_coding	44246166	44253888	6	1	chromosome	HSP90AB1	2980	2613	-0.280791	0.0632335	0.327886	FALSE	112161	90411	84596.3	92558.4	94078.5	100188	109655	126641	FALSE
ENSG00000096401	CDC5L	988	protein_coding	44387525	44450426	6	1	chromosome	CDC5L	6423	6423	0.140437	0.355611	0.697752	FALSE	3051.56	3487.97	3812.64	2971.98	3679.29	3175.89	2916.33	3062.47	FALSE
ENSG00000096433	ITPR3	3710	protein_coding	33620365	33696574	6	1	chromosome	ITPR3	9870	9449.5	-0.182992	0.310392	0.658484	FALSE	8581.01	7443.21	6409.67	7144.3	8775.67	8524.51	8058.5	9160.03	FALSE
ENSG00000096654	ZNF184	7738	protein_coding	27450743	27473118	6	-1	chromosome	ZNF184	3122	3000	0.365732	0.146102	0.481731	FALSE	235.683	326.385	270.524	306.7	401.931	264.94	250.461	191.649	FALSE
ENSG00000096696	DSP	1832	protein_coding	7541575	7586717	6	1	chromosome	DSP	10093	7812	-0.233569	0.466107	0.778598	FALSE	10001.9	7262.97	14965.2	347.593	6476.11	11495.5	14694.9	3815.37	FALSE
ENSG00000096717	SIRT1	23411	protein_coding	67884669	67918390	10	1	chromosome	SIRT1	4551	3314	0.0509718	0.792708	0.939108	FALSE	1141.68	1296.77	1670.27	1010.31	1209.73	1075.61	1259.17	1090.25	FALSE
ENSG00000096746	HNRNPH3	3189	protein_coding	68331174	68343191	10	1	chromosome	HNRNPH3	5373	1507	0.205842	0.239817	0.59824	FALSE	5516.16	6063.35	5545.74	6073.86	6570.45	5654.32	4453.4	6440.77	FALSE
ENSG00000096872	IFT74	80173	protein_coding	26947039	27062930	9	1	chromosome	IFT74	3755	652	0.665235	3.59855e-05	0.00246392	FALSE	376.889	656.578	693.762	534.019	741.952	380.427	396.277	353.963	FALSE
ENSG00000096968	JAK2	3717	protein_coding	4985033	5128183	9	1	chromosome	JAK2	5794	773	0.515346	0.00188521	0.0421746	FALSE	641.13	976.51	1055.92	884.017	989.596	692.921	688.768	541.701	FALSE
ENSG00000097007	ABL1	25	protein_coding	130713946	130887675	9	1	chromosome	ABL1	6276	3824	-0.340223	0.00880363	0.112781	FALSE	15277.7	11396.5	11248.5	11943.3	10997.6	14996.3	13281.3	17555.4	FALSE
ENSG00000097021	ACOT7	11332	protein_coding	6264269	6394391	1	-1	chromosome	ACOT7	4124	1518	-0.284117	0.311861	0.659514	FALSE	7590.96	5748.37	4605.88	6588.63	6050.59	4965.93	7347.43	10459.5	FALSE
ENSG00000097033	SH3GLB1	51100	protein_coding	86704570	86748184	1	1	chromosome	SH3GLB1	6881	6227	0.0793207	0.4815	0.788236	FALSE	10071.9	11251.8	11733.7	10496.4	11525.3	9270.65	11969.8	8975.22	FALSE
ENSG00000097046	CDC7	8317	protein_coding	91500893	91525764	1	1	chromosome	CDC7	3557	729	0.203204	0.506451	0.803319	FALSE	445.084	446.519	371.752	434.191	533.616	585.36	210.147	539.745	FALSE
ENSG00000097096	SYDE2	84144	protein_coding	85156873	85201046	1	-1	chromosome	SYDE2	6451	4256	0.319621	0.359987	0.701642	FALSE	113.519	196.94	353.426	89.0031	148.39	166.437	76.3391	97.78	FALSE
ENSG00000099139	PCSK5	5125	protein_coding	75890644	76362339	9	1	chromosome	PCSK5	12705	4731	0.226719	0.436885	0.758975	FALSE	825.308	1391.46	2269.78	548.452	1356.15	558.186	1122.79	794.951	FALSE
ENSG00000099194	SCD	6319	protein_coding	100347124	100364834	10	1	chromosome	SCD	5362	5362	0.127846	0.630113	0.867967	FALSE	18952.1	24981.7	37602.8	14503.9	22838.4	18831.1	20297.6	17727.5	FALSE
ENSG00000099203	TMED1	11018	protein_coding	10832438	10836318	19	-1	chromosome	TMED1	1513	713	-0.231083	0.223393	0.579847	FALSE	838.242	659.541	633.549	841.921	503.151	832.184	770.253	912.287	FALSE
ENSG00000099204	ABLIM1	3983	protein_coding	114431113	114685003	10	-1	chromosome	ABLIM1	9871	2242.5	0.288171	0.395247	0.727292	FALSE	619.565	873.848	1092.57	1261.68	267.299	1527.37	182.699	148.626	FALSE
ENSG00000099219	ERMP1	79956	protein_coding	5765076	5833117	9	-1	chromosome	ERMP1	6528	3423.5	0.028357	0.889997	0.970717	FALSE	1362.33	1395.13	1539.37	1356.7	1289.33	1622.48	1338.08	1126.43	FALSE
ENSG00000099246	RAB18	22931	protein_coding	27504174	27542237	10	1	chromosome	RAB18	6223	985	0.00462116	0.979411	0.993314	FALSE	4969.47	5769.05	7411.48	4102.56	5793.12	3745.4	6458.81	4704.19	FALSE
ENSG00000099250	NRP1	8829	protein_coding	33177492	33336262	10	-1	chromosome	NRP1	11522	2508.5	0.419873	0.0922405	0.392963	FALSE	32601.3	41829.6	24285.2	66748.7	34455.1	37165.2	28128.8	32509.9	FALSE
ENSG00000099251	HSD17B7P2	158160	transcribed_unprocessed_pseudogene	38356380	38378505	10	1	chromosome	HSD17B7P2	1506	1217	0.516704	0.138625	0.468371	FALSE	20.2024	41.6375	46.2508	32.4741	46.1877	15.8511	8.57743	36.1786	FALSE
ENSG00000099256	PRTFDC1	56952	protein_coding	24848607	24952604	10	-1	chromosome	PRTFDC1	2329	747	0.00574282	0.985415	0.995449	FALSE	1020.46	1008.51	559.373	1646.56	819.586	994.092	1193.12	874.153	FALSE
ENSG00000099260	PALMD	54873	protein_coding	99645943	99694541	1	1	chromosome	PALMD	8244	2244	-0.766339	0.0265164	0.208011	FALSE	5059.91	2605.25	2651.13	475.084	4689.53	5508.27	5434.66	4236.81	FALSE
ENSG00000099282	TSPAN15	23555	protein_coding	69451473	69507669	10	1	chromosome	TSPAN15	2646	683.5	0.0105211	0.974093	0.992151	FALSE	50.0577	68.5781	92.5017	1.20274	112.03	56.6112	72.0504	21.5116	FALSE
ENSG00000099284	H2AFY2	55506	protein_coding	70052796	70112280	10	1	chromosome	H2AFY2	1980	1444	1.19489	3.53981e-12	3.76386e-09	FALSE	344.724	801.33	788.009	845.529	770.45	407.6	308.788	317.785	TRUE
ENSG00000099290	FAM21A	387680	protein_coding	50067888	50133506	10	1	chromosome	FAM21A	5159	4272	0.256996	0.129316	0.454239	FALSE	4285.95	5623.06	6781.42	4669.05	5418.7	4340.94	4986.06	3530.83	FALSE
ENSG00000099308	MAST3	23031	protein_coding	18097793	18151692	19	1	chromosome	MAST3	6772	451	-0.0237169	0.897892	0.972692	FALSE	599.346	589.586	503.523	588.142	677.092	586.492	600.42	611.125	FALSE
ENSG00000099326	MZF1	7593	protein_coding	58561931	58573575	19	-1	chromosome	MZF1	6691	2486	0.401898	0.0172455	0.164471	FALSE	394.342	563.341	600.388	493.125	596.509	412.129	444.311	326.585	FALSE
ENSG00000099330	OCEL1	79629	protein_coding	17226204	17229219	19	1	chromosome	OCEL1	1867	842	-0.340347	0.104977	0.415922	FALSE	403.965	295.675	315.902	280.239	290.884	471.005	323.369	417.52	FALSE
ENSG00000099331	MYO9B	4650	protein_coding	17075781	17214537	19	1	chromosome	MYO9B	9948	645	-0.06557	0.775871	0.931689	FALSE	11384.4	10311.4	7289.3	13912.1	9732.83	10356.4	11483.5	12313.4	FALSE
ENSG00000099337	KCNK6	9424	protein_coding	38319844	38332076	19	1	chromosome	KCNK6	6169	3099.5	-0.226684	0.418758	0.746975	FALSE	2968.91	2881.82	4046.51	1873.88	2725.08	1545.49	4300.72	3060.51	FALSE
ENSG00000099338	CATSPERG	57828	protein_coding	38335775	38370943	19	1	chromosome	CATSPERG	9190	729.5	-0.237622	0.489701	0.792749	FALSE	16.034	11.0613	18.3258	6.01372	8.84446	22.6445	13.7239	11.7336	FALSE
ENSG00000099341	PSMD8	5714	protein_coding	38374536	38383824	19	1	chromosome	PSMD8	3105	812	-0.339977	0.0599339	0.319483	FALSE	13987.4	10749.1	12039.2	11385.2	8822.84	12984.3	14161.3	14816.6	FALSE
ENSG00000099364	FBXL19	54620	protein_coding	30923055	30948783	16	1	chromosome	FBXL19	4340	2570	-0.236906	0.189799	0.544054	FALSE	1795.06	1459.29	1180.71	1559.96	1637.21	1834.2	1686.32	1864.66	FALSE
ENSG00000099365	STX1B	112755	protein_coding	30989256	31010628	16	-1	chromosome	STX1B	5408	1208	0.383766	0.265805	0.620762	FALSE	32.6626	50.4702	38.3969	80.5839	32.4297	29.4378	41.1717	27.3784	FALSE
ENSG00000099377	HSD3B7	80270	protein_coding	30985207	30989152	16	1	chromosome	HSD3B7	2495	1459	0.537888	0.071679	0.349794	FALSE	132.32	201.818	116.936	317.525	170.993	138.131	127.804	131.025	FALSE
ENSG00000099381	SETD1A	9739	protein_coding	30957294	30985116	16	1	chromosome	SETD1A	6903	3914.5	-0.136415	0.274936	0.627948	FALSE	1708.27	1462.63	1347.38	1579.2	1461.3	1915.72	1474.46	1734.62	FALSE
ENSG00000099385	BCL7C	9274	protein_coding	30833626	30894960	16	-1	chromosome	BCL7C	4398	1603	-0.182468	0.34613	0.688754	FALSE	2131.74	1670.72	1184.2	2348.96	1478.99	2102.54	1752.37	2540.32	FALSE
ENSG00000099622	CIRBP	1153	protein_coding	1259384	1274880	19	1	chromosome	CIRBP	6368	916.5	-0.507931	0.000359188	0.0133594	FALSE	10895.2	7587.64	7740.47	7169.56	7852.89	9973.76	10546	12165.8	FALSE
ENSG00000099624	ATP5D	513	protein_coding	1241746	1244826	19	1	chromosome	ATP5D	2250	704	-0.268817	0.0860261	0.381597	FALSE	3862.8	2955.14	2570.85	3235.38	3059.2	3849.56	3202.81	4536.01	FALSE
ENSG00000099625	C19orf26	255057	protein_coding	1228287	1238027	19	-1	chromosome	C19orf26	4543	933	-0.0856509	0.672067	0.886542	FALSE	350.093	318.629	280.123	384.878	290.884	320.419	360.252	369.608	FALSE
ENSG00000099725	PRKY	5616	transcribed_unprocessed_pseudogene	7273972	7381548	Y	1	chromosome	PRKY	7674	749.5	0.641587	0.000945528	0.0263349	FALSE	662.973	1167.47	1298.51	868.382	1335.51	679.334	654.458	655.126	FALSE
ENSG00000099783	HNRNPM	4670	protein_coding	8444767	8489114	19	1	chromosome	HNRNPM	5614	1004	-0.0448047	0.777099	0.932335	FALSE	15524.2	13642.4	11277.3	15391.5	14258.2	16807.9	12082.2	17682.5	FALSE
ENSG00000099785	MARCH2	51257	protein_coding	8413270	8439017	19	1	chromosome	MARCH2	2216	806	-0.402612	0.0102349	0.122683	FALSE	1134.11	859.036	793.245	807.042	976.821	1088.07	1139.94	1174.34	FALSE
ENSG00000099795	NDUFB7	4713	protein_coding	14566078	14572062	19	-1	chromosome	NDUFB7	531	530	-0.132753	0.316189	0.664237	FALSE	2831.27	2493.58	2473.11	2501.71	2505.93	2794.33	2522.62	3176.87	FALSE
ENSG00000099797	TECR	9524	protein_coding	14517085	14565980	19	1	chromosome	TECR	5749	735	-0.226716	0.04132	0.26514	FALSE	2232.37	1713.61	1475.66	2033.84	1631.31	2453.53	1760.95	2482.63	FALSE
ENSG00000099800	TIMM13	26517	protein_coding	2425624	2427894	19	-1	chromosome	TIMM13	1973	1302	-0.176414	0.192543	0.546765	FALSE	3693.89	3128.41	3328.31	3193.29	2863.64	3970.71	3252.56	3858.4	FALSE
ENSG00000099804	CDC34	997	protein_coding	531712	542092	19	1	chromosome	CDC34	1942	900	-0.44014	0.00522128	0.0825373	FALSE	2928.84	2128.47	2006.24	2214.25	2164.93	2538.45	3074.15	3173.94	FALSE
ENSG00000099810	MTAP	4507	protein_coding	21802543	21937651	9	1	chromosome	MTAP	14617	753	0.279874	0.0548591	0.304547	FALSE	3243.98	3789.81	3158.15	4333.49	3877.8	3260.8	3017.54	3453.59	FALSE
ENSG00000099814	CEP170B	283638	protein_coding	104865280	104896770	14	1	chromosome	CEP170B	7199	6694	0.00485691	0.979081	0.993314	FALSE	4715.63	4621.55	4119.81	5496.54	4248.29	4109.97	4954.32	5082.6	FALSE
ENSG00000099817	POLR2E	5434	protein_coding	1086579	1095380	19	-1	chromosome	POLR2E	4865	1074	-0.320316	0.0245262	0.199266	FALSE	10128.3	7695.6	7127.86	8727.11	7231.82	9341.98	9523.52	11519.5	FALSE
ENSG00000099821	POLRMT	5442	protein_coding	617224	633604	19	-1	chromosome	POLRMT	5124	1004.5	-0.172276	0.456327	0.771039	FALSE	1992.1	1658.55	1146.67	1908.76	1920.23	2104.8	1841.57	2029.91	FALSE
ENSG00000099822	HCN2	610	protein_coding	589893	617159	19	1	chromosome	HCN2	3408	3408	-0.534483	0.0764086	0.360674	FALSE	149.549	79.3202	75.0485	79.3811	83.531	213.99	90.9208	143.737	FALSE
ENSG00000099840	IZUMO4	113177	protein_coding	2096429	2099593	19	1	chromosome	IZUMO4	2770	929	0.112373	0.74092	0.919481	FALSE	17.595	20.9642	24.4344	16.8384	21.6198	19.2478	18.8703	14.667	FALSE
ENSG00000099849	RASSF7	8045	protein_coding	560404	564021	11	1	chromosome	RASSF7	2492	1564.5	-0.522084	0.0319459	0.229695	FALSE	265.933	208.296	293.213	126.288	205.388	220.784	334.52	242.494	FALSE
ENSG00000099860	GADD45B	4616	protein_coding	2476122	2478259	19	1	chromosome	GADD45B	2138	750	-0.208391	0.212033	0.568144	FALSE	1708.04	1474.78	1513.19	1296.56	1614.6	1748.15	1546.51	1829.46	FALSE
ENSG00000099864	PALM	5064	protein_coding	708939	748329	19	1	chromosome	PALM	4908	2137	-0.030652	0.919364	0.979675	FALSE	172.624	137.146	121.299	92.6113	197.526	480.063	16.2971	21.5116	FALSE
ENSG00000099866	MADCAM1	8174	protein_coding	489176	505342	19	1	chromosome	MADCAM1	2651	1473	-0.146426	0.67182	0.886537	FALSE	13.4436	11.8658	8.72657	7.21647	19.6543	6.79334	18.8703	14.667	FALSE
ENSG00000099875	MKNK2	2872	protein_coding	2037465	2051244	19	-1	chromosome	MKNK2	5221	1135	-0.12723	0.277371	0.630598	FALSE	2573.23	2198.95	1954.75	2442.77	2199.32	2829.43	2198.4	2691.88	FALSE
ENSG00000099889	ARVCF	421	protein_coding	19969896	20016808	22	-1	chromosome	ARVCF	5621	2108	-0.16141	0.579304	0.842499	FALSE	292.552	303.359	363.025	164.776	382.277	347.593	327.658	202.405	FALSE
ENSG00000099899	TRMT2A	27037	protein_coding	20111866	20117392	22	-1	chromosome	TRMT2A	3963	851	-0.206695	0.18898	0.54259	FALSE	1622.88	1357.6	1257.5	1551.54	1263.77	1477.55	1627.14	1763.95	FALSE
ENSG00000099901	RANBP1	5902	protein_coding	20115938	20127357	22	1	chromosome	RANBP1	4622	788	-0.186046	0.290811	0.642441	FALSE	7430.25	5582.73	4646.9	6629.53	5471.77	7784.04	5064.12	9442.61	FALSE
ENSG00000099904	ZDHHC8	29801	protein_coding	20129456	20148007	22	1	chromosome	ZDHHC8	5542	909	-0.0530493	0.703273	0.898638	FALSE	3259.73	3085.13	2857.95	3389.33	3008.1	2995.86	3316.03	3467.28	FALSE
ENSG00000099910	KLHL22	84861	protein_coding	20441519	20495883	22	-1	chromosome	KLHL22	4646	755.5	-0.13507	0.486175	0.790497	FALSE	1114.63	950.75	827.279	1217.18	807.794	1274.88	1061.89	1007.13	FALSE
ENSG00000099917	MED15	51586	protein_coding	20495913	20587632	22	1	chromosome	MED15	10374	596	-0.279034	0.0789103	0.365364	FALSE	6441.69	5241.4	4690.53	5461.66	5572.01	5730.18	6646.65	6948.24	FALSE
ENSG00000099937	SERPIND1	3053	protein_coding	20773879	20787720	22	1	chromosome	SERPIND1	2553	2117.5	-0.516603	0.136803	0.466485	FALSE	562.398	278.017	79.4118	96.2196	658.421	124.545	1403.27	159.381	FALSE
ENSG00000099940	SNAP29	9342	protein_coding	20858983	20891218	22	1	chromosome	SNAP29	4953	972	-0.184077	0.251969	0.607845	FALSE	2580.91	2335.68	2102.23	2278	2626.8	2322.19	2943.77	2476.77	FALSE
ENSG00000099942	CRKL	1399	protein_coding	20917426	20953749	22	1	chromosome	CRKL	5325	3681	-0.243498	0.19426	0.54815	FALSE	5539.6	4470.37	3539.5	5346.2	4525.41	5207.1	5625.08	5786.62	FALSE
ENSG00000099949	LZTR1	8216	protein_coding	20979462	20999038	22	1	chromosome	LZTR1	7556	709	0.00398572	0.981364	0.994346	FALSE	2859.85	2850.95	2412.02	3152.39	2988.44	2747.91	3066.43	2765.22	FALSE
ENSG00000099953	MMP11	4320	protein_coding	23768226	23784316	22	1	chromosome	MMP11	5176	703	-0.31184	0.370404	0.709712	FALSE	137.347	93.0314	91.629	68.5564	118.909	235.502	114.938	61.6014	FALSE
ENSG00000099954	CECR2	27443	protein_coding	17359949	17558149	22	1	chromosome	CECR2	10759	4808	-0.0226856	0.947135	0.985853	FALSE	437.064	557.703	929.38	181.614	562.114	583.095	484.625	243.472	FALSE
ENSG00000099956	SMARCB1	6598	protein_coding	23786963	23834516	22	1	chromosome	SMARCB1	2481	1182	-0.24307	0.108586	0.421644	FALSE	4543.54	3489.97	3111.9	3886.07	3471.94	4550.41	3623.11	5457.1	FALSE
ENSG00000099957	P2RX6	9127	protein_coding	21009808	21028830	22	1	chromosome	P2RX6	4730	1834	1.20378	0.000433103	0.0151135	FALSE	18.1383	70.3393	54.1047	84.1921	72.7211	24.9089	19.7281	9.778	TRUE
ENSG00000099958	DERL3	91319	protein_coding	23834503	23839128	22	-1	chromosome	DERL3	3796	807.5	0.112047	0.748434	0.921698	FALSE	17.4578	17.3686	9.59923	22.8521	19.6543	27.1734	8.57743	16.6226	FALSE
ENSG00000099968	BCL2L13	23786	protein_coding	17628855	17730855	22	1	chromosome	BCL2L13	7662	2992	-0.212212	0.156202	0.49725	FALSE	5590.4	4907.13	4820.56	4517.51	5383.33	4997.63	5659.39	6114.18	FALSE
ENSG00000099974	DDTL	100037417	protein_coding	23966901	23972532	22	1	chromosome	DDTL	1545	1545	0.646959	0.0215486	0.185254	FALSE	48.2562	84.7004	86.3931	73.3674	94.3409	49.8178	41.1717	53.779	FALSE
ENSG00000099977	DDT	1652;100037417	protein_coding	23971365	23980469	22	-1	chromosome	DDT	1753	671	-0.22845	0.245217	0.601406	FALSE	906.202	782.133	850.841	697.592	797.967	765.383	897.199	1056.02	FALSE
ENSG00000099984	GSTT2	2953	polymorphic_pseudogene	23980123	23983911	22	1	chromosome	GSTT2	1115	923.5	1.04487	0.00149021	0.0357739	FALSE	1.6926	30.5739	18.3258	14.4329	58.963	2.26445	0.857743	1.9556	TRUE
ENSG00000099991	CABIN1	23523	protein_coding	24011192	24178628	22	1	chromosome	CABIN1	9388	1321	-0.0671853	0.681428	0.889396	FALSE	3695.12	3326.57	2692.15	3710.47	3577.09	3931.08	3271.43	3882.84	FALSE
ENSG00000099992	TBC1D10A	83874	protein_coding	30291990	30327046	22	-1	chromosome	TBC1D10A	7047	1891.5	-0.161027	0.31525	0.663357	FALSE	775.37	748.927	808.953	639.86	797.967	613.665	947.806	764.639	FALSE
ENSG00000099994	SUSD2	56241	protein_coding	24181259	24189110	22	1	chromosome	SUSD2	5279	4171	-0.478942	0.102412	0.410296	FALSE	275.181	39.9086	71.5579	10.8247	37.3433	754.061	41.1717	30.3118	FALSE
ENSG00000099995	SF3A1	10291	protein_coding	30331988	30356947	22	-1	chromosome	SF3A1	6329	588	-0.481162	0.00422482	0.0725241	FALSE	9793.54	6321.45	5310.12	7194.82	6459.4	9502.75	8004.46	11873.4	FALSE
ENSG00000099998	GGT5	2687	protein_coding	24219654	24245142	22	-1	chromosome	GGT5	6054	2371	-0.443453	0.113348	0.430347	FALSE	2141.23	281.934	397.932	57.7317	390.139	5410.9	350.817	661.97	FALSE
ENSG00000099999	RNF215	200312	protein_coding	30368811	30421771	22	-1	chromosome	RNF215	10624	555	-0.472484	0.00179855	0.0408939	FALSE	1310.25	989.183	1112.64	862.368	992.545	1110.71	1480.46	1339.59	FALSE
ENSG00000100003	SEC14L2	23541	protein_coding	30396857	30425317	22	1	chromosome	SEC14L2	5985	707	-0.633702	0.0241337	0.197593	FALSE	3979.65	2449.17	2164.19	2328.51	2854.79	2244.07	5323.15	4371.74	FALSE
ENSG00000100014	SPECC1L	23384	protein_coding	24270817	24417740	22	1	chromosome	SPECC1L	7324	2565	0.00380071	0.985992	0.995545	FALSE	1694.35	1628.82	1431.16	1724.74	1730.57	2151.22	1506.2	1425.63	FALSE
ENSG00000100023	PPIL2	23759	protein_coding	21652270	21700015	22	1	chromosome	PPIL2	8437	1735	-0.0299966	0.787594	0.937079	FALSE	2837.74	2688.69	2763.7	2759.1	2543.27	3020.77	2569.8	2922.64	FALSE
ENSG00000100024	UPB1	51733	protein_coding	24494107	24528390	22	1	chromosome	UPB1	6793	2290	0.208441	0.459816	0.773983	FALSE	16.5029	43.3366	36.6516	0	93.3582	20.38	15.4394	13.6892	FALSE
ENSG00000100027	YPEL1	29799	protein_coding	21697544	21735834	22	-1	chromosome	YPEL1	4713	1319	-0.304963	0.378986	0.715993	FALSE	12.0255	7.09892	6.98126	8.41921	5.8963	16.9834	10.2929	8.8002	FALSE
ENSG00000100028	SNRPD3	6634	protein_coding	24555503	24609980	22	1	chromosome	SNRPD3	2544	640	-0.00941163	0.922104	0.980004	FALSE	5169.51	5167.09	5377.31	4942.08	5181.87	5141.43	5068.4	5298.7	FALSE
ENSG00000100029	PES1	23481	protein_coding	30576625	30607083	22	-1	chromosome	PES1	4557	999	-0.261715	0.103806	0.413578	FALSE	7860.62	6242.5	5927.96	6524.89	6274.65	7174.9	7052.36	9354.61	FALSE
ENSG00000100030	MAPK1	5594	protein_coding	21754500	21867680	22	-1	chromosome	MAPK1	11336	1219	0.0206078	0.860652	0.96119	FALSE	10963	10768.9	9720.53	12228.3	10357.8	11255.4	10759.5	10874.1	FALSE
ENSG00000100031	GGT1	2678;102724197;728441;91227;92086	protein_coding	24583750	24629005	22	1	chromosome	GGT1	4434	853	0.50839	0.145322	0.480403	FALSE	84.4919	148.448	118.681	292.267	34.3951	47.5534	37.7407	168.182	FALSE
ENSG00000100034	PPM1F	9647	protein_coding	21919420	21952837	22	-1	chromosome	PPM1F	10083	616.5	-0.288755	0.267125	0.621693	FALSE	7524.42	5498.61	3513.32	7057.71	5924.8	6420.84	6579.75	9572.66	FALSE
ENSG00000100036	SLC35E4	339665	protein_coding	30635652	30669016	22	1	chromosome	SLC35E4	5531	2081	-0.148209	0.395131	0.727226	FALSE	891.306	700.424	512.25	1015.12	573.907	919.365	681.906	1072.65	FALSE
ENSG00000100038	TOP3B	8940	protein_coding	21957025	21982816	22	-1	chromosome	TOP3B	6641	736	0.524259	0.0961043	0.398959	FALSE	26.4125	39.7606	28.7977	54.1235	36.3605	29.4378	21.4436	28.3562	FALSE
ENSG00000100056	DGCR14	8220	protein_coding	19130279	19144684	22	-1	chromosome	DGCR14	6003	1954.5	-0.299099	0.0643344	0.330466	FALSE	1286.14	994.377	887.492	1152.23	943.409	1179.78	1247.16	1431.5	FALSE
ENSG00000100058	CRYBB2P1	1416	transcribed_unprocessed_pseudogene	25448105	25520854	22	1	chromosome	CRYBB2P1	6435	1462	-0.214965	0.266128	0.621197	FALSE	702.56	667.641	837.751	476.287	688.885	668.012	765.965	673.704	FALSE
ENSG00000100065	CARD10	29775	protein_coding	37490362	37519542	22	-1	chromosome	CARD10	5652	2025	-0.0195418	0.953571	0.98727	FALSE	742.543	563.478	371.752	627.833	690.85	1314.51	280.482	632.636	FALSE
ENSG00000100068	LRP5L	91355	protein_coding	25351418	25405377	22	-1	chromosome	LRP5L	4555	1427	0.821368	0.0043695	0.073937	FALSE	107.491	227.664	232.127	170.79	280.074	118.883	82.3433	121.247	FALSE
ENSG00000100075	SLC25A1	6576	protein_coding	19175575	19178830	22	-1	chromosome	SLC25A1	2096	1514	-0.215484	0.043358	0.271051	FALSE	7085.45	5981.11	6267.42	6093.1	5582.82	7146.59	6761.59	7348.16	FALSE
ENSG00000100077	ADRBK2	157	protein_coding	25564849	25729294	22	1	chromosome	ADRBK2	9303	2873	0.160562	0.591955	0.849152	FALSE	100.51	190.013	520.976	26.4604	22.6025	187.949	61.7575	51.8234	FALSE
ENSG00000100083	GGA1	26088	protein_coding	37608475	37633564	22	1	chromosome	GGA1	9369	639	-0.0446488	0.728945	0.91357	FALSE	2468.86	2319.17	2186.01	2618.37	2153.13	2353.89	2428.27	2624.41	FALSE
ENSG00000100084	HIRA	7290	protein_coding	19330698	19447450	22	-1	chromosome	HIRA	4299	1977.5	0.0463528	0.70994	0.902961	FALSE	673.282	635.125	596.897	749.31	559.166	718.962	548.956	751.928	FALSE
ENSG00000100092	SH3BP1	23616	protein_coding	37634654	37666932	22	1	chromosome	SH3BP1	6170	1779.5	-0.33631	0.202675	0.559502	FALSE	1095.41	848.628	1057.66	603.778	884.446	1171.85	877.471	1236.92	FALSE
ENSG00000100097	LGALS1	3956	protein_coding	37675608	37679806	22	1	chromosome	LGALS1	1099	516	-0.299717	0.0762434	0.36059	FALSE	125062	96078.1	87264.8	116047	84922.5	112471	122561	140153	FALSE
ENSG00000100099	HPS4	89781	protein_coding	26443423	26483837	22	-1	chromosome	HPS4	10782	1928	0.205938	0.0859602	0.381487	FALSE	1457.21	1631.84	1643.21	1646.56	1605.76	1556.81	1294.33	1520.48	FALSE
ENSG00000100100	PIK3IP1	113791	protein_coding	31281593	31292534	22	-1	chromosome	PIK3IP1	3805	2420.5	-0.376518	0.0677817	0.339491	FALSE	1137.06	1002.64	1006.17	692.781	1308.98	734.813	1836.43	839.93	FALSE
ENSG00000100104	SRRD	402055	protein_coding	26483877	26494658	22	1	chromosome	SRRD	4319	973	-0.153512	0.384022	0.718575	FALSE	1140.98	970.745	952.069	938.141	1022.03	1189.97	931.509	1301.45	FALSE
ENSG00000100105	PATZ1	23598	protein_coding	31325804	31346232	22	-1	chromosome	PATZ1	5693	3077	0.0999921	0.534792	0.819553	FALSE	769.268	687.731	547.156	900.856	615.181	969.183	488.914	849.708	FALSE
ENSG00000100106	TRIOBP	11078	protein_coding	37697004	37776556	22	1	chromosome	TRIOBP	12238	939	-0.1946	0.166063	0.512506	FALSE	7517.68	5745.29	4249.84	8043.96	4942.09	8392.04	5808.64	8352.36	FALSE
ENSG00000100109	TFIP11	24144	protein_coding	26491225	26512505	22	-1	chromosome	TFIP11	5436	595	-0.340783	0.00390837	0.0692776	FALSE	2345.3	1822.26	1733.97	1925.59	1807.22	2213.5	2375.95	2446.45	FALSE
ENSG00000100116	GCAT	23464	protein_coding	37807905	37817176	22	1	chromosome	GCAT	2104	583	-0.421762	0.080489	0.369175	FALSE	1112.25	810.226	968.649	610.994	851.033	1177.51	927.22	1232.03	FALSE
ENSG00000100124	ANKRD54	129138	protein_coding	37830855	37849327	22	-1	chromosome	ANKRD54	4487	809.5	-0.31481	0.115115	0.433189	FALSE	1550	1171.23	952.942	1438.48	1122.26	1369.99	1533.64	1746.35	FALSE
ENSG00000100129	EIF3L	51386	protein_coding	37848868	37889407	22	1	chromosome	EIF3L	4296	685	-0.248969	0.0161906	0.158367	FALSE	10969.9	9103.31	9151.55	8894.3	9264.08	11630.2	10321.2	10958.2	FALSE
ENSG00000100138	NHP2L1	4809	protein_coding	41673930	41690504	22	-1	chromosome	NHP2L1	2780	761	-0.276074	0.0138551	0.144534	FALSE	7687.41	5900.46	5811.02	6325.23	5565.13	8362.6	6375.6	8324.01	FALSE
ENSG00000100139	MICALL1	85377	protein_coding	37905657	37942822	22	1	chromosome	MICALL1	5968	1013	-0.0584721	0.74575	0.920903	FALSE	4087.44	3776.01	3056.05	4563.21	3708.78	4292.26	4121.46	3848.62	FALSE
ENSG00000100147	CCDC134	79879	protein_coding	41800679	41826299	22	1	chromosome	CCDC134	1270	897.5	-0.0841801	0.63678	0.871755	FALSE	361.952	285.457	217.292	388.486	250.593	391.749	238.453	455.655	FALSE
ENSG00000100150	DEPDC5	9681	protein_coding	31753951	31907034	22	1	chromosome	DEPDC5	8196	695	0.0118809	0.927668	0.981789	FALSE	615.94	589.001	530.576	683.159	553.27	651.029	566.11	630.681	FALSE
ENSG00000100151	PICK1	9463	protein_coding	38056311	38075701	22	1	chromosome	PICK1	4371	590	-0.215867	0.445435	0.764083	FALSE	673.432	575.877	813.316	523.194	391.122	712.169	706.78	601.347	FALSE
ENSG00000100154	TTC28	23331	protein_coding	27978014	28679865	22	-1	chromosome	TTC28	12645	659	-0.0345418	0.883745	0.968253	FALSE	1895.63	1736.43	1493.12	2140.89	1575.3	2471.64	1737.79	1477.46	FALSE
ENSG00000100162	CENPM	79019	protein_coding	41938721	41947164	22	-1	chromosome	CENPM	1778	753.5	0.229515	0.464194	0.777077	FALSE	618.088	497.413	217.292	823.88	451.067	824.259	150.963	879.042	FALSE
ENSG00000100181	TPTEP1	387590	lincRNA	16601887	16698742	22	1	chromosome	TPTEP1	12081	1430	0.332681	0.281047	0.63352	FALSE	663.498	1541.74	1785.46	2029.03	810.742	559.318	1371.53	59.6458	FALSE
ENSG00000100196	KDELR3	11015	protein_coding	38468062	38483447	22	1	chromosome	KDELR3	1929	970	-0.50893	0.00349356	0.0641112	FALSE	9541.6	6641.65	7626.15	6699.29	5599.52	9220.83	10265.5	9138.52	FALSE
ENSG00000100201	DDX17	10521	protein_coding	38483440	38507660	22	-1	chromosome	DDX17	9995	1105	0.527544	0.000166156	0.0077608	FALSE	13257.1	20170.3	21118.3	17616.6	21776	14266	13368.8	12136.4	FALSE
ENSG00000100206	DMC1	11144	protein_coding	38518949	38570286	22	-1	chromosome	DMC1	3524	1096	0.236013	0.499346	0.798733	FALSE	38.4436	43.5599	11.3445	72.1647	47.1704	44.1567	15.4394	55.7346	FALSE
ENSG00000100207	TCF20	6942	protein_coding	42160013	42343616	22	-1	chromosome	TCF20	7548	3647.5	0.0171254	0.898673	0.972833	FALSE	1937.23	1896.06	1774.11	2078.34	1835.72	2158.02	1839.86	1813.82	FALSE
ENSG00000100209	HSCB	150274	protein_coding	28742031	28757515	22	1	chromosome	HSCB	1462	846	-0.244212	0.132128	0.459561	FALSE	558.957	429.793	420.621	505.153	363.605	562.715	464.897	649.259	FALSE
ENSG00000100211	CBY1	25776	protein_coding	38656636	38673854	22	1	chromosome	CBY1	2348	615	-0.194777	0.347043	0.689282	FALSE	935.485	798.286	683.29	798.622	912.944	824.259	899.772	1082.42	FALSE
ENSG00000100216	TOMM22	56993	protein_coding	38681948	38685421	22	1	chromosome	TOMM22	2191	1411	-0.200379	0.232074	0.591483	FALSE	5886.65	4719.89	4418.26	5139.33	4602.07	5554.69	4826.52	7278.74	FALSE
ENSG00000100219	XBP1	7494	protein_coding	28794555	28800597	22	-1	chromosome	XBP1	3028	1794	-0.344799	0.0662968	0.336098	FALSE	7781.49	6056.53	6971.66	5166.99	6030.94	8559.61	6877.38	7907.47	FALSE
ENSG00000100220	RTCB	51493	protein_coding	32387582	32412255	22	-1	chromosome	RTCB	2948	611	-0.261366	0.0140427	0.145465	FALSE	7698.99	6392.53	6717.71	6140.01	6319.86	7685.53	7388.6	8022.85	FALSE
ENSG00000100221	JOSD1	9929	protein_coding	38685543	38701556	22	-1	chromosome	JOSD1	4326	550	-0.308505	0.00161508	0.0376237	FALSE	6254.67	4863.29	4844.99	5298.09	4446.8	6359.7	5924.43	6479.88	FALSE
ENSG00000100225	FBXO7	25793	protein_coding	32474676	32498829	22	1	chromosome	FBXO7	8521	1888	-0.0921268	0.280119	0.633007	FALSE	5411.14	4950.42	4861.57	5293.28	4696.41	5461.85	5231.38	5540.21	FALSE
ENSG00000100226	GTPBP1	9567	protein_coding	38705723	38738299	22	1	chromosome	GTPBP1	8166	582	-0.256153	0.068023	0.340228	FALSE	3239.32	2483.98	2288.98	2706.18	2456.79	3321.94	2604.11	3791.91	FALSE
ENSG00000100227	POLDIP3	84271	protein_coding	42583721	42614962	22	-1	chromosome	POLDIP3	3650	2006	-0.243797	0.112215	0.428023	FALSE	6129.29	4688.23	3784.71	5886.23	4393.73	6000.78	5160.18	7226.92	FALSE
ENSG00000100228	RAB36	9609	protein_coding	23145326	23164350	22	1	chromosome	RAB36	4107	936	0.218355	0.319313	0.667503	FALSE	417.329	460.538	437.201	574.912	369.502	514.029	372.26	365.697	FALSE
ENSG00000100234	TIMP3	7078	protein_coding	32801701	32863043	22	1	chromosome	TIMP3	4603	4603	0.200154	0.557741	0.831072	FALSE	56927.2	58274.5	17975	107292	49556.5	35097.8	26585.7	109098	FALSE
ENSG00000100239	PPP6R2	9701	protein_coding	50343304	50445090	22	1	chromosome	PPP6R2	5349	3293	-0.238481	0.0135045	0.142337	FALSE	4536.37	3943.74	4235	3684.01	3912.2	4360.19	4751.04	4497.88	FALSE
ENSG00000100241	SBF1	6305	protein_coding	50445000	50475024	22	-1	chromosome	SBF1	9441	1262.5	0.0261123	0.793797	0.939251	FALSE	6170.25	5761.86	4993.34	7157.53	5134.7	6517.08	5260.54	6733.13	FALSE
ENSG00000100242	SUN2	25777	protein_coding	38734725	38794143	22	-1	chromosome	SUN2	6489	683.5	0.242755	0.0239745	0.197073	FALSE	6242.64	6263.33	5480.29	8062	5247.71	7325.49	4189.22	7213.23	FALSE
ENSG00000100243	CYB5R3	1727	protein_coding	42617840	42649568	22	-1	chromosome	CYB5R3	5973	1986.5	-0.34614	0.0904336	0.390239	FALSE	24797.3	18669.4	17053.5	23200.9	15753.9	22015	27222.2	25154.9	FALSE
ENSG00000100246	DNAL4	10126	protein_coding	38778508	38794198	22	-1	chromosome	DNAL4	2430	800	-0.149796	0.275965	0.629153	FALSE	688.207	627.049	648.384	636.252	596.509	664.615	741.948	658.059	FALSE
ENSG00000100258	LMF2	91289	protein_coding	50502949	50507691	22	-1	chromosome	LMF2	3054	1096.5	-0.27344	0.0993481	0.40515	FALSE	6441.78	5050.35	4447.06	6243.45	4460.55	6086.83	6412.49	6826.02	FALSE
ENSG00000100263	RHBDD3	25807	protein_coding	29259852	29268209	22	-1	chromosome	RHBDD3	3014	900	-0.144555	0.212774	0.568865	FALSE	1335.63	1225.62	1281.93	1139	1255.91	1299.79	1330.36	1376.74	FALSE
ENSG00000100266	PACSIN2	11252	protein_coding	42835412	43015145	22	-1	chromosome	PACSIN2	4548	818	0.203169	0.13958	0.470104	FALSE	5506.6	6199.07	6534.46	6628.33	5434.43	5366.74	5237.38	5915.69	FALSE
ENSG00000100271	TTLL1	25809	protein_coding	43039644	43089428	22	-1	chromosome	TTLL1	1749	1652	-0.0812986	0.677727	0.888201	FALSE	371.857	357.034	310.666	342.782	417.655	370.237	389.415	355.919	FALSE
ENSG00000100280	AP1B1	162	protein_coding	29327680	29423179	22	-1	chromosome	AP1B1	6721	2935	-0.402778	0.0747743	0.357099	FALSE	13425.5	9957.17	9042.47	9348.93	11480.1	10356.4	13556.6	16363.5	FALSE
ENSG00000100281	HMGXB4	10042	protein_coding	35257452	35295807	22	1	chromosome	HMGXB4	6006	1062	0.0114573	0.901506	0.973439	FALSE	2426.86	2348.1	2262.8	2576.28	2205.22	2572.41	2249	2459.17	FALSE
ENSG00000100284	TOM1	10043	protein_coding	35299275	35347994	22	1	chromosome	TOM1	5871	852	0.00716981	0.969786	0.991012	FALSE	3031.23	2970.45	2891.99	3595	2424.36	3038.89	3197.67	2857.13	FALSE
ENSG00000100285	NEFH	4744	protein_coding	29480230	29491390	22	1	chromosome	NEFH	3783	3783	-0.880666	0.00595852	0.0893936	FALSE	168.265	45.3491	27.0524	96.2196	12.7753	280.791	34.3097	189.693	FALSE
ENSG00000100288	CHKB	1120	protein_coding	50578949	50601455	22	-1	chromosome	CHKB	3021	1031	0.40594	0.218956	0.575593	FALSE	21.9466	32.5415	38.3969	33.6768	25.5507	22.6445	19.7281	23.4672	FALSE
ENSG00000100292	HMOX1	3162	protein_coding	35380361	35394214	22	1	chromosome	HMOX1	2405	751.5	0.274727	0.425709	0.752358	FALSE	13603	18844.2	13448.5	34297.5	8786.48	7083.19	17775.9	15949.9	FALSE
ENSG00000100294	MCAT	27349	protein_coding	43132206	43143394	22	-1	chromosome	MCAT	2388	841.5	-0.351432	0.0393096	0.258808	FALSE	848.488	633.746	567.227	657.901	676.11	803.879	774.542	967.044	FALSE
ENSG00000100296	THOC5	8563	protein_coding	29505879	29555216	22	-1	chromosome	THOC5	7878	909	-0.0171762	0.892761	0.971498	FALSE	2862.73	2783.33	2745.38	2767.52	2837.11	2742.25	2677.87	3168.07	FALSE
ENSG00000100297	MCM5	4174	protein_coding	35400063	35425430	22	1	chromosome	MCM5	7338	572	-0.145717	0.626509	0.86614	FALSE	4692.32	3124.94	1195.54	5189.84	2989.43	5490.15	2090.32	6496.5	FALSE
ENSG00000100299	ARSA	410	protein_coding	50622754	50628173	22	-1	chromosome	ARSA	2932	1737	-0.154949	0.506366	0.803319	FALSE	2042.56	1753.4	1761.89	2185.39	1312.91	1724.38	2135.78	2267.52	FALSE
ENSG00000100300	TSPO	706	protein_coding	43151514	43163242	22	1	chromosome	TSPO	1455	776.5	-0.144419	0.490259	0.793297	FALSE	11691.9	10658.4	10099.3	10323.2	11552.8	8986.46	12256.3	13832.9	FALSE
ENSG00000100304	TTLL12	23170	protein_coding	43166622	43187133	22	-1	chromosome	TTLL12	4622	1669.5	-0.0711877	0.76626	0.928312	FALSE	3922.95	3242.34	2492.31	3792.25	3442.46	3603.87	2707.89	5457.1	FALSE
ENSG00000100307	CBX7	23492	protein_coding	39120167	39152674	22	-1	chromosome	CBX7	7461	734	-0.0857371	0.753136	0.92335	FALSE	241.19	218.643	150.97	283.848	221.111	217.387	260.754	245.428	FALSE
ENSG00000100311	PDGFB	5155	protein_coding	39223359	39244751	22	-1	chromosome	PDGFB	3761	840.5	-0.470634	0.169484	0.517323	FALSE	170.536	102.155	42.7602	7.21647	256.489	93.9746	383.411	34.223	FALSE
ENSG00000100316	RPL3	6122	protein_coding	39312882	39320389	22	-1	chromosome	RPL3	4787	739	-0.393663	0.000607214	0.0192224	FALSE	88565	68730	68238.3	62387.6	75564.1	86417	89179.5	90098.4	FALSE
ENSG00000100319	ZMAT5	55954	protein_coding	29730956	29767011	22	-1	chromosome	ZMAT5	3200	1683.5	-0.124949	0.514123	0.806709	FALSE	618.357	534.331	500.905	577.317	524.771	555.922	540.378	758.773	FALSE
ENSG00000100320	RBFOX2	23543	protein_coding	35738736	36028425	22	-1	chromosome	RBFOX2	10014	1355	-0.030599	0.767391	0.928638	FALSE	11679.3	11736.9	11940.6	10836.7	12433.3	12057	11968.9	11012	FALSE
ENSG00000100321	SYNGR1	9145	protein_coding	39349925	39385588	22	1	chromosome	SYNGR1	6953	1295	0.605272	0.0329579	0.233712	FALSE	407.197	663.992	622.204	697.592	672.179	585.36	358.537	277.695	FALSE
ENSG00000100324	TAB1	10454	protein_coding	39399741	39437060	22	1	chromosome	TAB1	4456	574	-0.2113	0.0849944	0.37948	FALSE	1623.42	1273.56	1135.33	1448.1	1237.24	1830.81	1296.05	1743.42	FALSE
ENSG00000100325	ASCC2	84164	protein_coding	29788608	29838304	22	-1	chromosome	ASCC2	5416	562	-0.278528	0.100091	0.406041	FALSE	5069.67	4139.29	3862.38	4184.35	4371.13	4325.09	5183.34	5700.57	FALSE
ENSG00000100330	MTMR3	8897	protein_coding	29883155	30030866	22	1	chromosome	MTMR3	9903	634.5	-0.278089	0.0865191	0.382185	FALSE	305.6	268.837	288.849	229.724	287.936	294.378	359.394	263.028	FALSE
ENSG00000100335	MIEF1	54471	protein_coding	39499432	39518132	22	1	chromosome	MIEF1	7555	646	-0.330226	0.00058427	0.0186595	FALSE	5311.08	4215.14	4282.13	4256.51	4106.78	5075.76	5407.21	5450.26	FALSE
ENSG00000100336	APOL4	80832	protein_coding	36189124	36204840	22	-1	chromosome	APOL4	4377	844.5	-0.109787	0.751751	0.923142	FALSE	78.3455	57.3318	46.2508	48.1098	77.6347	113.222	30.8788	90.9354	FALSE
ENSG00000100342	APOL1	8542	protein_coding	36253010	36267530	22	1	chromosome	APOL1	3519	612	-0.273315	0.433546	0.757191	FALSE	2024.3	1396.74	1014.03	1563.57	1612.64	3015.11	2688.17	369.608	FALSE
ENSG00000100344	PNPLA3	80339	protein_coding	43923739	43964488	22	1	chromosome	PNPLA3	3232	1480	0.762511	0.00509486	0.0813557	FALSE	184.847	308.815	228.636	376.459	321.349	165.305	125.23	264.006	FALSE
ENSG00000100345	MYH9	4627	protein_coding	36281281	36388018	22	-1	chromosome	MYH9	8959	572	-0.19311	0.328507	0.674513	FALSE	175544	159458	166955	125695	185725	161507	166288	198838	FALSE
ENSG00000100347	SAMM50	25813	protein_coding	43955421	44010531	22	1	chromosome	SAMM50	6435	1273	-0.0814109	0.459961	0.773983	FALSE	4294.91	3840.29	3745.44	4024.38	3751.03	4651.17	3671.14	4562.41	FALSE
ENSG00000100348	TXN2	25828	protein_coding	36467036	36482030	22	-1	chromosome	TXN2	2050	912	-0.354358	0.0306823	0.224825	FALSE	5093.8	3760.74	3626.76	4131.43	3524.02	4552.67	4671.27	6057.47	FALSE
ENSG00000100350	FOXRED2	80020	protein_coding	36487190	36507101	22	-1	chromosome	FOXRED2	5577	2489	-0.310223	0.0495709	0.290377	FALSE	2617.62	1886.15	1466.94	2477.65	1713.86	3061.53	2164.94	2626.37	FALSE
ENSG00000100353	EIF3D	8664	protein_coding	36510850	36529436	22	-1	chromosome	EIF3D	4070	746.5	-0.26962	0.10188	0.409603	FALSE	17188.3	13802.5	12478.1	15111.3	13818	15024.6	17109.4	19430.8	FALSE
ENSG00000100354	TNRC6B	23112	protein_coding	40044817	40335808	22	1	chromosome	TNRC6B	19998	3444	0.151861	0.132358	0.459857	FALSE	2112.56	2401.38	2378.86	2342.95	2482.34	2107.07	2244.71	1985.91	FALSE
ENSG00000100359	SGSM3	27352	protein_coding	40370591	40410289	22	1	chromosome	SGSM3	4770	951	0.0752772	0.556913	0.831022	FALSE	2162.83	2174.05	2204.33	2222.67	2095.15	2334.64	1843.29	2310.54	FALSE
ENSG00000100360	IFT27	11020	protein_coding	36758202	36776256	22	-1	chromosome	IFT27	8009	778.5	0.412432	0.0234343	0.194489	FALSE	717.485	1044.24	1009.66	845.529	1277.53	722.359	750.525	679.571	FALSE
ENSG00000100364	KIAA0930	23313	protein_coding	45190338	45240769	22	-1	chromosome	KIAA0930	10019	712.5	0.160375	0.176897	0.527046	FALSE	3500.63	4027.99	4289.98	3959.44	3834.56	3283.45	3846.98	3371.45	FALSE
ENSG00000100368	CSF2RB	1439	protein_coding	36913628	36940449	22	1	chromosome	CSF2RB	5000	3491	0.563169	0.0397055	0.260011	FALSE	50.5319	854.41	7.85391	2462.02	93.3582	49.8178	34.3097	67.4682	FALSE
ENSG00000100372	SLC25A17	10478	protein_coding	40769630	40819399	22	-1	chromosome	SLC25A17	3989	749	-0.135573	0.391951	0.724947	FALSE	1970.56	1730.22	1898.03	1818.55	1474.08	2004.04	1827.85	2079.78	FALSE
ENSG00000100376	FAM118A	55007	protein_coding	45308968	45341955	22	1	chromosome	FAM118A	6512	676	0.0939532	0.65867	0.880761	FALSE	1014.99	1108.6	1178.96	1217.18	929.651	939.746	1215.42	889.798	FALSE
ENSG00000100379	KCTD17	79734	protein_coding	37051736	37063390	22	1	chromosome	KCTD17	2786	808	-0.0664153	0.766273	0.928312	FALSE	2008.65	1720.35	1185.07	2492.09	1483.9	1834.2	1663.16	2528.59	FALSE
ENSG00000100380	ST13	6767	protein_coding	40824535	40857022	22	-1	chromosome	ST13	4147	714	-0.143356	0.11143	0.42647	FALSE	13648.9	13220.2	14158.9	11179.5	14322.1	12636.7	15111.7	13198.3	FALSE
ENSG00000100385	IL2RB	3560	protein_coding	37125838	37175054	22	-1	chromosome	IL2RB	4700	587	-0.363734	0.268529	0.622699	FALSE	11.4879	4.29504	4.36329	3.60823	4.91359	12.4545	3.43097	18.5782	FALSE
ENSG00000100387	RBX1	9978	protein_coding	40951347	40973309	22	1	chromosome	RBX1	3092	1188	-0.201512	0.0603755	0.320608	FALSE	3220.9	2629.48	2480.09	2962.36	2445.98	3600.47	2844.28	3217.94	FALSE
ENSG00000100393	EP300	2033	protein_coding	41091786	41180077	22	1	chromosome	EP300	9585	9585	-0.132211	0.235364	0.593963	FALSE	5596.46	5009.01	4960.18	5108.06	4958.79	6099.29	5338.59	5351.5	FALSE
ENSG00000100395	L3MBTL2	83746	protein_coding	41205205	41231271	22	1	chromosome	L3MBTL2	6451	2432	-0.277063	0.00249902	0.050927	FALSE	1904.5	1483.06	1396.25	1641.75	1411.18	2010.83	1692.33	2010.36	FALSE
ENSG00000100399	CHADL	150356	protein_coding	41229510	41240934	22	-1	chromosome	CHADL	2599	2248	0.216314	0.534024	0.818746	FALSE	12.38	16.0899	13.9625	15.6357	18.6716	11.3222	11.1507	14.667	FALSE
ENSG00000100401	RANGAP1	5905	protein_coding	41245611	41286251	22	-1	chromosome	RANGAP1	5348	946	-0.233954	0.203469	0.560145	FALSE	17473.7	13824.2	11834.1	14798.6	14840	16395.7	14808.9	21216.3	FALSE
ENSG00000100403	ZC3H7B	23264	protein_coding	41301522	41360147	22	1	chromosome	ZC3H7B	10525	5585.5	-0.108101	0.446236	0.764083	FALSE	15579.2	14667	14727	13595.8	15678.3	14105.2	15486.6	17145.7	FALSE
ENSG00000100410	PHF5A	84844	protein_coding	41459717	41468725	22	-1	chromosome	PHF5A	1235	504	-0.197724	0.185999	0.539405	FALSE	2000.67	1583.47	1355.24	1986.93	1408.23	1939.5	1685.47	2377.03	FALSE
ENSG00000100412	ACO2	50	protein_coding	41469125	41528989	22	1	chromosome	ACO2	4041	699	-0.34868	0.0492047	0.289149	FALSE	5909.95	4606.77	4872.04	4451.36	4496.91	4951.21	5953.59	6825.04	FALSE
ENSG00000100413	POLR3H	171568	protein_coding	41525804	41544606	22	-1	chromosome	POLR3H	6594	1464	-0.244126	0.0520516	0.297942	FALSE	3951.33	3126.07	2926.89	3753.77	2697.56	3979.77	3632.54	4241.7	FALSE
ENSG00000100416	TRMU	55687	protein_coding	46330875	46357340	22	1	chromosome	TRMU	8390	1582	0.0306382	0.805301	0.943397	FALSE	1839.32	1694.81	1413.7	2037.45	1633.28	1997.24	1455.59	2065.11	FALSE
ENSG00000100417	PMM1	5372	protein_coding	41576894	41589890	22	-1	chromosome	PMM1	5082	1298	-0.337425	0.0979575	0.403465	FALSE	2579.77	1931.61	1648.45	2381.43	1764.96	2205.57	2659	2874.73	FALSE
ENSG00000100418	DESI1	27351	protein_coding	41598028	41621096	22	-1	chromosome	DESI1	4972	769.5	-0.456528	1.64599e-05	0.00133795	FALSE	5911.18	4443.5	4706.24	4173.52	4450.73	5345.23	6513.7	5874.62	FALSE
ENSG00000100422	CERK	64781	protein_coding	46684411	46738261	22	-1	chromosome	CERK	4938	1163.5	-0.325513	0.296298	0.646612	FALSE	7682.72	5251.96	2473.11	7689.15	5593.63	6015.5	6766.74	10265.9	FALSE
ENSG00000100425	BRD1	23774	protein_coding	49773283	49827512	22	-1	chromosome	BRD1	5850	3681.5	0.0471262	0.678087	0.88838	FALSE	1635.77	1595.18	1592.6	1735.56	1457.37	1773.06	1415.28	1718.97	FALSE
ENSG00000100426	ZBED4	9889	protein_coding	49853842	49890078	22	1	chromosome	ZBED4	6893	6893	-0.0825935	0.551478	0.827744	FALSE	2216.14	2079.85	1902.39	2065.11	2272.04	2334.64	2167.52	2146.27	FALSE
ENSG00000100427	MLC1	23209	protein_coding	50059391	50085902	22	-1	chromosome	MLC1	4297	758	0.883423	0.00928478	0.115746	FALSE	16.9318	80.8264	66.3219	103.436	72.7211	40.76	5.14646	4.889	FALSE
ENSG00000100429	HDAC10	83933	protein_coding	50245183	50251405	22	-1	chromosome	HDAC10	4951	1136.5	0.619307	0.0181279	0.16871	FALSE	83.3603	135.831	112.573	156.357	138.563	70.1979	84.0588	95.8244	FALSE
ENSG00000100439	ABHD4	63874	protein_coding	22598237	22613215	14	1	chromosome	ABHD4	4070	689	0.102462	0.533935	0.818746	FALSE	2939.73	3277.86	3613.67	2773.53	3446.39	2803.39	2812.54	3203.27	FALSE
ENSG00000100441	KHNYN	23351	protein_coding	24429286	24441834	14	1	chromosome	KHNYN	8015	2320.5	-0.170635	0.203012	0.55972	FALSE	3246.78	2845.26	2970.52	2955.14	2610.1	3029.83	3242.27	3468.26	FALSE
ENSG00000100442	FKBP3	2287	protein_coding	45115600	45135319	14	-1	chromosome	FKBP3	2262	1025	0.379869	0.00020522	0.00881738	FALSE	2581.56	3343.77	3384.16	3395.35	3251.81	2497.69	2514.04	2732.95	FALSE
ENSG00000100445	SDR39U1	56948	protein_coding	24439766	24442905	14	-1	chromosome	SDR39U1	3099	955	0.0158285	0.948097	0.986121	FALSE	256.714	234.075	169.295	297.078	235.852	240.031	201.57	328.541	FALSE
ENSG00000100461	RBM23	55147	protein_coding	22893206	22919184	14	-1	chromosome	RBM23	14022	583	-0.0567401	0.68964	0.893424	FALSE	2941.54	2678.49	2613.61	3020.09	2401.76	3381.95	2659.86	2782.82	FALSE
ENSG00000100462	PRMT5	10419	protein_coding	22920511	22929585	14	-1	chromosome	PRMT5	3467	600	-0.46603	0.00866899	0.11161	FALSE	5836.68	3808.49	3326.57	4396.03	3702.88	5353.15	4841.96	7314.92	FALSE
ENSG00000100473	COCH	1690	protein_coding	30874514	30895065	14	1	chromosome	COCH	3621	782	-0.185842	0.537685	0.81963	FALSE	20.2141	11.7166	11.3445	1.20274	22.6025	38.4956	9.43517	12.7114	FALSE
ENSG00000100478	AP4S1	11154	protein_coding	31025106	31096450	14	1	chromosome	AP4S1	7223	1067	0.182082	0.270248	0.623761	FALSE	359.946	372.606	364.771	447.421	305.625	390.617	287.344	401.876	FALSE
ENSG00000100479	POLE2	5427	protein_coding	49643555	49688422	14	-1	chromosome	POLE2	2955	668	0.232804	0.437696	0.7598	FALSE	375.899	360.58	177.149	518.383	386.208	484.592	176.695	466.41	FALSE
ENSG00000100483	VCPKMT	79609	protein_coding	50108632	50116600	14	-1	chromosome	VCPKMT	2055	1793	0.205204	0.366594	0.706261	FALSE	306.686	423.274	554.137	275.429	440.257	230.974	379.122	309.963	FALSE
ENSG00000100485	SOS2	6655	protein_coding	50117120	50231558	14	-1	chromosome	SOS2	6938	1478.5	0.187507	0.0640638	0.330072	FALSE	1296.19	1732.13	1991.4	1205.15	1999.83	1100.52	1688.04	1100.02	FALSE
ENSG00000100490	CDKL1	8814	protein_coding	50329404	50416461	14	-1	chromosome	CDKL1	6149	673	0.118211	0.681856	0.889524	FALSE	92.6296	100.737	75.9212	114.261	112.03	75.859	93.494	108.536	FALSE
ENSG00000100503	NIN	51199	protein_coding	50719763	50831121	14	-1	chromosome	NIN	13683	2817	0.426295	0.0227202	0.19093	FALSE	4188.36	6223.58	5626.02	5351.01	7693.69	3428.37	5035.81	4100.89	FALSE
ENSG00000100504	PYGL	5836	protein_coding	50857891	50944736	14	-1	chromosome	PYGL	4798	1459	-0.0325239	0.877192	0.967516	FALSE	5356.97	5449.59	4749.87	5269.22	6329.68	4139.41	6340.44	5591.06	FALSE
ENSG00000100505	TRIM9	114088	protein_coding	50975262	51096061	14	-1	chromosome	TRIM9	8945	1976	0.14213	0.676296	0.887826	FALSE	18.7101	24.6242	9.59923	50.5153	13.758	20.38	24.0168	11.7336	FALSE
ENSG00000100519	PSMC6	5706	protein_coding	52707172	52728587	14	1	chromosome	PSMC6	7482	752	0.40574	0.00020021	0.00863758	FALSE	2894.8	4069.4	4536.94	3562.53	4108.74	2760.36	3111.89	2812.15	FALSE
ENSG00000100522	GNPNAT1	64841	protein_coding	52775194	52791668	14	-1	chromosome	GNPNAT1	4009	785	-0.499197	0.000507234	0.0170313	FALSE	5109.84	3617.26	3548.22	3513.22	3790.34	4477.94	5302.57	5549.01	FALSE
ENSG00000100523	DDHD1	80821	protein_coding	53036745	53153282	14	-1	chromosome	DDHD1	17944	3336.5	0.294186	0.0126047	0.136182	FALSE	1362.08	1808.73	1920.72	1606.87	1898.61	1205.82	1670.88	1209.54	FALSE
ENSG00000100526	CDKN3	1033	protein_coding	54396849	54420218	14	1	chromosome	CDKN3	1836	719.5	0.45428	0.144731	0.47935	FALSE	643.701	696.27	250.453	1212.37	625.991	929.555	207.574	793.973	FALSE
ENSG00000100528	CNIH1	10175	protein_coding	54423560	54441431	14	-1	chromosome	CNIH1	5060	838	-0.180726	0.241122	0.599522	FALSE	7698.85	6931.77	7762.28	6635.54	6397.49	6785.42	8254.06	8057.07	FALSE
ENSG00000100532	CGRRF1	10668	protein_coding	54509812	54539309	14	1	chromosome	CGRRF1	4564	719	-0.096581	0.605211	0.855694	FALSE	509.975	495.991	566.354	434.191	487.428	439.303	535.232	555.39	FALSE
ENSG00000100554	ATP6V1D	51382	protein_coding	67294371	67360265	14	-1	chromosome	ATP6V1D	4251	669.5	0.335504	0.00348024	0.0639967	FALSE	5090.2	6963.33	7890.57	6022.14	6977.29	4780.25	6011.06	4479.3	FALSE
ENSG00000100558	PLEK2	26499	protein_coding	67386983	67412200	14	-1	chromosome	PLEK2	1603	653.5	-0.257242	0.431307	0.755624	FALSE	2738.06	2107.18	1248.77	2615.97	2456.79	1474.15	3255.14	3484.88	FALSE
ENSG00000100564	PIGH	5283	protein_coding	67581955	67600287	14	-1	chromosome	PIGH	2915	677	-0.236095	0.0763586	0.360674	FALSE	641.981	557.237	585.553	506.355	579.803	656.69	656.173	613.08	FALSE
ENSG00000100567	PSMA3	5684	protein_coding	58244831	58272012	14	1	chromosome	PSMA3	3119	654	0.342951	0.0449632	0.275952	FALSE	4300.29	5815.32	6946.35	4814.59	5685.02	4260.56	4244.11	4396.19	FALSE
ENSG00000100568	VTI1B	10490	protein_coding	67647075	67674831	14	-1	chromosome	VTI1B	5789	647	0.0351569	0.809594	0.944992	FALSE	3670.65	3744.44	3400.74	4132.63	3699.93	3555.18	3939.61	3517.15	FALSE
ENSG00000100575	TIMM9	26520	protein_coding	58408494	58427614	14	-1	chromosome	TIMM9	1500	585	-0.0563478	0.731753	0.915027	FALSE	1149.34	1105.43	1262.73	1029.55	1023.99	1186.57	1084.19	1177.27	FALSE
ENSG00000100577	GSTZ1	2954	protein_coding	77320884	77331597	14	1	chromosome	GSTZ1	8477	867	-0.487572	0.105205	0.416215	FALSE	1396.36	890.162	1142.31	677.145	851.033	1068.82	1103.06	2017.2	FALSE
ENSG00000100578	KIAA0586	9786	protein_coding	58427385	58551289	14	1	chromosome	KIAA0586	10184	846	0.480047	0.0449924	0.275952	FALSE	1442.4	1908.29	1685.1	1863.05	2176.72	1757.21	954.668	1615.33	FALSE
ENSG00000100580	TMED8	283578	protein_coding	77335021	77377109	14	-1	chromosome	TMED8	7784	7784	0.176868	0.0932824	0.394477	FALSE	2298.78	2701.28	2812.57	2472.84	2818.43	2342.57	2429.99	2123.78	FALSE
ENSG00000100583	SAMD15	161394	protein_coding	77376689	77391497	14	1	chromosome	SAMD15	2616	1488	0.504889	0.091386	0.392037	FALSE	78.4658	130.072	176.277	105.842	108.099	91.7101	77.1969	66.4904	FALSE
ENSG00000100591	AHSA1	10598	protein_coding	77457870	77469474	14	1	chromosome	AHSA1	2948	763	-0.152681	0.0850413	0.37948	FALSE	7788.07	6953.9	7002.2	7188.8	6670.69	7679.87	7856.07	7828.26	FALSE
ENSG00000100592	DAAM1	23002	protein_coding	59188646	59371405	14	1	chromosome	DAAM1	10712	695	0.29436	0.218438	0.575244	FALSE	1418.45	2080.38	2021.95	1409.62	2809.59	999.753	1742.93	1512.66	FALSE
ENSG00000100596	SPTLC2	9517	protein_coding	77505997	77616773	14	-1	chromosome	SPTLC2	9143	557	0.00228648	0.992087	0.997157	FALSE	5531.8	5632.64	4199.23	5839.32	6859.37	4951.21	6213.49	5430.7	FALSE
ENSG00000100599	RIN3	79890	protein_coding	92513774	92688994	14	1	chromosome	RIN3	8683	860.5	0.12089	0.524375	0.812902	FALSE	1369.38	1307.7	1101.29	1501.03	1320.77	1448.11	940.086	1719.95	FALSE
ENSG00000100600	LGMN	5641	protein_coding	92703807	92748702	14	-1	chromosome	LGMN	3899	573	-0.606252	3.75736e-08	1.13197e-05	FALSE	5117	3654.59	4018.59	3026.11	3919.08	4792.7	6294.12	4264.18	FALSE
ENSG00000100601	ALKBH1	8846	protein_coding	77672404	77708020	14	-1	chromosome	ALKBH1	2844	1199.5	-0.181315	0.181391	0.533314	FALSE	692.089	580.562	542.793	623.022	575.872	689.524	620.148	766.595	FALSE
ENSG00000100603	SNW1	22938	protein_coding	77717599	77761207	14	-1	chromosome	SNW1	2432	1687	0.0931077	0.431565	0.755774	FALSE	3348.68	3540.27	3529.9	3403.77	3687.16	3498.57	3093.88	3453.59	FALSE
ENSG00000100605	ITPK1	3705	protein_coding	92936914	93116320	14	-1	chromosome	ITPK1	6783	712	-0.0783612	0.759384	0.92591	FALSE	3165.89	2656.18	1597.84	3490.36	2880.34	3062.66	2458.29	3976.71	FALSE
ENSG00000100612	DHRS7	51635	protein_coding	60144120	60169856	14	-1	chromosome	DHRS7	3248	805	0.0268067	0.919369	0.979675	FALSE	2294.03	2386.69	2250.58	2819.23	2090.24	1663.24	3134.19	2084.67	FALSE
ENSG00000100614	PPM1A	5494	protein_coding	60245752	60299087	14	1	chromosome	PPM1A	11860	1553.5	0.287425	0.0539177	0.302113	FALSE	1927.72	2530.41	2904.2	2247.93	2439.1	1896.47	2243	1643.68	FALSE
ENSG00000100625	SIX4	51804	protein_coding	60709528	60724348	14	-1	chromosome	SIX4	6658	2003	-0.0365459	0.830109	0.951011	FALSE	473.487	474.21	431.093	461.854	529.685	438.17	519.792	462.499	FALSE
ENSG00000100626	GALNT16	57452	protein_coding	69259277	69357033	14	1	chromosome	GALNT16	10802	617	-0.350155	0.315274	0.663357	FALSE	208.179	99.3689	49.7415	127.491	120.874	405.336	68.6194	150.581	FALSE
ENSG00000100629	CEP128	145508	protein_coding	80476983	80959517	14	-1	chromosome	CEP128	9400	732	0.185106	0.567022	0.83611	FALSE	328.095	365.624	210.31	349.999	536.564	375.898	222.155	386.231	FALSE
ENSG00000100632	ERH	2079	protein_coding	69380123	69398627	14	-1	chromosome	ERH	1446	627	-0.00221715	0.976504	0.992988	FALSE	6771.57	6502.03	6270.04	7046.88	6189.15	7052.62	6264.96	6997.13	FALSE
ENSG00000100644	HIF1A	3091	protein_coding	61695513	61748259	14	1	chromosome	HIF1A	5151	759.5	-0.380622	0.0158356	0.157018	FALSE	34861	32287.4	42303.8	19951.1	34607.4	30387.7	48518.2	25677	FALSE
ENSG00000100647	SUSD6	9766	protein_coding	69611596	69715142	14	1	chromosome	SUSD6	5830	608	-0.427098	0.00631164	0.0914793	FALSE	3156.95	2572.32	2823.92	2138.48	2754.56	2453.53	4452.54	2564.77	FALSE
ENSG00000100650	SRSF5	6430	protein_coding	69726900	69772005	14	1	chromosome	SRSF5	5357	939	0.41203	0.017779	0.167034	FALSE	6029.63	9090.88	11288.7	6736.57	9247.37	5460.71	6581.46	6046.71	FALSE
ENSG00000100664	EIF5	1983	protein_coding	103333544	103345025	14	1	chromosome	EIF5	8505	708	0.180262	0.212203	0.568144	FALSE	13836.8	16616.8	17084	13797.9	18968.4	13963.7	13928	13618.8	FALSE
ENSG00000100697	DICER1	23405	protein_coding	95086228	95158010	14	-1	chromosome	DICER1	12294	1286	0.431983	0.00633589	0.0916954	FALSE	2561.13	3941.65	4648.64	2844.49	4331.82	2426.35	2805.68	2451.34	FALSE
ENSG00000100711	ZFYVE21	79038	protein_coding	103715730	103733668	14	1	chromosome	ZFYVE21	8390	603	0.157596	0.27141	0.624482	FALSE	1761.72	1964.14	1807.27	2154.12	1931.04	1716.45	1881.03	1687.68	FALSE
ENSG00000100714	MTHFD1	4522	protein_coding	64388031	64463457	14	1	chromosome	MTHFD1	9377	735.5	0.144677	0.0815335	0.371455	FALSE	6801.27	6685.52	5669.65	8481.75	5905.15	7448.9	5287.99	7666.93	FALSE
ENSG00000100722	ZC3H14	79882	protein_coding	88562909	88627596	14	1	chromosome	ZC3H14	20977	1193	0.15665	0.185432	0.538885	FALSE	2603.71	2849.67	2710.47	2869.75	2968.79	2802.25	2412.83	2596.06	FALSE
ENSG00000100726	TELO2	9894	protein_coding	1493344	1510457	16	1	chromosome	TELO2	4239	768.5	-0.0141334	0.94336	0.984366	FALSE	2267.44	1882.4	1254.88	2646.04	1746.29	2364.08	1495.05	2943.18	FALSE
ENSG00000100731	PCNX	22990	protein_coding	70907405	71115382	14	1	chromosome	PCNX	16715	583	-0.0904285	0.278468	0.631515	FALSE	4881.79	5062.88	5596.35	4136.24	5456.05	4311.51	6039.37	4294.5	FALSE
ENSG00000100739	BDKRB1	623	protein_coding	96255824	96268967	14	1	chromosome	BDKRB1	2758	1305.5	0.252934	0.377752	0.715149	FALSE	83.2226	210.902	65.4493	565.29	1.96543	21.5122	81.4856	146.67	FALSE
ENSG00000100744	GSKIP	51527	protein_coding	96363452	96387288	14	1	chromosome	GSKIP	4567	760	0.152606	0.5001	0.79906	FALSE	1448.08	1763.06	1885.81	1602.06	1801.32	955.597	2056.87	1331.76	FALSE
ENSG00000100749	VRK1	7443	protein_coding	96797304	96931722	14	1	chromosome	VRK1	2744	604	0.14836	0.547305	0.825221	FALSE	1014.08	1025.17	736.523	1123.36	1215.62	1110.71	723.935	1207.58	FALSE
ENSG00000100764	PSMC1	5700	protein_coding	90256495	90275429	14	1	chromosome	PSMC1	6161	606	0.0719285	0.74482	0.920726	FALSE	221.244	228.562	187.621	273.023	225.042	221.916	231.591	210.227	FALSE
ENSG00000100767	PAPLN	89932	protein_coding	73237497	73274640	14	1	chromosome	PAPLN	7699	4090	0.703715	0.0108347	0.126272	FALSE	167.894	319.579	301.939	329.552	327.245	123.412	252.176	128.092	FALSE
ENSG00000100784	RPS6KA5	9252	protein_coding	90847862	91060636	14	-1	chromosome	RPS6KA5	27726	2183.5	0.519122	0.113556	0.430774	FALSE	140.806	209.871	272.269	212.886	144.459	212.858	74.6236	134.936	FALSE
ENSG00000100796	SMEK1	55671	protein_coding	91457611	91510554	14	-1	chromosome	SMEK1	5912	1394	0.152302	0.148238	0.485225	FALSE	2656.49	3057.04	3146.8	2751.88	3272.45	2635.82	2712.18	2621.48	FALSE
ENSG00000100802	C14orf93	60686	protein_coding	22985908	23010166	14	-1	chromosome	C14orf93	4243	588	-0.152813	0.5217	0.811204	FALSE	216.11	181.062	178.022	180.412	184.751	273.998	175.837	198.493	FALSE
ENSG00000100804	PSMB5	5693	protein_coding	23016543	23035230	14	-1	chromosome	PSMB5	1765	848	-0.294935	0.03623	0.246664	FALSE	12468.3	10007.4	9898.55	10424.2	9699.42	11083.3	12614.8	13706.8	FALSE
ENSG00000100811	YY1	7528	protein_coding	100238298	100282792	14	1	chromosome	YY1	8720	970	0.0764844	0.464116	0.777077	FALSE	4864.14	5145.27	5256.01	4903.59	5276.21	5067.83	4674.7	4849.89	FALSE
ENSG00000100813	ACIN1	22985	protein_coding	23058564	23095614	14	-1	chromosome	ACIN1	9110	888	0.191905	0.157161	0.499316	FALSE	7990.46	8715.92	8432.49	8808.9	8906.37	8784.92	6676.67	8509.79	FALSE
ENSG00000100814	CCNB1IP1	57820	protein_coding	20311368	20333312	14	-1	chromosome	CCNB1IP1	3680	1025	-0.317969	0.124974	0.447774	FALSE	1632.4	1347.54	1479.15	1023.54	1539.92	1770.8	1506.2	1620.21	FALSE
ENSG00000100815	TRIP11	9321	protein_coding	91965991	92040896	14	-1	chromosome	TRIP11	10372	828	0.452171	0.0310247	0.226221	FALSE	1654.2	2704.38	3210.51	1804.12	3098.51	1299.79	1872.45	1790.35	FALSE
ENSG00000100823	APEX1	328	protein_coding	20455191	20457772	14	1	chromosome	APEX1	1886	802	-0.240251	0.0694131	0.344279	FALSE	10797.1	8761.99	8688.17	8972.47	8625.31	10438	9628.17	12325.2	FALSE
ENSG00000100836	PABPN1	8106	protein_coding	23321289	23326185	14	1	chromosome	PABPN1	3876	893	0.168202	0.340572	0.684553	FALSE	2811.14	3095.15	3221.85	2880.57	3183.02	2826.03	2356.22	3251.18	FALSE
ENSG00000100842	EFS	10278	protein_coding	23356402	23365752	14	-1	chromosome	EFS	3237	2704	0.488132	0.150785	0.488235	FALSE	84.5562	212.636	24.4344	586.939	26.5334	192.478	30.8788	30.3118	FALSE
ENSG00000100852	ARHGAP5	394	protein_coding	32076114	32159728	14	1	chromosome	ARHGAP5	10888	3207	0.135869	0.559736	0.83226	FALSE	3175.14	3986.8	4298.71	3101.88	4559.81	1873.83	4573.49	3078.11	FALSE
ENSG00000100865	CINP	51550	protein_coding	102341102	102362916	14	-1	chromosome	CINP	5344	572	-0.23735	0.0699061	0.345914	FALSE	2460.93	1933.89	1880.58	2186.59	1734.5	2441.07	2096.32	2845.4	FALSE
ENSG00000100867	DHRS2	10202	protein_coding	23630115	23645639	14	1	chromosome	DHRS2	7556	1515	-0.179892	0.570452	0.837651	FALSE	10.6532	7.06478	3.49063	10.8247	6.87902	13.5867	15.4394	2.9334	FALSE
ENSG00000100883	SRP54	6729	protein_coding	34981957	35029567	14	1	chromosome	SRP54	3903	572.5	-0.0288414	0.868442	0.963928	FALSE	5269.1	5841.09	7395.77	4418.88	5708.61	4100.91	6740.15	4966.24	FALSE
ENSG00000100888	CHD8	57680	protein_coding	21385194	21456126	14	-1	chromosome	CHD8	9781	826.5	-0.0319119	0.78602	0.936328	FALSE	5982.81	5737.69	5363.35	5904.27	5945.44	6461.6	5703.13	5783.69	FALSE
ENSG00000100889	PCK2	5106	protein_coding	24094053	24110598	14	1	chromosome	PCK2	4189	1350.5	0.0674371	0.822498	0.948846	FALSE	906.678	971.991	1449.48	839.516	626.974	1021.27	807.994	890.776	FALSE
ENSG00000100890	KIAA0391	9692	protein_coding	35121846	35277614	14	1	chromosome	KIAA0391	6982	1406	0.453839	0.0132929	0.141093	FALSE	322.863	494.771	561.991	389.689	532.633	271.734	358.537	338.319	FALSE
ENSG00000100897	DCAF11	80344	protein_coding	24114195	24125242	14	1	chromosome	DCAF11	6350	588.5	-0.126788	0.283235	0.635857	FALSE	2384.18	2084.66	2113.58	2155.32	1985.09	2472.78	2088.6	2591.17	FALSE
ENSG00000100902	PSMA6	5687	protein_coding	35278633	35317493	14	1	chromosome	PSMA6	6506	790	-0.115956	0.512802	0.806035	FALSE	1473.72	1335.5	1352.62	1507.04	1146.83	1332.63	1560.23	1528.3	FALSE
ENSG00000100906	NFKBIA	4792	protein_coding	35401511	35404749	14	-1	chromosome	NFKBIA	2373	802.5	0.109704	0.603807	0.855094	FALSE	2839.92	3327.99	3832.71	3021.29	3129.95	2684.5	3816.1	2019.16	FALSE
ENSG00000100908	EMC9	51016	protein_coding	24138959	24141588	14	-1	chromosome	EMC9	1588	771	-0.0583202	0.750465	0.922439	FALSE	522.881	436.953	319.392	568.898	422.568	580.831	382.553	605.258	FALSE
ENSG00000100911	PSME2	5721	protein_coding	24143362	24147570	14	-1	chromosome	PSME2	3582	704	-0.0960547	0.389039	0.722405	FALSE	4800.59	4254.85	4169.56	4727.99	3866.99	4770.06	4307.59	5324.12	FALSE
ENSG00000100916	BRMS1L	84312	protein_coding	35826318	35932325	14	1	chromosome	BRMS1L	3897	1139	0.0346753	0.874916	0.966686	FALSE	467.649	543.09	683.29	363.229	582.751	439.303	492.345	471.299	FALSE
ENSG00000100918	REC8	9985	protein_coding	24171853	24180257	14	1	chromosome	REC8	3844	661	0.644369	0.0584046	0.315436	FALSE	56.0214	113.369	170.168	107.044	62.8939	52.0823	44.6026	71.3794	FALSE
ENSG00000100926	TM9SF1	10548	protein_coding	24189143	24195687	14	-1	chromosome	TM9SF1	3536	1077	-0.212189	0.181281	0.53318	FALSE	677.874	567.866	603.006	601.372	499.22	721.226	655.316	657.081	FALSE
ENSG00000100934	SEC23A	10484	protein_coding	39031919	39109646	14	-1	chromosome	SEC23A	8945	575	-0.0477672	0.799243	0.941442	FALSE	14182.8	15312.6	20026.6	11339.5	14571.7	12582.4	16211.3	13754.7	FALSE
ENSG00000100938	GMPR2	51292	protein_coding	24232422	24239242	14	1	chromosome	GMPR2	3640	817	-0.241971	0.0859169	0.381487	FALSE	3413.13	2969.61	3353.62	2572.67	2982.55	3398.93	3389.8	3450.66	FALSE
ENSG00000100941	PNN	5411	protein_coding	39175183	39183218	14	1	chromosome	PNN	4201	640	0.488369	0.0291187	0.218205	FALSE	3187.52	5271.52	5809.28	3455.49	6549.81	3156.64	3134.19	3271.72	FALSE
ENSG00000100949	RABGGTA	5875	protein_coding	24265538	24271739	14	-1	chromosome	RABGGTA	3545	877	-0.491729	0.00123733	0.0312462	FALSE	1910.22	1387.8	1454.72	1344.67	1364.01	1611.15	2193.25	1926.27	FALSE
ENSG00000100968	NFATC4	4776	protein_coding	24365673	24379604	14	1	chromosome	NFATC4	8437	2631	0.395764	0.105244	0.416276	FALSE	1509.13	1713.2	1869.23	1986.93	1283.43	1778.72	851.739	1896.93	FALSE
ENSG00000100979	PLTP	5360	protein_coding	45898621	45912155	20	-1	chromosome	PLTP	2541	1731	-0.213959	0.491303	0.794418	FALSE	3669.38	3066.48	3616.29	3278.68	2304.47	4603.62	4464.55	1939.95	FALSE
ENSG00000100982	PCIF1	63935	protein_coding	45934628	45948023	20	1	chromosome	PCIF1	3219	1324	-0.188553	0.149405	0.486341	FALSE	1274.15	987.469	795.863	1341.06	825.483	1444.72	1007.85	1369.9	FALSE
ENSG00000100983	GSS	2937	protein_coding	34928430	34955817	20	-1	chromosome	GSS	1922	1507	-0.274822	0.145295	0.480403	FALSE	5107.83	4084.47	3886.81	4677.47	3689.12	4283.2	5351.46	5688.84	FALSE
ENSG00000100991	TRPC4AP	26133	protein_coding	35002404	35092871	20	-1	chromosome	TRPC4AP	3226	3182	-0.436915	3.46388e-05	0.00239897	FALSE	12594.9	9424.38	9178.61	9268.35	9826.19	11659.6	13459.7	12665.4	FALSE
ENSG00000100994	PYGB	5834	protein_coding	25248069	25298014	20	1	chromosome	PYGB	4474	734	-0.57919	0.000557837	0.0180062	FALSE	14392.8	8601.59	6408.79	11308.2	8087.76	14905.7	12403.8	15868.7	FALSE
ENSG00000100997	ABHD12	26090	protein_coding	25294743	25390983	20	-1	chromosome	ABHD12	3429	712	-0.524368	0.000872783	0.0249232	FALSE	4080.4	2540.62	2001	3307.55	2313.32	4053.36	3480.72	4707.13	FALSE
ENSG00000101000	PROCR	10544	protein_coding	35172073	35177362	20	1	chromosome	PROCR	1348	1348	-0.522554	0.0465288	0.280248	FALSE	4291.41	2688.15	2340.47	2769.92	2954.05	5903.41	3855.56	3115.27	FALSE
ENSG00000101003	GINS1	9837	protein_coding	25407727	25452628	20	1	chromosome	GINS1	4068	562	-0.270932	0.353177	0.696097	FALSE	1297.16	837.335	413.639	1151.03	947.34	1556.81	749.667	1585.01	FALSE
ENSG00000101004	NINL	22981	protein_coding	25452705	25585517	20	-1	chromosome	NINL	6008	735	0.338251	0.153065	0.492019	FALSE	303.222	388.821	344.7	393.297	428.465	377.03	281.34	251.295	FALSE
[truncated: 16,077 more rows]
