# Supplementary material for: The arrhythmogenic cardiomyopathy-specific coding and non-coding transcriptome in human cardiac stromal cells
Source: BMC Genomics. 2018 Jun 25;19:491. doi: 10.1186/s12864-018-4876-6 (PMC6019788; doi:10.1186/s12864-018-4876-6)
Supplement: Supplementary file 4 — Network analysis results. Contains functional module definitions and results from the functional network analysis. (XLSX 17 kb) [file 12864_2018_4876_MOESM4_ESM.xlsx]

## Sheet: Sheet1
Cluster ID (in network filtered_n299_e647_i-p)	Nodes	Edges	Input genes	Input gene names	Panel genes	ACM gene names	miRNA gene names	1st Enriched GO term	2nd Enriched GO term	3rd Enriched GO term	ID Cytoscape ClusterONE	ClusterONE p-value	Module ID	Module label	Module clusters	Module size	Unique cluster ID
c0010_n13_e36	13	36	3	COL6A6, ICAM2, ITGA10	10	-	CD44, COL10A1, COL1A1, COL3A1, COL5A2, COL5A3, ITGA6, ITGB1, LAMC2, NID1	extracellular matrix organization	extracellular matrix disassembly	collagen catabolic process	5	0.018	FM_1	Extracellular matrix organization	c0010&c0021	17	25c64c70390935ef052800041ccccd42
c0021_n10_e23	10	23	1	COL6A6	9	-	COL10A1, COL1A1, COL3A1, COL4A1, COL4A2, COL5A2, COL5A3, MMP15, MMP2	collagen catabolic process	extracellular matrix disassembly	extracellular matrix organization	9	0.059	FM_1	Extracellular matrix organization	c0010&c0021	17	1a6d64629af3b969cc16a6455ba99e62
c0002_n14_e46	14	46	9	FOXL1, GNRH1, LHX4, NPAS1, NR2F1, WWC1, ZNF117, ZNF300, ZNF83	5	-	FOS, SNAI3, SP1, TDG, TET1	regulation of transcription, DNA-templated	transcription, DNA-templated	regulation of gene expression	7	0.028	FM_2	Regulation of gene expression	c0002	14	8632b2767111b5001889513fb1d94c8a
c0035_n11_e28	11	28	4	DOCK6, FGF7, KIAA1217, SH2D2A	7	-	LOX, NKIRAS2, PDGFA, PDGFB, PDGFC, PDGFRA, PDGFRB	small GTPase mediated signal transduction	activation of protein kinase activity	Fc-epsilon receptor signaling pathway	1	0.009	FM_3	Small GTPase mediated signal transduction	c0029&c0035	13	acd20dfe3f73292d5984179f55b9758c
c0029_n11_e29	11	29	6	DOCK6, FGF7, KIAA1217, MMRN2, PGF, SH2D2A	5	-	PDGFA, PDGFB, PDGFC, PDGFRA, PDGFRB	transmembrane receptor protein tyrosine kinase signaling pathway	activation of protein kinase activity	small GTPase mediated signal transduction	4	0.013	FM_3	Small GTPase mediated signal transduction	c0029&c0035	13	11d3085277e697119f036bad70205d1c
c0018_n9_e19	9	19	7	ABCC3, ATP8A1, ESYT3, GPM6B, RAB38, SEC31B, TMC3	2	-	NASP, PIK3R1	transport	-	-	3	0.012	FM_4	Lipid & ion transport	c0018&c0023	11	3612e0f056af1409b3d6567155bb40f9
c0023_n10_e23	10	23	9	ABCC3, ABCG1, ATP8A1, ESYT3, GPM6B, RAB38, SEC31B, SLCO2B1, TMC3	1	-	NASP	lipid transport	transport	ion transport	6	0.026	FM_4	Lipid & ion transport	c0018&c0023	11	c4234f283836e7997d993c7faa5cb596
c0015_n8_e16	8	16	3	CDH10, JUP, SYNC	6	CTNNA3, DSC2, DSG2, DSP, JUP, PKP2	-	regulation of heart rate by cardiac conduction	cardiac muscle cell action potential	desmosome organization	2	0.012	FM_5	Cardiac muscle cell adhesion & heart contraction	c0015	8	6402449fb74c116fddab7816bf802536
c0017_n6_e8	6	8	6	ADCY4, EDNRA, GABBR1, GNG11, HTR2A, RXFP1	0	-	-	G-protein coupled receptor signaling pathway	activation of phospholipase C activity	cAMP biosynthetic process	8	0.043	FM_6	G-protein coupled receptor signaling pathway	c0017	6	665fbae30fe67661792de63dcc774157
c0011_n5_e5	5	5	3	GSAP, HMSD, PABPC1L	2	-	APP, BACE1	mRNA polyadenylation	beta-amyloid metabolic process	proteolysis	10	0.335					c08f27f101a89aebdef33fc9d9caea13
c0007_n5_e5	5	5	4	CD79B, CD83, IFITM1, IFNE	1	-	GATA3	response to interferon-alpha	immune response	-	11	0.414					be083ef7535e6ca814e44b17adfa8b4a
c0036_n6_e8	6	8	6	C5, CCRL2, CXCL12, EDNRA, F2RL1, RXFP1	0	-	-	G-protein coupled receptor signaling pathway	-	-	12	0.467					1dbde16e60c92f45fca0c4a9588e8afd
c0026_n8_e14	8	14	3	COL24A1, CRYGS, LRRC32	5	TGFB3	LOX, PPP1R13B, TGFB1, TGFB2, TGFB3	negative regulation of macrophage cytokine production	positive regulation of pathway-restricted SMAD protein phosphorylation	SMAD protein import into nucleus	13	0.728					ecf61616e35eb62e3f5103d05dec2caf
c0014_n8_e14	8	14	2	COL24A1, SPEG	6	-	CCND2, LOX, PDGFB, PDGFRA, TGFB1, TGFB2	-	-	-	14	0.757					bfa90a37c9ed43e6598cecf33519706f
c0012_n5_e5	5	5	3	GREM1, KREMEN1, MMRN2	2	DES	CDC42	-	-	-	15	0.774					70c159696a962c9f25f50d762153ca5e
c0025_n5_e5	5	5	1	DMTF1	4	-	CCND2, CDK6, HMGA2, TET2	cell cycle	-	-	16	0.988					76ff290144eaafe24fc385d66eab2795
